# Supplementary material for: Hexa­kis­{[1-(dimethyl­amino)­propyl­idene]oxidanium} bis­(dodeca­molybdo­phosphate) N,N-dimethyl­propionamide penta­solvate
Source: Acta Crystallogr Sect E Struct Rep Online. 2012 Aug 31;68(Pt 9):m1226–7. doi: 10.1107/S1600536812036677 (PMC3435631; doi:10.1107/S1600536812036677)
Supplement: Supplementary file 1 [file e-68-m1226-sup1.cif]

##############################################################################
#                                                                            #
# This CIF contains the data in a paper accepted for publication in          #
# Acta Crystallographica Section E. It conforms to the requirements of       #
# Notes for Authors for Acta Crystallographica Section E, and has been       #
# peer reviewed under the auspices of the IUCr Commission on Journals.       #
#                                                                            #
# Full details of the Crystallographic Information File format               #
# are given in the paper "The Crystallographic Information File (CIF):       #
# a New Standard Archive File for Crystallography" by S. R. Hall, F. H.      #
# Allen and I. D. Brown [Acta Cryst. (1991), A47, 655-685].                  #
#                                                                            #
# The current version of the core CIF dictionary is obtainable from          #
# ftp://ftp.iucr.org/pub/cif_core.dic.                                       #
#                                                                            #
# Software is freely available for graphical display of the structure(s)     #
# in this CIF. For information consult the CIF software page                 #
# http://www.iucr.org/resources/cif/software.                                #
#                                                                            #
# This file may be used for bona fide research purposes within the           #
# scientific community so long as proper attribution is given to the journal # 
# article from which it was obtained.                                        #
#                                                                            #
##############################################################################
data_I
_audit_creation_method
;
Olex2 1.2
(compiled 2012.05.09 svn.r2324, GUI svn.r4230)
;
_chemical_name_systematic
;
Hexakis{[1-(dimethylamino)propylidene]oxidanium} bis(dodecamolybdophosphate)
<i>N</i>,<i>N</i>-dimethylpropionamide pentasolvate
;
_chemical_name_common     ?
_chemical_formula_moiety     '6(C5 H12 N O +), 2(Mo12 O40 P 3-), 5(C5 H11 N O)'
_chemical_formula_sum     'C55 H127 Mo24 N11 O91 P2'
_chemical_formula_iupac     '(C5 H12 N O)6 [P Mo12 O40]2, 5C5 H11 N O'
_chemical_formula_weight     4763.18
_chemical_melting_point     ?
_space_group_crystal_system     triclinic
_space_group_name_H-M_alt     'P -1'
_space_group_name_Hall     '-P 1'
loop_
    _space_group_symop_id
    _space_group_symop_operation_xyz
    1 'x, y, z'
    2 '-x, -y, -z'
_cell_length_a     11.3691(5)
_cell_length_b     23.7595(10)
_cell_length_c     25.5382(11)
_cell_angle_alpha     110.3220(10)
_cell_angle_beta     96.1720(10)
_cell_angle_gamma     97.0790(10)
_cell_volume     6335.5(5)
_cell_formula_units_Z     2
_cell_measurement_reflns_used     5907
_cell_measurement_theta_min     2.19
_cell_measurement_theta_max     25.41
_cell_measurement_temperature     100
_exptl_crystal_description     block
_exptl_crystal_colour     colourless
_exptl_crystal_size_max     0.14
_exptl_crystal_size_mid     0.13
_exptl_crystal_size_min     0.11
_exptl_crystal_density_diffrn     2.497
_exptl_crystal_density_meas     .
_exptl_crystal_density_method     'not measured'
_exptl_crystal_F_000     4600
_exptl_absorpt_coefficient_mu     2.421
_exptl_absorpt_correction_type     multi-scan
_exptl_absorpt_process_details     '(SADABS; Bruker, 2008)'
_exptl_absorpt_correction_T_min     0.3619
_exptl_absorpt_correction_T_max     0.4330
_exptl_special_details
;
Absorption correction: SADABS-2008/1 (Bruker,2008) was used for absorption
correction. R(int) was 0.0734 before and 0.0592 after correction.
The Ratio of minimum to maximum transmission is 0.8358.
The \l/2 correction factor is 0.0015.
;
_diffrn_ambient_temperature     100
_diffrn_radiation_type     MoK\a
_diffrn_radiation_wavelength     0.71073
_diffrn_radiation_monochromator     graphite
_diffrn_measurement_device_type     'Bruker SMART APEXII CCD area-detector'
_diffrn_measurement_method     '\f and \w scans'
_diffrn_detector_area_resol_mean     8
_diffrn_reflns_number     92777
_diffrn_reflns_av_R_equivalents     0.1268
_diffrn_reflns_theta_min     1.01
_diffrn_reflns_theta_max     27.68
_diffrn_reflns_theta_full     27.68
_diffrn_measured_fraction_theta_max     0.999
_diffrn_measured_fraction_theta_full     0.999
_diffrn_reflns_limit_h_min     -14
_diffrn_reflns_limit_h_max     14
_diffrn_reflns_limit_k_min     -31
_diffrn_reflns_limit_k_max     31
_diffrn_reflns_limit_l_min     -33
_diffrn_reflns_limit_l_max     33
_diffrn_standards_number     0
_refine_special_details
;
Refinement of <i>F</i>^2^ against ALL reflections. The weighted <i>R</i>-factor
<i>wR</i> and goodness of fit <i>S</i> are based on <i>F</i>^2^, conventional
<i>R</i>-factors <i>R</i> are based on <i>F</i>, with <i>F</i> set to zero for
negative <i>F</i>^2^. The threshold expression of <i>F</i>^2^ >
\s(<i>F</i>^2^) is used only for calculating <i>R</i>-factors(gt) <i>etc</i>.
and is not relevant to the choice of reflections for refinement.
<i>R</i>-factors based on <i>F</i>^2^ are statistically about twice as large
as those based on <i>F</i>, and <i>R</i>- factors based on ALL data will be
even larger.
;
_reflns_number_total     29585
_reflns_number_gt     15934
_reflns_threshold_expression     I>2sigma(I)
_refine_ls_structure_factor_coef     Fsqd
_refine_ls_matrix_type     full
_refine_ls_R_factor_all     0.1375
_refine_ls_R_factor_gt     0.0551
_refine_ls_wR_factor_gt     0.0730
_refine_ls_wR_factor_ref     0.0905
_refine_ls_goodness_of_fit_ref     0.937
_refine_ls_restrained_S_all     0.937
_refine_ls_number_reflns     29585
_refine_ls_number_parameters     1678
_refine_ls_number_restraints     177
_refine_ls_hydrogen_treatment     constr
_refine_ls_weighting_scheme     calc
_refine_ls_weighting_details
                 'calc w=1/[\s^2^(Fo^2^)+(0.0179P)^2^] where P=(Fo^2^+2Fc^2^)/3'
_atom_sites_solution_hydrogens     geom
_atom_sites_solution_primary     direct
_atom_sites_solution_secondary     difmap
_refine_ls_shift/su_max     0.001
_refine_ls_shift/su_mean     0.000
_refine_diff_density_max     2.169
_refine_diff_density_min     -1.606
_refine_ls_extinction_method     none
_refine_ls_extinction_coef     ?
loop_
    _atom_type_symbol
    _atom_type_description
    _atom_type_scat_dispersion_real
    _atom_type_scat_dispersion_imag
    _atom_type_scat_source
    'C' 'C' 0.0033 0.0016
                         'International Tables Vol C Tables 4.2.6.8 and 6.1.1.4'
    'H' 'H' 0.0000 0.0000
                         'International Tables Vol C Tables 4.2.6.8 and 6.1.1.4'
    'Mo' 'Mo' -1.6832 0.6857
                         'International Tables Vol C Tables 4.2.6.8 and 6.1.1.4'
    'N' 'N' 0.0061 0.0033
                         'International Tables Vol C Tables 4.2.6.8 and 6.1.1.4'
    'O' 'O' 0.0106 0.0060
                         'International Tables Vol C Tables 4.2.6.8 and 6.1.1.4'
    'P' 'P' 0.1023 0.0942
                         'International Tables Vol C Tables 4.2.6.8 and 6.1.1.4'
_computing_data_collection     'APEX2 (Bruker, 2009)'
_computing_cell_refinement     'SAINT (Bruker, 2009)'
_computing_data_reduction     'SAINT (Bruker, 2009)'
_computing_structure_solution     'XS (Sheldrick, 2008)'
_computing_structure_refinement     'XLMP (Sheldrick, 2008)'
_computing_molecular_graphics     'Mercury (Macrae <i>et al.</i>, 2008)'
_computing_publication_material     'OLEX2 (Dolomanov <i>et al.</i>, 2009)'
loop_
    _atom_site_type_symbol
    _atom_site_label
    _atom_site_fract_x
    _atom_site_fract_y
    _atom_site_fract_z
    _atom_site_U_iso_or_equiv
    _atom_site_adp_type
    _atom_site_calc_flag
    _atom_site_refinement_flags
    _atom_site_occupancy
    _atom_site_symmetry_multiplicity
    _atom_site_disorder_assembly
    _atom_site_disorder_group
    Mo Mo1 0.72133(7) 0.23008(3) 0.09526(3) 0.01466(17) Uani d . 1 1 . .
    Mo Mo2 0.69051(7) 0.14511(3) 0.17754(3) 0.01517(17) Uani d . 1 1 . .
    Mo Mo3 0.44040(7) 0.17853(3) 0.11661(3) 0.01620(17) Uani d . 1 1 . .
    Mo Mo4 0.94075(7) 0.33452(3) 0.21935(3) 0.01814(18) Uani d . 1 1 . .
    Mo Mo5 0.87016(7) 0.26272(3) 0.30924(3) 0.02027(19) Uani d . 1 1 . .
    Mo Mo6 0.55090(8) 0.20280(4) 0.30706(3) 0.0227(2) Uani d . 1 1 . .
    Mo Mo7 0.33363(7) 0.26137(4) 0.24982(4) 0.0227(2) Uani d . 1 1 . .
    Mo Mo8 0.40785(7) 0.34093(4) 0.15184(3) 0.02085(19) Uani d . 1 1 . .
    Mo Mo9 0.70113(7) 0.39526(3) 0.15455(3) 0.01827(18) Uani d . 1 1 . .
    Mo Mo10 0.84075(7) 0.41122(3) 0.34161(3) 0.01637(17) Uani d . 1 1 . .
    Mo Mo11 0.53720(7) 0.35451(4) 0.36374(3) 0.02035(19) Uani d . 1 1 . .
    Mo Mo12 0.57153(7) 0.44749(3) 0.27315(3) 0.01681(18) Uani d . 1 1 . .
    P P1 0.6333(2) 0.29689(10) 0.22934(10) 0.0127(5) Uani d . 1 1 . .
    O O1 0.6240(4) 0.2384(2) 0.1769(2) 0.0107(12) Uani d . 1 1 . .
    O O2 0.7627(5) 0.3170(2) 0.2615(2) 0.0127(13) Uani d . 1 1 . .
    O O3 0.5500(5) 0.2841(2) 0.2694(2) 0.0142(13) Uani d . 1 1 . .
    O O4 0.5949(5) 0.3474(2) 0.2105(2) 0.0116(12) Uani d . 1 1 . .
    O O5 0.7850(5) 0.2114(2) 0.0369(2) 0.0185(14) Uani d . 1 1 . .
    O O6 0.7196(5) 0.0749(2) 0.1688(2) 0.0204(14) Uani d . 1 1 . .
    O O7 0.3278(5) 0.1343(3) 0.0653(2) 0.0229(15) Uani d . 1 1 . .
    O O8 0.5619(5) 0.1888(2) 0.0663(2) 0.0149(13) Uani d . 1 1 . .
    O O9 0.7473(5) 0.1595(2) 0.1177(2) 0.0127(13) Uani d . 1 1 . .
    O O10 0.5268(5) 0.1233(2) 0.1299(2) 0.0151(13) Uani d . 1 1 . .
    O O11 0.6914(5) 0.3064(2) 0.1057(2) 0.0148(13) Uani d . 1 1 . .
    O O12 0.8630(5) 0.2704(2) 0.1548(2) 0.0178(14) Uani d . 1 1 . .
    O O13 0.8112(5) 0.1943(2) 0.2334(2) 0.0167(14) Uani d . 1 1 . .
    O O14 0.5887(5) 0.1577(2) 0.2391(2) 0.0198(14) Uani d . 1 1 . .
    O O15 0.3692(5) 0.1983(2) 0.1793(2) 0.0194(14) Uani d . 1 1 . .
    O O16 0.4197(5) 0.2606(2) 0.1168(2) 0.0175(14) Uani d . 1 1 . .
    O O17 1.0723(5) 0.3537(3) 0.2017(2) 0.0239(15) Uani d . 1 1 . .
    O O18 0.9649(6) 0.2305(3) 0.3400(2) 0.0288(16) Uani d . 1 1 . .
    O O19 0.5444(6) 0.1545(3) 0.3414(3) 0.0360(18) Uani d . 1 1 . .
    O O20 0.1867(5) 0.2377(3) 0.2435(3) 0.0348(18) Uani d . 1 1 . .
    O O21 0.2821(5) 0.3478(3) 0.1160(3) 0.0318(17) Uani d . 1 1 . .
    O O22 0.7521(6) 0.4294(3) 0.1123(2) 0.0244(15) Uani d . 1 1 . .
    O O23 0.8386(5) 0.3849(2) 0.1920(2) 0.0150(13) Uani d . 1 1 . .
    O O24 0.9773(5) 0.2893(2) 0.2617(2) 0.0185(14) Uani d . 1 1 . .
    O O25 0.7262(5) 0.2385(2) 0.3268(2) 0.0215(15) Uani d . 1 1 . .
    O O26 0.3944(5) 0.2024(3) 0.2834(2) 0.0245(16) Uani d . 1 1 . .
    O O27 0.3424(5) 0.3117(3) 0.2103(2) 0.0208(14) Uani d . 1 1 . .
    O O28 0.5270(5) 0.3738(3) 0.1220(2) 0.0208(14) Uani d . 1 1 . .
    O O29 0.9499(5) 0.4045(2) 0.2928(2) 0.0190(14) Uani d . 1 1 . .
    O O30 0.9006(5) 0.3422(2) 0.3585(2) 0.0210(14) Uani d . 1 1 . .
    O O31 0.5458(5) 0.2810(3) 0.3705(2) 0.0233(15) Uani d . 1 1 . .
    O O32 0.3709(5) 0.3192(3) 0.3214(2) 0.0234(15) Uani d . 1 1 . .
    O O33 0.4387(5) 0.4201(3) 0.2167(2) 0.0209(14) Uani d . 1 1 . .
    O O34 0.6651(5) 0.4577(2) 0.2128(2) 0.0180(14) Uani d . 1 1 . .
    O O35 0.7374(5) 0.4461(2) 0.3085(2) 0.0144(13) Uani d . 1 1 . .
    O O36 0.6975(5) 0.3805(2) 0.3697(2) 0.0176(14) Uani d . 1 1 . .
    O O37 0.5186(5) 0.4106(2) 0.3194(2) 0.0182(14) Uani d . 1 1 . .
    O O38 0.9102(5) 0.4691(2) 0.4003(2) 0.0219(15) Uani d . 1 1 . .
    O O39 0.5041(6) 0.3975(3) 0.4262(2) 0.0277(16) Uani d . 1 1 . .
    O O40 0.5618(5) 0.5206(2) 0.3055(2) 0.0213(15) Uani d . 1 1 . .
    Mo Mo13 -0.01411(7) 0.75602(4) 0.12341(3) 0.01869(18) Uani d . 1 1 . .
    Mo Mo14 0.05746(8) 0.64854(4) 0.17670(3) 0.0227(2) Uani d . 1 1 . .
    Mo Mo15 -0.14922(7) 0.73780(4) 0.23164(3) 0.01855(18) Uani d . 1 1 . .
    Mo Mo16 0.29055(7) 0.84651(4) 0.15632(3) 0.01929(18) Uani d . 1 1 . .
    Mo Mo17 0.36894(7) 0.72440(4) 0.18694(3) 0.01857(18) Uani d . 1 1 . .
    Mo Mo18 0.27086(7) 0.69722(4) 0.31071(3) 0.02190(19) Uani d . 1 1 . .
    Mo Mo19 0.03895(7) 0.76343(4) 0.36725(3) 0.01807(18) Uani d . 1 1 . .
    Mo Mo20 -0.04571(7) 0.89458(4) 0.33453(3) 0.01835(18) Uani d . 1 1 . .
    Mo Mo21 0.04318(7) 0.91848(3) 0.21820(3) 0.01747(18) Uani d . 1 1 . .
    Mo Mo22 0.46619(7) 0.87020(4) 0.28276(3) 0.01958(19) Uani d . 1 1 . .
    Mo Mo23 0.32199(7) 0.84765(4) 0.39867(3) 0.02066(19) Uani d . 1 1 . .
    Mo Mo24 0.24239(7) 0.96452(3) 0.34206(3) 0.01913(18) Uani d . 1 1 . .
    P P2 0.1580(2) 0.80597(10) 0.26081(10) 0.0140(5) Uani d . 1 1 . .
    O O41 0.0557(5) 0.7583(3) 0.2179(2) 0.0223(15) Uani d . 1 1 . .
    O O42 0.2696(5) 0.8098(3) 0.2344(2) 0.0219(15) Uani d . 1 1 . .
    O O43 0.1847(5) 0.7870(3) 0.3120(2) 0.0195(14) Uani d . 1 1 . .
    O O44 0.1160(5) 0.8681(3) 0.2805(2) 0.0205(14) Uani d . 1 1 . .
    O O45 -0.0865(5) 0.7467(3) 0.0596(2) 0.0251(15) Uani d . 1 1 . .
    O O46 0.0393(6) 0.5746(3) 0.1394(3) 0.0308(17) Uani d . 1 1 . .
    O O47 -0.2914(5) 0.7105(3) 0.2309(3) 0.0289(16) Uani d . 1 1 . .
    O O48 -0.1549(5) 0.7425(3) 0.1607(2) 0.0236(15) Uani d . 1 1 . .
    O O49 0.0069(5) 0.6782(3) 0.1144(2) 0.0238(15) Uani d . 1 1 . .
    O O50 -0.0915(6) 0.6577(3) 0.1972(3) 0.0290(16) Uani d . 1 1 . .
    O O51 -0.0251(5) 0.8432(3) 0.1678(3) 0.0258(15) Uani d . 1 1 . .
    O O52 0.1400(5) 0.7859(3) 0.1229(3) 0.0260(16) Uani d . 1 1 . .
    O O53 0.2176(5) 0.6785(3) 0.1628(2) 0.0256(16) Uani d . 1 1 . .
    O O54 0.1377(6) 0.6561(3) 0.2451(3) 0.0292(16) Uani d . 1 1 . .
    O O55 -0.0695(5) 0.7306(2) 0.3021(2) 0.0223(15) Uani d . 1 1 . .
    O O56 -0.1352(5) 0.8184(3) 0.2729(2) 0.0238(15) Uani d . 1 1 . .
    O O57 0.3255(5) 0.8628(3) 0.1004(2) 0.0255(15) Uani d . 1 1 . .
    O O58 0.4570(6) 0.6757(3) 0.1572(3) 0.0350(18) Uani d . 1 1 . .
    O O59 0.3182(5) 0.6374(3) 0.3202(2) 0.0245(15) Uani d . 1 1 . .
    O O60 -0.0419(6) 0.7513(3) 0.4149(2) 0.0285(16) Uani d . 1 1 . .
    O O61 -0.1554(5) 0.9230(3) 0.3674(2) 0.0267(16) Uani d . 1 1 . .
    O O62 -0.0031(5) 0.9639(3) 0.1861(3) 0.0254(15) Uani d . 1 1 . .
    O O63 0.1939(5) 0.8994(3) 0.1867(3) 0.0249(15) Uani d . 1 1 . .
    O O64 0.3578(5) 0.7692(3) 0.1413(2) 0.0212(15) Uani d . 1 1 . .
    O O65 0.3576(5) 0.7097(3) 0.2596(2) 0.0270(16) Uani d . 1 1 . .
    O O66 0.1294(5) 0.7022(3) 0.3534(3) 0.0279(16) Uani d . 1 1 . .
    O O67 -0.0022(5) 0.8435(3) 0.3692(2) 0.0218(15) Uani d . 1 1 . .
    O O68 -0.0595(5) 0.9238(3) 0.2697(2) 0.0277(16) Uani d . 1 1 . .
    O O69 0.4257(5) 0.8837(3) 0.2093(2) 0.0244(15) Uani d . 1 1 . .
    O O70 0.4914(5) 0.7943(3) 0.2390(2) 0.0233(15) Uani d . 1 1 . .
    O O71 0.3536(5) 0.7615(3) 0.3734(2) 0.0237(15) Uani d . 1 1 . .
    O O72 0.1830(5) 0.8186(3) 0.4200(3) 0.0260(16) Uani d . 1 1 . .
    O O73 0.0822(5) 0.9567(3) 0.3676(2) 0.0270(16) Uani d . 1 1 . .
    O O74 0.1639(5) 0.9791(3) 0.2828(2) 0.0262(16) Uani d . 1 1 . .
    O O75 0.3669(5) 0.9354(3) 0.3088(2) 0.0280(16) Uani d . 1 1 . .
    O O76 0.4309(5) 0.8521(3) 0.3443(3) 0.0274(16) Uani d . 1 1 . .
    O O77 0.2737(5) 0.9144(3) 0.3900(2) 0.0265(16) Uani d . 1 1 . .
    O O78 0.6041(5) 0.9106(3) 0.3034(3) 0.0303(16) Uani d . 1 1 . .
    O O79 0.4197(5) 0.8763(3) 0.4590(2) 0.0232(15) Uani d . 1 1 . .
    O O80 0.3013(5) 1.0344(2) 0.3872(2) 0.0255(16) Uani d . 1 1 . .
    O O1S 0.2901(6) 0.3481(3) 0.4770(3) 0.0419(19) Uani d . 1 1 . .
    H H1S 0.3240 0.3322 0.5158 0.080 Uiso d . 1 1 . .
    O O8S 0.3560(7) 0.3154(3) 0.5544(3) 0.055(2) Uani d . 1 1 . .
    N N1 0.2340(7) 0.4258(4) 0.4589(4) 0.037(2) Uani d . 1 1 . .
    N N8 0.3482(7) 0.2594(4) 0.6071(4) 0.038(2) Uani d U 1 1 . .
    C C11 0.2805(9) 0.4042(6) 0.4955(5) 0.039(3) Uani d . 1 1 . .
    C C12 0.3294(10) 0.4441(5) 0.5549(4) 0.045(3) Uani d . 1 1 . .
    H H12A 0.3064 0.4230 0.5806 0.054 Uiso calc R 1 1 . .
    H H12B 0.2946 0.4820 0.5647 0.054 Uiso calc R 1 1 . .
    C C13 0.4663(9) 0.4602(4) 0.5633(4) 0.035(3) Uani d . 1 1 . .
    H H13A 0.4889 0.4836 0.5399 0.053 Uiso calc R 1 1 . .
    H H13B 0.5005 0.4227 0.5521 0.053 Uiso calc R 1 1 . .
    H H13C 0.4971 0.4846 0.6032 0.053 Uiso calc R 1 1 . .
    C C14 0.1940(9) 0.3893(5) 0.3993(4) 0.046(3) Uani d . 1 1 . .
    H H14A 0.2471 0.4029 0.3767 0.068 Uiso calc R 1 1 . .
    H H14B 0.1117 0.3941 0.3882 0.068 Uiso calc R 1 1 . .
    H H14C 0.1962 0.3464 0.3930 0.068 Uiso calc R 1 1 . .
    C C15 0.2204(10) 0.4908(5) 0.4740(4) 0.055(4) Uani d . 1 1 . .
    H H15A 0.1488 0.4976 0.4919 0.083 Uiso calc R 1 1 . .
    H H15B 0.2121 0.5006 0.4397 0.083 Uiso calc R 1 1 . .
    H H15C 0.2915 0.5170 0.5004 0.083 Uiso calc R 1 1 . .
    C C81 0.3378(10) 0.2637(5) 0.5574(5) 0.044(3) Uani d U 1 1 . .
    C C82 0.3108(12) 0.2080(6) 0.5055(6) 0.089(5) Uani d DU 1 1 . .
    H H82A 0.2308 0.2070 0.4851 0.107 Uiso calc R 1 1 . .
    H H82B 0.3047 0.1722 0.5171 0.107 Uiso calc R 1 1 . .
    C C83 0.3983(15) 0.2008(7) 0.4647(6) 0.131(7) Uani d DU 1 1 . .
    H H83A 0.4801 0.2089 0.4853 0.197 Uiso calc R 1 1 . .
    H H83B 0.3910 0.2298 0.4454 0.197 Uiso calc R 1 1 . .
    H H83C 0.3809 0.1592 0.4366 0.197 Uiso calc R 1 1 . .
    C C84 0.3755(10) 0.3143(5) 0.6583(5) 0.054(3) Uani d U 1 1 . .
    H H84A 0.3005 0.3256 0.6710 0.080 Uiso calc R 1 1 . .
    H H84B 0.4195 0.3476 0.6501 0.080 Uiso calc R 1 1 . .
    H H84C 0.4249 0.3064 0.6880 0.080 Uiso calc R 1 1 . .
    C C85 0.3248(10) 0.2015(5) 0.6167(5) 0.054(3) Uani d U 1 1 . .
    H H85A 0.3849 0.1765 0.6020 0.081 Uiso calc R 1 1 . .
    H H85B 0.2445 0.1795 0.5971 0.081 Uiso calc R 1 1 . .
    H H85C 0.3295 0.2100 0.6574 0.081 Uiso calc R 1 1 . .
    O O2S 0.9384(9) 0.3753(4) 0.5486(4) 0.078(3) Uani d U 1 1 . .
    H H2S 0.9168 0.4136 0.5908 0.080 Uiso d . 1 1 . .
    O O11S 0.8933(7) 0.4517(3) 0.6321(3) 0.045(2) Uani d U 1 1 . .
    N N2 0.8958(10) 0.2814(5) 0.4872(4) 0.065(3) Uani d U 1 1 . .
    N N11 0.8570(8) 0.4922(4) 0.7196(4) 0.038(2) Uani d U 1 1 . .
    C C115 0.8773(12) 0.5060(6) 0.7788(5) 0.075(4) Uani d U 1 1 . .
    H H11A 0.8470 0.4699 0.7868 0.113 Uiso calc R 1 1 . .
    H H11B 0.8353 0.5393 0.7975 0.113 Uiso calc R 1 1 . .
    H H11C 0.9636 0.5184 0.7932 0.113 Uiso calc R 1 1 . .
    C C21 0.8649(11) 0.3274(7) 0.5264(6) 0.056(3) Uani d DU 1 1 . .
    C C22 0.7446(10) 0.3217(7) 0.5404(6) 0.079(4) Uani d DU 1 1 . .
    H H22A 0.7505 0.3451 0.5814 0.095 Uiso calc R 1 1 . .
    H H22B 0.7176 0.2783 0.5344 0.095 Uiso calc R 1 1 . .
    C C23 0.6500(12) 0.3412(7) 0.5103(7) 0.127(7) Uani d DU 1 1 . .
    H H23A 0.6728 0.3845 0.5169 0.190 Uiso calc R 1 1 . .
    H H23B 0.5744 0.3347 0.5242 0.190 Uiso calc R 1 1 . .
    H H23C 0.6397 0.3174 0.4697 0.190 Uiso calc R 1 1 . .
    C C24 1.0256(10) 0.2917(6) 0.4748(4) 0.068(4) Uani d U 1 1 . .
    H H24A 1.0320 0.3204 0.4551 0.102 Uiso calc R 1 1 . .
    H H24B 1.0449 0.2528 0.4510 0.102 Uiso calc R 1 1 . .
    H H24C 1.0820 0.3083 0.5105 0.102 Uiso calc R 1 1 . .
    C C25 0.8014(17) 0.2265(6) 0.4619(6) 0.139(8) Uani d U 1 1 . .
    H H25A 0.7797 0.2117 0.4915 0.208 Uiso calc R 1 1 . .
    H H25B 0.8316 0.1947 0.4332 0.208 Uiso calc R 1 1 . .
    H H25C 0.7304 0.2368 0.4443 0.208 Uiso calc R 1 1 . .
    C C111 0.9274(9) 0.4614(5) 0.6828(5) 0.033(2) Uani d U 1 1 . .
    C C112 1.0393(9) 0.4482(5) 0.7081(5) 0.047(3) Uani d U 1 1 . .
    H H11D 1.0886 0.4869 0.7348 0.056 Uiso calc R 1 1 . .
    H H11E 1.0183 0.4223 0.7300 0.056 Uiso calc R 1 1 . .
    C C113 1.1105(10) 0.4176(5) 0.6660(6) 0.075(4) Uani d U 1 1 . .
    H H11F 1.1899 0.4173 0.6850 0.112 Uiso calc R 1 1 . .
    H H11G 1.1196 0.4392 0.6399 0.112 Uiso calc R 1 1 . .
    H H11H 1.0697 0.3756 0.6448 0.112 Uiso calc R 1 1 . .
    C C114 0.7478(9) 0.5091(5) 0.6974(5) 0.046(3) Uani d U 1 1 . .
    H H11I 0.6795 0.4947 0.7125 0.069 Uiso calc R 1 1 . .
    H H11J 0.7329 0.4903 0.6560 0.069 Uiso calc R 1 1 . .
    H H11K 0.7582 0.5535 0.7089 0.069 Uiso calc R 1 1 . .
    O O3S 0.1649(6) 1.0010(3) 0.0704(3) 0.0377(18) Uani d . 1 1 . .
    H H3S 0.1105 0.9680 0.0243 0.080 Uiso d . 1 1 . .
    O O7S 0.0554(6) 0.9348(3) -0.0220(3) 0.0326(17) Uani d . 1 1 . .
    N N3 0.3262(7) 1.0145(3) 0.1342(3) 0.029(2) Uani d . 1 1 . .
    N N7 -0.0353(7) 0.8406(4) -0.0761(3) 0.0260(19) Uani d . 1 1 . .
    C C31 0.2717(9) 0.9925(4) 0.0810(4) 0.028(2) Uani d . 1 1 . .
    C C32 0.3302(9) 0.9564(4) 0.0322(4) 0.036(3) Uani d . 1 1 . .
    H H32A 0.2811 0.9154 0.0126 0.043 Uiso calc R 1 1 . .
    H H32B 0.4107 0.9514 0.0471 0.043 Uiso calc R 1 1 . .
    C C33 0.3423(9) 0.9883(4) -0.0098(4) 0.038(3) Uani d . 1 1 . .
    H H33A 0.3658 0.9608 -0.0441 0.057 Uiso calc R 1 1 . .
    H H33B 0.4037 1.0251 0.0072 0.057 Uiso calc R 1 1 . .
    H H33C 0.2652 0.9996 -0.0196 0.057 Uiso calc R 1 1 . .
    C C34 0.2673(9) 1.0462(4) 0.1799(4) 0.034(3) Uani d . 1 1 . .
    H H34A 0.3018 1.0896 0.1948 0.051 Uiso calc R 1 1 . .
    H H34B 0.2785 1.0297 0.2100 0.051 Uiso calc R 1 1 . .
    H H34C 0.1813 1.0408 0.1661 0.051 Uiso calc R 1 1 . .
    C C35 0.4488(9) 1.0068(5) 0.1525(4) 0.041(3) Uani d . 1 1 . .
    H H35A 0.4449 0.9705 0.1625 0.061 Uiso calc R 1 1 . .
    H H35B 0.4875 1.0427 0.1855 0.061 Uiso calc R 1 1 . .
    H H35C 0.4955 1.0022 0.1216 0.061 Uiso calc R 1 1 . .
    C C71 0.0111(9) 0.8812(4) -0.0267(4) 0.027(2) Uani d . 1 1 . .
    C C72 0.0047(8) 0.8669(5) 0.0264(4) 0.031(2) Uani d . 1 1 . .
    H H72A 0.0772 0.8893 0.0547 0.037 Uiso calc R 1 1 . .
    H H72B 0.0030 0.8228 0.0173 0.037 Uiso calc R 1 1 . .
    C C73 -0.1067(9) 0.8850(5) 0.0511(4) 0.047(3) Uani d . 1 1 . .
    H H73A -0.1780 0.8659 0.0220 0.070 Uiso calc R 1 1 . .
    H H73B -0.1004 0.9294 0.0644 0.070 Uiso calc R 1 1 . .
    H H73C -0.1137 0.8715 0.0830 0.070 Uiso calc R 1 1 . .
    C C74 -0.0320(8) 0.8563(4) -0.1264(4) 0.030(2) Uani d . 1 1 . .
    H H74A 0.0211 0.8955 -0.1165 0.046 Uiso calc R 1 1 . .
    H H74B -0.1132 0.8593 -0.1413 0.046 Uiso calc R 1 1 . .
    H H74C -0.0018 0.8246 -0.1553 0.046 Uiso calc R 1 1 . .
    C C75 -0.0922(8) 0.7797(4) -0.0864(4) 0.029(2) Uani d . 1 1 . .
    H H75A -0.0309 0.7542 -0.0862 0.044 Uiso calc R 1 1 . .
    H H75B -0.1443 0.7633 -0.1234 0.044 Uiso calc R 1 1 . .
    H H75C -0.1405 0.7800 -0.0568 0.044 Uiso calc R 1 1 . .
    O O4S 0.1803(6) 0.9051(4) 0.5716(3) 0.055(2) Uani d . 1 1 . .
    H H4S 0.0937 0.8960 0.5939 0.080 Uiso d . 1 1 . .
    O O5S 0.0065(6) 0.8873(4) 0.6162(3) 0.043(2) Uani d U 1 1 . .
    N N4 0.3051(8) 0.9698(4) 0.5510(4) 0.042(2) Uani d . 1 1 . .
    N N5 -0.0413(7) 0.8891(4) 0.6984(3) 0.0291(19) Uani d U 1 1 . .
    C C41 0.1967(9) 0.9403(5) 0.5457(4) 0.034(3) Uani d . 1 1 . .
    C C42 0.0950(8) 0.9475(4) 0.5063(4) 0.025(2) Uani d . 1 1 . .
    H H42A 0.0860 0.9909 0.5192 0.031 Uiso calc R 1 1 . .
    H H42B 0.1163 0.9360 0.4678 0.031 Uiso calc R 1 1 . .
    C C43 -0.0218(8) 0.9100(4) 0.5034(4) 0.026(2) Uani d . 1 1 . .
    H H43A -0.0535 0.9276 0.5387 0.039 Uiso calc R 1 1 . .
    H H43B -0.0103 0.8683 0.4982 0.039 Uiso calc R 1 1 . .
    H H43C -0.0788 0.9095 0.4715 0.039 Uiso calc R 1 1 . .
    C C44 0.4054(9) 0.9608(6) 0.5864(4) 0.059(4) Uani d . 1 1 . .
    H H44A 0.3959 0.9179 0.5824 0.089 Uiso calc R 1 1 . .
    H H44B 0.4067 0.9862 0.6260 0.089 Uiso calc R 1 1 . .
    H H44C 0.4810 0.9722 0.5745 0.089 Uiso calc R 1 1 . .
    C C45 0.3334(9) 1.0136(5) 0.5239(5) 0.069(5) Uani d . 1 1 . .
    H H45A 0.2631 1.0324 0.5190 0.104 Uiso calc R 1 1 . .
    H H45B 0.3555 0.9926 0.4869 0.104 Uiso calc R 1 1 . .
    H H45C 0.4007 1.0452 0.5477 0.104 Uiso calc R 1 1 . .
    C C51 0.0382(10) 0.8948(5) 0.6683(5) 0.040(2) Uani d U 1 1 . .
    C C52 0.1759(10) 0.9037(5) 0.6905(5) 0.051(3) Uani d U 1 1 . .
    H H52A 0.1893 0.8879 0.7214 0.061 Uiso calc R 1 1 . .
    H H52B 0.2182 0.8821 0.6596 0.061 Uiso calc R 1 1 . .
    C C53 0.2180(12) 0.9684(5) 0.7109(4) 0.056(4) Uani d U 1 1 . .
    H H53A 0.1811 0.9886 0.7439 0.084 Uiso calc R 1 1 . .
    H H53B 0.1962 0.9839 0.6810 0.084 Uiso calc R 1 1 . .
    H H53C 0.3056 0.9766 0.7218 0.084 Uiso calc R 1 1 . .
    C C54 -0.0139(9) 0.8924(4) 0.7572(4) 0.034(3) Uani d U 1 1 . .
    H H54A 0.0315 0.8603 0.7584 0.051 Uiso calc R 1 1 . .
    H H54B -0.0890 0.8869 0.7719 0.051 Uiso calc R 1 1 . .
    H H54C 0.0340 0.9323 0.7806 0.051 Uiso calc R 1 1 . .
    C C55 -0.1661(9) 0.8691(5) 0.6717(4) 0.042(3) Uani d U 1 1 . .
    H H55A -0.1840 0.8245 0.6561 0.064 Uiso calc R 1 1 . .
    H H55B -0.1807 0.8847 0.6412 0.064 Uiso calc R 1 1 . .
    H H55C -0.2180 0.8846 0.6998 0.064 Uiso calc R 1 1 . .
    O O6S 0.4522(6) 0.1312(3) 0.9627(2) 0.0248(15) Uani d U 1 1 . .
    H H6S 0.4845 0.1535 0.9958 0.037 Uiso calc R 1 1 . .
    N N6 0.3678(7) 0.1372(4) 0.8833(3) 0.0280(19) Uani d U 1 1 . .
    C C61 0.4317(8) 0.1653(4) 0.9331(4) 0.023(2) Uani d U 1 1 . .
    C C62 0.4769(8) 0.2310(4) 0.9568(4) 0.024(2) Uani d U 1 1 . .
    H H62A 0.5007 0.2445 0.9263 0.029 Uiso calc R 1 1 . .
    H H62B 0.5493 0.2395 0.9854 0.029 Uiso calc R 1 1 . .
    C C63 0.3825(9) 0.2677(4) 0.9844(4) 0.037(3) Uani d U 1 1 . .
    H H63A 0.3485 0.2498 1.0099 0.055 Uiso calc R 1 1 . .
    H H63B 0.3184 0.2665 0.9549 0.055 Uiso calc R 1 1 . .
    H H63C 0.4207 0.3101 1.0059 0.055 Uiso calc R 1 1 . .
    C C64 0.3332(8) 0.1684(5) 0.8437(4) 0.031(3) Uani d U 1 1 . .
    H H64A 0.3858 0.2080 0.8553 0.046 Uiso calc R 1 1 . .
    H H64B 0.2496 0.1744 0.8448 0.046 Uiso calc R 1 1 . .
    H H64C 0.3415 0.1432 0.8052 0.046 Uiso calc R 1 1 . .
    C C65 0.3190(9) 0.0721(4) 0.8614(4) 0.041(3) Uani d U 1 1 . .
    H H65A 0.3380 0.0552 0.8907 0.061 Uiso calc R 1 1 . .
    H H65B 0.3546 0.0513 0.8282 0.061 Uiso calc R 1 1 . .
    H H65C 0.2316 0.0659 0.8507 0.061 Uiso calc R 1 1 . .
    O O9S 0.4656(6) 0.5029(3) 0.0445(3) 0.048(2) Uani d . 1 1 . .
    H H9S 0.5000 0.5000 0.0000 0.080 Uiso d S 1 2 . .
    N N9 0.4940(10) 0.5380(4) 0.1375(4) 0.051(3) Uani d . 1 1 . .
    C C91 0.5348(11) 0.5310(5) 0.0906(5) 0.041(3) Uani d . 1 1 . .
    C C92 0.6632(10) 0.5556(5) 0.0893(5) 0.057(4) Uani d . 1 1 . .
    H H92A 0.7116 0.5653 0.1269 0.069 Uiso calc R 1 1 . .
    H H92B 0.6962 0.5235 0.0614 0.069 Uiso calc R 1 1 . .
    C C93 0.6760(10) 0.6105(5) 0.0746(5) 0.052(3) Uani d . 1 1 . .
    H H93A 0.6325 0.6007 0.0364 0.079 Uiso calc R 1 1 . .
    H H93B 0.7612 0.6249 0.0759 0.079 Uiso calc R 1 1 . .
    H H93C 0.6429 0.6424 0.1018 0.079 Uiso calc R 1 1 . .
    C C94 0.3699(13) 0.5122(6) 0.1356(6) 0.085(5) Uani d . 1 1 . .
    H H94A 0.3266 0.5451 0.1540 0.128 Uiso calc R 1 1 . .
    H H94B 0.3681 0.4836 0.1555 0.128 Uiso calc R 1 1 . .
    H H94C 0.3316 0.4908 0.0962 0.128 Uiso calc R 1 1 . .
    C C95 0.5637(15) 0.5731(5) 0.1947(5) 0.100(6) Uani d . 1 1 . .
    H H95A 0.6064 0.5461 0.2082 0.151 Uiso calc R 1 1 . .
    H H95B 0.5089 0.5902 0.2208 0.151 Uiso calc R 1 1 . .
    H H95C 0.6218 0.6062 0.1929 0.151 Uiso calc R 1 1 . .
    O O10S 0.0936(6) 0.5344(3) 1.0069(3) 0.044(2) Uani d . 1 1 . .
    H H10S 0.0000 0.5000 1.0000 0.080 Uiso d S 1 2 . .
    N N10 0.1840(8) 0.6249(4) 1.0125(3) 0.029(2) Uani d . 1 1 . .
    C C101 0.0843(9) 0.5848(5) 1.0014(4) 0.030(2) Uani d . 1 1 . .
    C C102 -0.0320(9) 0.5967(5) 0.9819(4) 0.037(3) Uani d . 1 1 . .
    H H10A -0.0359 0.6403 1.0012 0.045 Uiso calc R 1 1 . .
    H H10B -0.0963 0.5724 0.9922 0.045 Uiso calc R 1 1 . .
    C C103 -0.0528(11) 0.5812(5) 0.9195(5) 0.064(4) Uani d . 1 1 . .
    H H10C -0.0446 0.5386 0.9003 0.096 Uiso calc R 1 1 . .
    H H10D 0.0064 0.6078 0.9096 0.096 Uiso calc R 1 1 . .
    H H10E -0.1338 0.5869 0.9075 0.096 Uiso calc R 1 1 . .
    C C104 0.3008(9) 0.6084(5) 1.0276(4) 0.038(3) Uani d . 1 1 . .
    H H10F 0.2881 0.5760 1.0429 0.057 Uiso calc R 1 1 . .
    H H10G 0.3532 0.6443 1.0560 0.057 Uiso calc R 1 1 . .
    H H10H 0.3387 0.5941 0.9937 0.057 Uiso calc R 1 1 . .
    C C105 0.1869(10) 0.6819(5) 1.0047(4) 0.048(3) Uani d . 1 1 . .
    H H10I 0.2218 0.7153 1.0404 0.071 Uiso calc R 1 1 . .
    H H10J 0.1050 0.6866 0.9927 0.071 Uiso calc R 1 1 . .
    H H10K 0.2360 0.6828 0.9756 0.071 Uiso calc R 1 1 . .
loop_
    _atom_site_aniso_label
    _atom_site_aniso_U_11
    _atom_site_aniso_U_22
    _atom_site_aniso_U_33
    _atom_site_aniso_U_12
    _atom_site_aniso_U_13
    _atom_site_aniso_U_23
    Mo1 0.0181(4) 0.0128(4) 0.0127(4) 0.0040(3) 0.0041(3) 0.0034(3)
    Mo2 0.0197(4) 0.0106(4) 0.0148(4) 0.0045(3) 0.0016(3) 0.0039(3)
    Mo3 0.0141(4) 0.0145(4) 0.0173(4) 0.0026(3) 0.0009(3) 0.0029(3)
    Mo4 0.0144(4) 0.0152(4) 0.0203(5) 0.0018(3) 0.0052(4) 0.0005(4)
    Mo5 0.0265(5) 0.0160(4) 0.0166(4) 0.0085(4) -0.0024(4) 0.0039(4)
    Mo6 0.0373(5) 0.0151(4) 0.0176(5) 0.0020(4) 0.0103(4) 0.0075(4)
    Mo7 0.0169(4) 0.0204(4) 0.0262(5) 0.0012(4) 0.0110(4) 0.0013(4)
    Mo8 0.0211(5) 0.0181(4) 0.0214(5) 0.0095(4) -0.0011(4) 0.0041(4)
    Mo9 0.0291(5) 0.0134(4) 0.0154(4) 0.0065(4) 0.0074(4) 0.0071(3)
    Mo10 0.0186(4) 0.0129(4) 0.0151(4) 0.0033(3) 0.0018(3) 0.0020(3)
    Mo11 0.0274(5) 0.0166(4) 0.0164(5) 0.0031(4) 0.0108(4) 0.0033(4)
    Mo12 0.0203(4) 0.0131(4) 0.0176(4) 0.0069(3) 0.0051(4) 0.0042(3)
    P1 0.0143(11) 0.0110(11) 0.0137(12) 0.0026(9) 0.0032(9) 0.0051(9)
    O1 0.008(3) 0.012(3) 0.012(3) 0.001(2) -0.001(2) 0.005(3)
    O2 0.015(3) 0.010(3) 0.012(3) 0.006(2) 0.003(3) 0.001(3)
    O3 0.013(3) 0.014(3) 0.014(3) 0.004(3) 0.007(3) 0.001(3)
    O4 0.018(3) 0.009(3) 0.008(3) 0.007(2) 0.001(2) 0.002(2)
    O5 0.030(4) 0.013(3) 0.012(3) 0.003(3) 0.012(3) 0.002(3)
    O6 0.018(3) 0.013(3) 0.029(4) 0.003(3) 0.002(3) 0.007(3)
    O7 0.016(3) 0.020(3) 0.026(4) 0.002(3) 0.000(3) 0.001(3)
    O8 0.021(3) 0.008(3) 0.014(3) 0.007(3) 0.002(3) 0.000(3)
    O9 0.016(3) 0.012(3) 0.008(3) 0.004(3) 0.005(2) 0.000(2)
    O10 0.016(3) 0.015(3) 0.016(3) 0.004(3) 0.011(3) 0.004(3)
    O11 0.018(3) 0.014(3) 0.015(3) 0.004(3) 0.007(3) 0.006(3)
    O12 0.019(3) 0.017(3) 0.020(4) 0.003(3) 0.008(3) 0.008(3)
    O13 0.023(4) 0.019(3) 0.011(3) 0.013(3) -0.002(3) 0.007(3)
    O14 0.030(4) 0.016(3) 0.009(3) -0.002(3) -0.001(3) 0.003(3)
    O15 0.014(3) 0.018(3) 0.020(4) -0.002(3) 0.004(3) 0.001(3)
    O16 0.019(3) 0.019(3) 0.013(3) 0.007(3) 0.001(3) 0.002(3)
    O17 0.012(3) 0.025(4) 0.028(4) 0.000(3) 0.011(3) 0.000(3)
    O18 0.041(4) 0.019(4) 0.021(4) 0.014(3) -0.007(3) 0.002(3)
    O19 0.070(5) 0.019(4) 0.020(4) -0.003(4) 0.010(4) 0.010(3)
    O20 0.024(4) 0.025(4) 0.039(5) 0.001(3) 0.012(3) -0.009(3)
    O21 0.026(4) 0.031(4) 0.031(4) 0.017(3) -0.011(3) 0.003(3)
    O22 0.041(4) 0.017(3) 0.019(4) 0.006(3) 0.018(3) 0.006(3)
    O23 0.019(3) 0.010(3) 0.016(3) 0.001(3) 0.011(3) 0.004(3)
    O24 0.017(3) 0.013(3) 0.017(3) 0.009(3) 0.001(3) -0.006(3)
    O25 0.040(4) 0.014(3) 0.009(3) 0.004(3) 0.001(3) 0.003(3)
    O26 0.026(4) 0.021(3) 0.021(4) -0.003(3) 0.016(3) 0.000(3)
    O27 0.016(3) 0.019(3) 0.024(4) 0.003(3) 0.004(3) 0.003(3)
    O28 0.028(4) 0.019(3) 0.015(3) 0.009(3) -0.003(3) 0.006(3)
    O29 0.022(3) 0.013(3) 0.015(3) 0.002(3) 0.004(3) -0.005(3)
    O30 0.018(3) 0.017(3) 0.023(4) 0.004(3) -0.001(3) 0.002(3)
    O31 0.036(4) 0.016(3) 0.019(4) 0.001(3) 0.014(3) 0.007(3)
    O32 0.023(4) 0.021(3) 0.024(4) 0.005(3) 0.016(3) 0.002(3)
    O33 0.024(4) 0.025(4) 0.018(4) 0.013(3) 0.007(3) 0.009(3)
    O34 0.028(4) 0.010(3) 0.016(3) 0.003(3) 0.004(3) 0.005(3)
    O35 0.015(3) 0.011(3) 0.016(3) 0.006(3) 0.004(3) 0.002(3)
    O36 0.026(4) 0.014(3) 0.011(3) 0.002(3) 0.002(3) 0.003(3)
    O37 0.019(3) 0.014(3) 0.023(4) 0.005(3) 0.010(3) 0.005(3)
    O38 0.029(4) 0.016(3) 0.015(3) -0.001(3) 0.002(3) 0.000(3)
    O39 0.036(4) 0.023(4) 0.021(4) 0.005(3) 0.018(3) 0.001(3)
    O40 0.028(4) 0.013(3) 0.023(4) 0.009(3) 0.007(3) 0.006(3)
    Mo13 0.0172(4) 0.0218(4) 0.0145(4) 0.0039(4) -0.0013(3) 0.0044(4)
    Mo14 0.0344(5) 0.0132(4) 0.0175(5) 0.0034(4) -0.0022(4) 0.0041(4)
    Mo15 0.0150(4) 0.0188(4) 0.0210(5) 0.0001(3) 0.0025(4) 0.0073(4)
    Mo16 0.0171(4) 0.0222(4) 0.0198(5) 0.0010(4) 0.0055(4) 0.0092(4)
    Mo17 0.0197(4) 0.0209(4) 0.0182(5) 0.0095(4) 0.0052(4) 0.0084(4)
    Mo18 0.0244(5) 0.0158(4) 0.0263(5) 0.0052(4) -0.0025(4) 0.0098(4)
    Mo19 0.0176(4) 0.0199(4) 0.0180(5) 0.0033(3) 0.0031(4) 0.0085(4)
    Mo20 0.0152(4) 0.0223(4) 0.0170(4) 0.0061(3) 0.0030(3) 0.0055(4)
    Mo21 0.0159(4) 0.0138(4) 0.0236(5) 0.0038(3) 0.0000(4) 0.0084(4)
    Mo22 0.0123(4) 0.0271(5) 0.0208(5) 0.0024(4) 0.0011(4) 0.0114(4)
    Mo23 0.0212(5) 0.0215(4) 0.0168(5) 0.0071(4) -0.0025(4) 0.0045(4)
    Mo24 0.0199(4) 0.0137(4) 0.0203(5) 0.0017(3) -0.0008(4) 0.0034(4)
    P2 0.0143(11) 0.0128(11) 0.0146(12) 0.0027(9) -0.0006(9) 0.0052(10)
    O41 0.018(3) 0.024(4) 0.027(4) 0.003(3) -0.003(3) 0.013(3)
    O42 0.025(4) 0.018(3) 0.023(4) 0.005(3) 0.003(3) 0.008(3)
    O43 0.018(3) 0.021(3) 0.021(4) 0.001(3) -0.002(3) 0.013(3)
    O44 0.020(3) 0.017(3) 0.027(4) 0.008(3) 0.008(3) 0.008(3)
    O45 0.027(4) 0.029(4) 0.018(4) 0.008(3) 0.003(3) 0.006(3)
    O46 0.039(4) 0.020(4) 0.026(4) 0.004(3) 0.002(3) 0.000(3)
    O47 0.015(3) 0.031(4) 0.042(4) -0.007(3) -0.004(3) 0.020(3)
    O48 0.030(4) 0.025(4) 0.023(4) 0.009(3) 0.011(3) 0.015(3)
    O49 0.028(4) 0.025(4) 0.022(4) 0.015(3) 0.007(3) 0.009(3)
    O50 0.042(4) 0.020(4) 0.027(4) 0.008(3) 0.009(3) 0.009(3)
    O51 0.021(4) 0.024(4) 0.032(4) 0.005(3) 0.005(3) 0.009(3)
    O52 0.020(4) 0.022(4) 0.032(4) 0.005(3) 0.008(3) 0.003(3)
    O53 0.030(4) 0.026(4) 0.025(4) 0.002(3) -0.005(3) 0.017(3)
    O54 0.029(4) 0.023(4) 0.035(4) -0.005(3) 0.001(3) 0.014(3)
    O55 0.030(4) 0.015(3) 0.026(4) 0.004(3) 0.004(3) 0.013(3)
    O56 0.022(4) 0.025(4) 0.022(4) 0.003(3) -0.005(3) 0.009(3)
    O57 0.031(4) 0.031(4) 0.020(4) 0.009(3) 0.008(3) 0.013(3)
    O58 0.030(4) 0.043(4) 0.022(4) 0.014(3) -0.001(3) -0.001(3)
    O59 0.029(4) 0.029(4) 0.024(4) 0.015(3) 0.009(3) 0.015(3)
    O60 0.041(4) 0.026(4) 0.020(4) -0.002(3) 0.013(3) 0.010(3)
    O61 0.019(4) 0.030(4) 0.026(4) 0.009(3) -0.001(3) 0.004(3)
    O62 0.022(4) 0.022(4) 0.036(4) 0.004(3) -0.002(3) 0.017(3)
    O63 0.019(4) 0.021(3) 0.031(4) 0.000(3) 0.008(3) 0.005(3)
    O64 0.024(4) 0.024(3) 0.012(3) 0.008(3) 0.006(3) 0.001(3)
    O65 0.027(4) 0.026(4) 0.024(4) 0.000(3) -0.013(3) 0.011(3)
    O66 0.030(4) 0.016(3) 0.035(4) 0.001(3) -0.005(3) 0.009(3)
    O67 0.027(4) 0.019(3) 0.016(3) 0.007(3) -0.002(3) 0.004(3)
    O68 0.015(3) 0.042(4) 0.024(4) -0.003(3) 0.000(3) 0.012(3)
    O69 0.031(4) 0.021(3) 0.023(4) 0.001(3) -0.003(3) 0.013(3)
    O70 0.023(4) 0.026(4) 0.019(4) 0.005(3) -0.002(3) 0.009(3)
    O71 0.015(3) 0.025(4) 0.027(4) 0.000(3) -0.002(3) 0.006(3)
    O72 0.020(4) 0.022(4) 0.033(4) 0.007(3) 0.002(3) 0.006(3)
    O73 0.019(4) 0.037(4) 0.023(4) 0.001(3) -0.001(3) 0.012(3)
    O74 0.022(4) 0.028(4) 0.027(4) -0.006(3) -0.005(3) 0.013(3)
    O75 0.031(4) 0.031(4) 0.024(4) 0.010(3) 0.003(3) 0.011(3)
    O76 0.029(4) 0.031(4) 0.033(4) 0.016(3) 0.012(3) 0.019(3)
    O77 0.034(4) 0.033(4) 0.017(4) 0.012(3) 0.012(3) 0.010(3)
    O78 0.020(4) 0.036(4) 0.032(4) 0.003(3) -0.001(3) 0.011(3)
    O79 0.020(4) 0.030(4) 0.018(4) -0.001(3) 0.001(3) 0.009(3)
    O80 0.036(4) 0.009(3) 0.021(4) -0.005(3) -0.003(3) -0.003(3)
    O1S 0.040(5) 0.042(5) 0.045(5) 0.005(4) 0.005(4) 0.018(4)
    O8S 0.068(6) 0.049(5) 0.050(5) -0.014(5) -0.005(4) 0.034(4)
    N1 0.034(5) 0.045(6) 0.033(6) 0.017(5) 0.011(4) 0.010(5)
    N8 0.029(5) 0.038(5) 0.061(7) 0.012(4) 0.015(5) 0.029(5)
    C11 0.026(6) 0.062(8) 0.038(7) 0.014(6) 0.017(5) 0.023(7)
    C12 0.050(8) 0.054(8) 0.044(8) 0.029(7) 0.021(6) 0.023(6)
    C13 0.054(8) 0.025(6) 0.022(6) 0.010(5) 0.009(5) 0.002(5)
    C14 0.024(6) 0.072(9) 0.024(6) 0.009(6) -0.012(5) 0.001(6)
    C15 0.061(9) 0.067(9) 0.038(8) 0.034(7) 0.004(6) 0.014(7)
    C81 0.045(7) 0.046(7) 0.043(7) -0.007(6) 0.009(6) 0.024(6)
    C82 0.085(11) 0.070(10) 0.079(11) -0.032(9) 0.034(9) -0.004(9)
    C83 0.18(2) 0.061(11) 0.109(15) -0.006(12) 0.048(14) -0.018(10)
    C84 0.054(8) 0.064(9) 0.053(9) 0.008(7) 0.015(7) 0.032(7)
    C85 0.041(7) 0.053(8) 0.088(10) 0.015(6) 0.021(7) 0.045(8)
    O2S 0.107(8) 0.072(7) 0.055(6) 0.008(6) 0.045(6) 0.015(5)
    O11S 0.067(6) 0.041(5) 0.034(5) 0.020(4) 0.019(4) 0.016(4)
    N2 0.063(7) 0.085(8) 0.039(6) -0.012(6) -0.016(6) 0.026(6)
    N11 0.044(5) 0.036(5) 0.039(5) 0.000(4) 0.015(4) 0.021(4)
    C115 0.074(10) 0.068(10) 0.085(11) 0.002(8) 0.027(9) 0.030(9)
    C21 0.069(8) 0.067(8) 0.044(8) 0.013(7) 0.025(7) 0.032(7)
    C22 0.057(8) 0.125(10) 0.112(10) 0.035(8) 0.029(8) 0.102(8)
    C23 0.077(12) 0.078(12) 0.200(19) 0.032(10) -0.013(12) 0.024(12)
    C24 0.053(8) 0.107(11) 0.020(7) 0.019(8) 0.011(6) -0.007(7)
    C25 0.26(2) 0.054(10) 0.064(11) -0.019(13) -0.045(13) 0.009(9)
    C111 0.030(5) 0.036(5) 0.049(6) 0.011(4) 0.017(5) 0.029(4)
    C112 0.026(5) 0.035(6) 0.090(8) -0.002(5) 0.028(5) 0.032(5)
    C113 0.049(8) 0.026(7) 0.151(14) 0.005(6) 0.026(9) 0.031(8)
    C114 0.040(7) 0.043(7) 0.053(8) 0.016(6) 0.016(6) 0.008(6)
    O3S 0.032(4) 0.043(5) 0.033(4) 0.005(4) 0.005(4) 0.009(4)
    O7S 0.037(4) 0.023(4) 0.033(4) -0.004(3) -0.010(3) 0.013(3)
    N3 0.025(5) 0.026(5) 0.029(5) -0.009(4) -0.001(4) 0.006(4)
    N7 0.018(4) 0.034(5) 0.021(5) 0.003(4) 0.003(4) 0.005(4)
    C31 0.029(6) 0.012(5) 0.044(7) -0.006(4) 0.004(5) 0.014(5)
    C32 0.032(6) 0.026(6) 0.043(7) 0.017(5) -0.002(5) 0.002(5)
    C33 0.048(7) 0.026(6) 0.041(7) 0.002(5) 0.011(6) 0.015(5)
    C34 0.033(6) 0.034(6) 0.028(6) 0.001(5) 0.005(5) 0.004(5)
    C35 0.042(7) 0.038(7) 0.044(7) 0.004(6) -0.001(6) 0.019(6)
    C71 0.032(6) 0.028(6) 0.022(6) 0.013(5) 0.002(5) 0.011(5)
    C72 0.027(6) 0.041(6) 0.022(6) 0.005(5) -0.002(5) 0.013(5)
    C73 0.035(7) 0.081(9) 0.028(7) 0.022(7) 0.004(5) 0.020(6)
    C74 0.021(5) 0.038(6) 0.035(6) 0.006(5) 0.002(5) 0.018(5)
    C75 0.022(5) 0.036(6) 0.027(6) -0.001(5) 0.002(5) 0.011(5)
    O4S 0.028(4) 0.119(8) 0.037(5) 0.014(5) 0.009(4) 0.049(5)
    O5S 0.028(4) 0.085(6) 0.027(4) 0.009(4) -0.001(3) 0.038(4)
    N4 0.023(5) 0.052(6) 0.033(6) -0.001(5) 0.018(4) -0.006(5)
    N5 0.033(5) 0.033(4) 0.040(5) 0.020(4) 0.020(4) 0.026(4)
    C41 0.019(6) 0.052(7) 0.016(6) 0.001(5) 0.002(5) -0.004(5)
    C42 0.033(6) 0.015(5) 0.027(6) -0.001(4) 0.007(5) 0.006(4)
    C43 0.025(6) 0.034(6) 0.018(5) 0.006(5) 0.004(4) 0.008(5)
    C44 0.029(7) 0.098(11) 0.022(7) 0.002(7) 0.000(5) -0.009(7)
    C45 0.024(7) 0.039(7) 0.107(12) -0.010(6) 0.030(7) -0.021(8)
    C51 0.043(5) 0.052(5) 0.039(5) 0.018(5) 0.011(5) 0.028(5)
    C52 0.069(7) 0.054(6) 0.037(6) 0.020(6) 0.011(6) 0.021(5)
    C53 0.113(11) 0.036(7) 0.036(7) 0.042(7) 0.031(7) 0.019(6)
    C54 0.043(7) 0.032(6) 0.035(7) 0.016(5) 0.019(5) 0.016(5)
    C55 0.034(7) 0.047(7) 0.049(8) -0.003(6) 0.012(6) 0.022(6)
    O6S 0.035(4) 0.026(4) 0.013(3) 0.010(3) 0.001(3) 0.005(3)
    N6 0.024(4) 0.032(4) 0.027(4) 0.008(4) 0.006(4) 0.007(4)
    C61 0.014(4) 0.038(5) 0.022(4) 0.012(4) 0.012(4) 0.010(4)
    C62 0.019(5) 0.036(5) 0.023(5) 0.004(4) 0.001(4) 0.018(4)
    C63 0.040(7) 0.032(6) 0.035(7) 0.005(5) 0.002(5) 0.010(5)
    C64 0.023(6) 0.054(7) 0.024(6) 0.010(5) 0.003(5) 0.024(5)
    C65 0.035(6) 0.043(7) 0.032(7) 0.014(6) 0.000(5) -0.002(5)
    O9S 0.044(5) 0.054(5) 0.027(5) -0.004(4) -0.013(4) 0.001(4)
    N9 0.084(9) 0.027(5) 0.048(7) 0.006(5) 0.009(6) 0.024(5)
    C91 0.055(8) 0.023(6) 0.034(7) -0.009(5) -0.008(6) 0.007(5)
    C92 0.054(8) 0.034(7) 0.068(9) -0.001(6) -0.031(7) 0.013(7)
    C93 0.037(7) 0.053(8) 0.063(9) -0.010(6) -0.001(6) 0.024(7)
    C94 0.129(15) 0.065(10) 0.090(12) 0.016(10) 0.060(11) 0.050(9)
    C95 0.22(2) 0.049(9) 0.027(8) 0.050(11) -0.024(10) 0.008(7)
    O10S 0.040(5) 0.052(5) 0.041(5) -0.012(4) -0.007(4) 0.030(4)
    N10 0.044(6) 0.028(5) 0.014(4) 0.007(4) 0.007(4) 0.005(4)
    C101 0.034(6) 0.032(6) 0.021(6) -0.001(5) 0.013(5) 0.006(5)
    C102 0.034(7) 0.026(6) 0.045(7) 0.005(5) 0.001(6) 0.006(5)
    C103 0.065(9) 0.040(8) 0.080(10) 0.038(7) -0.012(8) 0.009(7)
    C104 0.037(7) 0.042(7) 0.027(6) 0.008(5) -0.001(5) 0.005(5)
    C105 0.063(9) 0.036(7) 0.051(8) 0.006(6) 0.034(7) 0.017(6)
_geom_special_details
;
All e.s.d.'s (except the e.s.d. in the dihedral angle between two l.s. planes)
are estimated using the full covariance matrix. The cell e.s.d.'s are taken
into account individually in the estimation of e.s.d.'s in distances, angles
and torsion angles; correlations between e.s.d.'s in cell parameters are only
used when they are defined by crystal symmetry. An approximate (isotropic)
treatment of cell e.s.d.'s is used for estimating e.s.d.'s involving l.s.
planes.
;
loop_
    _geom_bond_atom_site_label_1
    _geom_bond_atom_site_label_2
    _geom_bond_site_symmetry_2
    _geom_bond_distance
    _geom_bond_publ_flag
    Mo1 O1 . 2.425(5) ?
    Mo1 O5 . 1.672(5) ?
    Mo1 O8 . 1.888(5) ?
    Mo1 O9 . 1.996(5) ?
    Mo1 O11 . 1.818(5) ?
    Mo1 O12 . 1.976(6) ?
    Mo2 O1 . 2.433(5) ?
    Mo2 O6 . 1.684(5) ?
    Mo2 O9 . 1.841(5) ?
    Mo2 O10 . 2.012(5) ?
    Mo2 O13 . 1.820(5) ?
    Mo2 O14 . 2.013(6) ?
    Mo3 O1 . 2.410(5) ?
    Mo3 O7 . 1.677(6) ?
    Mo3 O8 . 2.033(5) ?
    Mo3 O10 . 1.834(5) ?
    Mo3 O15 . 1.814(5) ?
    Mo3 O16 . 1.992(5) ?
    Mo4 O2 . 2.450(5) ?
    Mo4 O12 . 1.852(6) ?
    Mo4 O17 . 1.664(5) ?
    Mo4 O23 . 2.005(5) ?
    Mo4 O24 . 1.820(6) ?
    Mo4 O29 . 2.011(5) ?
    Mo5 O2 . 2.409(5) ?
    Mo5 O13 . 2.026(5) ?
    Mo5 O18 . 1.674(6) ?
    Mo5 O24 . 2.005(6) ?
    Mo5 O25 . 1.821(6) ?
    Mo5 O30 . 1.833(5) ?
    Mo6 O3 . 2.439(5) ?
    Mo6 O14 . 1.824(5) ?
    Mo6 O19 . 1.669(6) ?
    Mo6 O25 . 2.004(6) ?
    Mo6 O26 . 1.814(6) ?
    Mo6 O31 . 2.009(6) ?
    Mo7 O3 . 2.411(5) ?
    Mo7 O15 . 2.021(5) ?
    Mo7 O20 . 1.667(6) ?
    Mo7 O26 . 2.031(6) ?
    Mo7 O27 . 1.814(6) ?
    Mo7 O32 . 1.832(6) ?
    Mo8 O4 . 2.422(5) ?
    Mo8 O16 . 1.834(5) ?
    Mo8 O21 . 1.670(6) ?
    Mo8 O27 . 2.024(6) ?
    Mo8 O28 . 1.844(6) ?
    Mo8 O33 . 1.988(6) ?
    Mo9 O4 . 2.440(5) ?
    Mo9 O11 . 2.028(5) ?
    Mo9 O22 . 1.670(5) ?
    Mo9 O23 . 1.831(6) ?
    Mo9 O28 . 1.993(6) ?
    Mo9 O34 . 1.824(5) ?
    Mo10 O2 . 2.435(5) ?
    Mo10 O29 . 1.833(6) ?
    Mo10 O30 . 2.011(6) ?
    Mo10 O35 . 1.816(5) ?
    Mo10 O36 . 2.005(6) ?
    Mo10 O38 . 1.676(5) ?
    Mo11 O3 . 2.441(5) ?
    Mo11 O31 . 1.827(6) ?
    Mo11 O32 . 1.996(6) ?
    Mo11 O36 . 1.823(6) ?
    Mo11 O37 . 2.042(6) ?
    Mo11 O39 . 1.679(6) ?
    Mo12 O4 . 2.427(5) ?
    Mo12 O33 . 1.850(6) ?
    Mo12 O34 . 2.030(6) ?
    Mo12 O35 . 2.010(5) ?
    Mo12 O37 . 1.808(5) ?
    Mo12 O40 . 1.667(5) ?
    P1 O1 . 1.541(5) ?
    P1 O2 . 1.536(6) ?
    P1 O3 . 1.546(6) ?
    P1 O4 . 1.533(5) ?
    Mo13 O41 . 2.439(6) ?
    Mo13 O45 . 1.674(6) ?
    Mo13 O48 . 1.997(6) ?
    Mo13 O49 . 1.832(6) ?
    Mo13 O51 . 2.014(6) ?
    Mo13 O52 . 1.811(6) ?
    Mo14 O41 . 2.454(6) ?
    Mo14 O46 . 1.656(6) ?
    Mo14 O49 . 2.010(6) ?
    Mo14 O50 . 1.842(6) ?
    Mo14 O53 . 1.986(6) ?
    Mo14 O54 . 1.821(6) ?
    Mo15 O41 . 2.408(6) ?
    Mo15 O47 . 1.662(6) ?
    Mo15 O48 . 1.848(6) ?
    Mo15 O50 . 2.023(6) ?
    Mo15 O55 . 1.998(6) ?
    Mo15 O56 . 1.815(6) ?
    Mo16 O42 . 2.460(6) ?
    Mo16 O52 . 1.988(6) ?
    Mo16 O57 . 1.678(6) ?
    Mo16 O63 . 1.799(6) ?
    Mo16 O64 . 2.007(6) ?
    Mo16 O69 . 1.834(6) ?
    Mo17 O42 . 2.452(6) ?
    Mo17 O53 . 1.836(6) ?
    Mo17 O58 . 1.660(6) ?
    Mo17 O64 . 1.835(6) ?
    Mo17 O65 . 2.017(6) ?
    Mo17 O70 . 1.990(6) ?
    Mo18 O43 . 2.446(5) ?
    Mo18 O54 . 2.002(6) ?
    Mo18 O59 . 1.665(6) ?
    Mo18 O65 . 1.800(6) ?
    Mo18 O66 . 2.031(6) ?
    Mo18 O71 . 1.845(6) ?
    Mo19 O43 . 2.423(6) ?
    Mo19 O55 . 1.822(6) ?
    Mo19 O60 . 1.683(6) ?
    Mo19 O66 . 1.840(6) ?
    Mo19 O67 . 2.001(6) ?
    Mo19 O72 . 1.996(6) ?
    Mo20 O44 . 2.431(6) ?
    Mo20 O56 . 2.002(6) ?
    Mo20 O61 . 1.659(6) ?
    Mo20 O67 . 1.816(6) ?
    Mo20 O68 . 2.003(6) ?
    Mo20 O73 . 1.830(6) ?
    Mo21 O44 . 2.436(6) ?
    Mo21 O51 . 1.816(6) ?
    Mo21 O62 . 1.666(6) ?
    Mo21 O63 . 2.005(6) ?
    Mo21 O68 . 1.834(6) ?
    Mo21 O74 . 2.014(6) ?
    Mo22 O42 . 2.442(6) ?
    Mo22 O69 . 2.025(6) ?
    Mo22 O70 . 1.839(6) ?
    Mo22 O75 . 1.998(6) ?
    Mo22 O76 . 1.837(6) ?
    Mo22 O78 . 1.660(6) ?
    Mo23 O43 . 2.429(6) ?
    Mo23 O71 . 2.013(6) ?
    Mo23 O72 . 1.856(6) ?
    Mo23 O76 . 1.979(6) ?
    Mo23 O77 . 1.815(6) ?
    Mo23 O79 . 1.669(6) ?
    Mo24 O44 . 2.447(6) ?
    Mo24 O73 . 2.009(6) ?
    Mo24 O74 . 1.833(6) ?
    Mo24 O75 . 1.816(6) ?
    Mo24 O77 . 2.017(6) ?
    Mo24 O80 . 1.663(5) ?
    P2 O41 . 1.541(6) ?
    P2 O42 . 1.507(6) ?
    P2 O43 . 1.537(6) ?
    P2 O44 . 1.539(6) ?
    O1S H1S . 1.22 ?
    O1S C11 . 1.275(12) ?
    O8S H1S . 1.22 ?
    O8S C81 . 1.251(12) ?
    N1 C11 . 1.308(12) ?
    N1 C14 . 1.452(11) ?
    N1 C15 . 1.489(12) ?
    N8 C81 . 1.303(12) ?
    N8 C84 . 1.460(13) ?
    N8 C85 . 1.477(12) ?
    C11 C12 . 1.483(14) ?
    C12 H12A . 0.9900 ?
    C12 H12B . 0.9900 ?
    C12 C13 . 1.529(13) ?
    C13 H13A . 0.9800 ?
    C13 H13B . 0.9800 ?
    C13 H13C . 0.9800 ?
    C14 H14A . 0.9800 ?
    C14 H14B . 0.9800 ?
    C14 H14C . 0.9800 ?
    C15 H15A . 0.9800 ?
    C15 H15B . 0.9800 ?
    C15 H15C . 0.9800 ?
    C81 C82 . 1.483(15) ?
    C82 H82A . 0.9900 ?
    C82 H82B . 0.9900 ?
    C82 C83 . 1.499(9) ?
    C83 H83A . 0.9800 ?
    C83 H83B . 0.9800 ?
    C83 H83C . 0.9800 ?
    C84 H84A . 0.9800 ?
    C84 H84B . 0.9800 ?
    C84 H84C . 0.9800 ?
    C85 H85A . 0.9800 ?
    C85 H85B . 0.9800 ?
    C85 H85C . 0.9800 ?
    O2S H2S . 1.22 ?
    O2S C21 . 1.237(14) ?
    O11S H2S . 1.21 ?
    O11S C111 . 1.242(11) ?
    N2 C21 . 1.316(15) ?
    N2 C24 . 1.550(14) ?
    N2 C25 . 1.480(16) ?
    N11 C115 . 1.418(13) ?
    N11 C111 . 1.373(12) ?
    N11 C114 . 1.467(12) ?
    C115 H11A . 0.9800 ?
    C115 H11B . 0.9800 ?
    C115 H11C . 0.9800 ?
    C21 C22 . 1.452(9) ?
    C22 H22A . 0.9900 ?
    C22 H22B . 0.9900 ?
    C22 C23 . 1.469(9) ?
    C23 H23A . 0.9800 ?
    C23 H23B . 0.9800 ?
    C23 H23C . 0.9800 ?
    C24 H24A . 0.9800 ?
    C24 H24B . 0.9800 ?
    C24 H24C . 0.9800 ?
    C25 H25A . 0.9800 ?
    C25 H25B . 0.9800 ?
    C25 H25C . 0.9800 ?
    C111 C112 . 1.483(13) ?
    C112 H11D . 0.9900 ?
    C112 H11E . 0.9900 ?
    C112 C113 . 1.459(14) ?
    C113 H11F . 0.9800 ?
    C113 H11G . 0.9800 ?
    C113 H11H . 0.9800 ?
    C114 H11I . 0.9800 ?
    C114 H11J . 0.9800 ?
    C114 H11K . 0.9800 ?
    O3S H3S . 1.21 ?
    O3S C31 . 1.271(11) ?
    O7S H3S . 1.22 ?
    O7S C71 . 1.271(10) ?
    N3 C31 . 1.322(11) ?
    N3 C34 . 1.434(11) ?
    N3 C35 . 1.475(11) ?
    N7 C71 . 1.298(11) ?
    N7 C74 . 1.461(11) ?
    N7 C75 . 1.430(11) ?
    C31 C32 . 1.520(13) ?
    C32 H32A . 0.9900 ?
    C32 H32B . 0.9900 ?
    C32 C33 . 1.521(12) ?
    C33 H33A . 0.9800 ?
    C33 H33B . 0.9800 ?
    C33 H33C . 0.9800 ?
    C34 H34A . 0.9800 ?
    C34 H34B . 0.9800 ?
    C34 H34C . 0.9800 ?
    C35 H35A . 0.9800 ?
    C35 H35B . 0.9800 ?
    C35 H35C . 0.9800 ?
    C71 C72 . 1.514(12) ?
    C72 H72A . 0.9900 ?
    C72 H72B . 0.9900 ?
    C72 C73 . 1.519(12) ?
    C73 H73A . 0.9800 ?
    C73 H73B . 0.9800 ?
    C73 H73C . 0.9800 ?
    C74 H74A . 0.9800 ?
    C74 H74B . 0.9800 ?
    C74 H74C . 0.9800 ?
    C75 H75A . 0.9800 ?
    C75 H75B . 0.9800 ?
    C75 H75C . 0.9800 ?
    O4S H4S . 1.22 ?
    O4S C41 . 1.241(12) ?
    O5S H4S . 1.23 ?
    O5S C51 . 1.284(11) ?
    N4 C41 . 1.309(12) ?
    N4 C44 . 1.462(13) ?
    N4 C45 . 1.460(14) ?
    N5 C51 . 1.270(12) ?
    N5 C54 . 1.475(11) ?
    N5 C55 . 1.451(12) ?
    C41 C42 . 1.516(13) ?
    C42 H42A . 0.9900 ?
    C42 H42B . 0.9900 ?
    C42 C43 . 1.484(11) ?
    C43 H43A . 0.9800 ?
    C43 H43B . 0.9800 ?
    C43 H43C . 0.9800 ?
    C44 H44A . 0.9800 ?
    C44 H44B . 0.9800 ?
    C44 H44C . 0.9800 ?
    C45 H45A . 0.9800 ?
    C45 H45B . 0.9800 ?
    C45 H45C . 0.9800 ?
    C51 C52 . 1.569(15) ?
    C52 H52A . 0.9900 ?
    C52 H52B . 0.9900 ?
    C52 C53 . 1.438(14) ?
    C53 H53A . 0.9800 ?
    C53 H53B . 0.9800 ?
    C53 H53C . 0.9800 ?
    C54 H54A . 0.9800 ?
    C54 H54B . 0.9800 ?
    C54 H54C . 0.9800 ?
    C55 H55A . 0.9800 ?
    C55 H55B . 0.9800 ?
    C55 H55C . 0.9800 ?
    O6S H6S . 0.8400 ?
    O6S C61 . 1.309(10) ?
    N6 C61 . 1.296(11) ?
    N6 C64 . 1.493(11) ?
    N6 C65 . 1.462(11) ?
    C61 C62 . 1.467(12) ?
    C62 H62A . 0.9900 ?
    C62 H62B . 0.9900 ?
    C62 C63 . 1.541(12) ?
    C63 H63A . 0.9800 ?
    C63 H63B . 0.9800 ?
    C63 H63C . 0.9800 ?
    C64 H64A . 0.9800 ?
    C64 H64B . 0.9800 ?
    C64 H64C . 0.9800 ?
    C65 H65A . 0.9800 ?
    C65 H65B . 0.9800 ?
    C65 H65C . 0.9800 ?
    O9S H9S . 1.22 ?
    O9S C91 . 1.256(11) ?
    N9 C91 . 1.295(13) ?
    N9 C94 . 1.455(15) ?
    N9 C95 . 1.484(14) ?
    C91 C92 . 1.513(15) ?
    C92 H92A . 0.9900 ?
    C92 H92B . 0.9900 ?
    C92 C93 . 1.473(13) ?
    C93 H93A . 0.9800 ?
    C93 H93B . 0.9800 ?
    C93 H93C . 0.9800 ?
    C94 H94A . 0.9800 ?
    C94 H94B . 0.9800 ?
    C94 H94C . 0.9800 ?
    C95 H95A . 0.9800 ?
    C95 H95B . 0.9800 ?
    C95 H95C . 0.9800 ?
    O10S H10S . 1.22 ?
    O10S C101 . 1.268(11) ?
    N10 C101 . 1.323(12) ?
    N10 C104 . 1.478(11) ?
    N10 C105 . 1.434(11) ?
    C101 C102 . 1.457(13) ?
    C102 H10A . 0.9900 ?
    C102 H10B . 0.9900 ?
    C102 C103 . 1.490(13) ?
    C103 H10C . 0.9800 ?
    C103 H10D . 0.9800 ?
    C103 H10E . 0.9800 ?
    C104 H10F . 0.9800 ?
    C104 H10G . 0.9800 ?
    C104 H10H . 0.9800 ?
    C105 H10I . 0.9800 ?
    C105 H10J . 0.9800 ?
    C105 H10K . 0.9800 ?
loop_
    _geom_angle_atom_site_label_1
    _geom_angle_atom_site_label_2
    _geom_angle_atom_site_label_3
    _geom_angle_site_symmetry_1
    _geom_angle_site_symmetry_3
    _geom_angle
    _geom_angle_publ_flag
    O5 Mo1 O1 . . 170.1(2) ?
    O5 Mo1 O8 . . 101.8(3) ?
    O5 Mo1 O9 . . 98.8(2) ?
    O5 Mo1 O11 . . 103.7(2) ?
    O5 Mo1 O12 . . 101.4(3) ?
    O8 Mo1 O1 . . 74.0(2) ?
    O8 Mo1 O9 . . 86.3(2) ?
    O8 Mo1 O12 . . 155.2(2) ?
    O9 Mo1 O1 . . 72.21(19) ?
    O11 Mo1 O1 . . 85.8(2) ?
    O11 Mo1 O8 . . 96.9(2) ?
    O11 Mo1 O9 . . 156.1(2) ?
    O11 Mo1 O12 . . 86.2(2) ?
    O12 Mo1 O1 . . 81.72(19) ?
    O12 Mo1 O9 . . 81.5(2) ?
    O6 Mo2 O1 . . 170.9(2) ?
    O6 Mo2 O9 . . 102.8(3) ?
    O6 Mo2 O10 . . 100.0(2) ?
    O6 Mo2 O13 . . 102.9(3) ?
    O6 Mo2 O14 . . 100.8(3) ?
    O9 Mo2 O1 . . 74.4(2) ?
    O9 Mo2 O10 . . 86.2(2) ?
    O9 Mo2 O14 . . 154.7(2) ?
    O10 Mo2 O1 . . 71.34(19) ?
    O10 Mo2 O14 . . 80.7(2) ?
    O13 Mo2 O1 . . 86.2(2) ?
    O13 Mo2 O9 . . 98.1(2) ?
    O13 Mo2 O10 . . 155.2(2) ?
    O13 Mo2 O14 . . 85.6(2) ?
    O14 Mo2 O1 . . 80.9(2) ?
    O7 Mo3 O1 . . 169.6(2) ?
    O7 Mo3 O8 . . 97.8(2) ?
    O7 Mo3 O10 . . 103.0(3) ?
    O7 Mo3 O15 . . 103.0(3) ?
    O7 Mo3 O16 . . 100.7(3) ?
    O8 Mo3 O1 . . 72.04(19) ?
    O10 Mo3 O1 . . 74.7(2) ?
    O10 Mo3 O8 . . 86.0(2) ?
    O10 Mo3 O16 . . 154.1(2) ?
    O15 Mo3 O1 . . 87.4(2) ?
    O15 Mo3 O8 . . 156.9(2) ?
    O15 Mo3 O10 . . 99.0(2) ?
    O15 Mo3 O16 . . 85.6(2) ?
    O16 Mo3 O1 . . 80.1(2) ?
    O16 Mo3 O8 . . 80.6(2) ?
    O12 Mo4 O2 . . 86.2(2) ?
    O12 Mo4 O23 . . 85.2(2) ?
    O12 Mo4 O29 . . 155.0(2) ?
    O17 Mo4 O2 . . 170.5(2) ?
    O17 Mo4 O12 . . 103.1(3) ?
    O17 Mo4 O23 . . 101.7(3) ?
    O17 Mo4 O24 . . 102.9(3) ?
    O17 Mo4 O29 . . 99.9(3) ?
    O23 Mo4 O2 . . 80.95(19) ?
    O23 Mo4 O29 . . 80.8(2) ?
    O24 Mo4 O2 . . 73.5(2) ?
    O24 Mo4 O12 . . 97.2(2) ?
    O24 Mo4 O23 . . 154.1(2) ?
    O24 Mo4 O29 . . 87.0(2) ?
    O29 Mo4 O2 . . 71.3(2) ?
    O13 Mo5 O2 . . 80.74(19) ?
    O18 Mo5 O2 . . 170.7(3) ?
    O18 Mo5 O13 . . 100.8(2) ?
    O18 Mo5 O24 . . 99.5(3) ?
    O18 Mo5 O25 . . 103.0(3) ?
    O18 Mo5 O30 . . 102.4(3) ?
    O24 Mo5 O2 . . 71.7(2) ?
    O24 Mo5 O13 . . 79.9(2) ?
    O25 Mo5 O2 . . 86.3(2) ?
    O25 Mo5 O13 . . 84.6(2) ?
    O25 Mo5 O24 . . 154.7(2) ?
    O25 Mo5 O30 . . 99.0(3) ?
    O30 Mo5 O2 . . 74.9(2) ?
    O30 Mo5 O13 . . 155.0(2) ?
    O30 Mo5 O24 . . 87.2(2) ?
    O14 Mo6 O3 . . 85.6(2) ?
    O14 Mo6 O25 . . 84.7(2) ?
    O14 Mo6 O31 . . 154.1(2) ?
    O19 Mo6 O3 . . 171.2(3) ?
    O19 Mo6 O14 . . 103.2(3) ?
    O19 Mo6 O25 . . 100.9(3) ?
    O19 Mo6 O26 . . 103.7(3) ?
    O19 Mo6 O31 . . 100.3(3) ?
    O25 Mo6 O3 . . 80.4(2) ?
    O25 Mo6 O31 . . 80.3(2) ?
    O26 Mo6 O3 . . 74.0(2) ?
    O26 Mo6 O14 . . 98.3(3) ?
    O26 Mo6 O25 . . 153.9(2) ?
    O26 Mo6 O31 . . 86.6(2) ?
    O31 Mo6 O3 . . 71.2(2) ?
    O15 Mo7 O3 . . 81.0(2) ?
    O15 Mo7 O26 . . 80.2(2) ?
    O20 Mo7 O3 . . 169.4(3) ?
    O20 Mo7 O15 . . 99.8(3) ?
    O20 Mo7 O26 . . 98.3(3) ?
    O20 Mo7 O27 . . 104.0(3) ?
    O20 Mo7 O32 . . 103.1(3) ?
    O26 Mo7 O3 . . 71.3(2) ?
    O27 Mo7 O3 . . 86.6(2) ?
    O27 Mo7 O15 . . 85.2(2) ?
    O27 Mo7 O26 . . 155.1(2) ?
    O27 Mo7 O32 . . 98.5(3) ?
    O32 Mo7 O3 . . 74.7(2) ?
    O32 Mo7 O15 . . 155.1(2) ?
    O32 Mo7 O26 . . 86.9(2) ?
    O16 Mo8 O4 . . 85.2(2) ?
    O16 Mo8 O27 . . 83.7(2) ?
    O16 Mo8 O28 . . 97.5(2) ?
    O16 Mo8 O33 . . 154.1(2) ?
    O21 Mo8 O4 . . 171.4(2) ?
    O21 Mo8 O16 . . 103.3(3) ?
    O21 Mo8 O27 . . 101.5(3) ?
    O21 Mo8 O28 . . 103.0(3) ?
    O21 Mo8 O33 . . 100.3(3) ?
    O27 Mo8 O4 . . 80.6(2) ?
    O28 Mo8 O4 . . 74.2(2) ?
    O28 Mo8 O27 . . 154.5(2) ?
    O28 Mo8 O33 . . 87.3(2) ?
    O33 Mo8 O4 . . 71.7(2) ?
    O33 Mo8 O27 . . 81.3(2) ?
    O11 Mo9 O4 . . 80.31(19) ?
    O22 Mo9 O4 . . 170.8(3) ?
    O22 Mo9 O11 . . 101.0(2) ?
    O22 Mo9 O23 . . 103.3(3) ?
    O22 Mo9 O28 . . 99.7(3) ?
    O22 Mo9 O34 . . 103.4(3) ?
    O23 Mo9 O4 . . 85.8(2) ?
    O23 Mo9 O11 . . 84.2(2) ?
    O23 Mo9 O28 . . 154.1(2) ?
    O28 Mo9 O4 . . 71.4(2) ?
    O28 Mo9 O11 . . 80.0(2) ?
    O34 Mo9 O4 . . 74.3(2) ?
    O34 Mo9 O11 . . 154.3(2) ?
    O34 Mo9 O23 . . 97.8(2) ?
    O34 Mo9 O28 . . 88.0(2) ?
    O29 Mo10 O2 . . 74.4(2) ?
    O29 Mo10 O30 . . 87.2(2) ?
    O29 Mo10 O36 . . 154.2(2) ?
    O30 Mo10 O2 . . 71.5(2) ?
    O35 Mo10 O2 . . 86.4(2) ?
    O35 Mo10 O29 . . 97.2(2) ?
    O35 Mo10 O30 . . 155.4(2) ?
    O35 Mo10 O36 . . 85.5(2) ?
    O36 Mo10 O2 . . 80.2(2) ?
    O36 Mo10 O30 . . 80.4(2) ?
    O38 Mo10 O2 . . 170.2(2) ?
    O38 Mo10 O29 . . 103.5(3) ?
    O38 Mo10 O30 . . 99.0(3) ?
    O38 Mo10 O35 . . 103.4(3) ?
    O38 Mo10 O36 . . 100.8(3) ?
    O31 Mo11 O3 . . 73.9(2) ?
    O31 Mo11 O32 . . 87.8(3) ?
    O31 Mo11 O37 . . 154.1(2) ?
    O32 Mo11 O3 . . 71.4(2) ?
    O32 Mo11 O37 . . 80.0(2) ?
    O36 Mo11 O3 . . 86.1(2) ?
    O36 Mo11 O31 . . 98.1(3) ?
    O36 Mo11 O32 . . 154.2(2) ?
    O36 Mo11 O37 . . 84.2(2) ?
    O37 Mo11 O3 . . 80.5(2) ?
    O39 Mo11 O3 . . 170.4(3) ?
    O39 Mo11 O31 . . 104.0(3) ?
    O39 Mo11 O32 . . 99.3(3) ?
    O39 Mo11 O36 . . 103.5(3) ?
    O39 Mo11 O37 . . 100.5(3) ?
    O33 Mo12 O4 . . 73.7(2) ?
    O33 Mo12 O34 . . 85.8(2) ?
    O33 Mo12 O35 . . 154.5(2) ?
    O34 Mo12 O4 . . 71.45(19) ?
    O35 Mo12 O4 . . 81.57(19) ?
    O35 Mo12 O34 . . 80.5(2) ?
    O37 Mo12 O4 . . 86.9(2) ?
    O37 Mo12 O33 . . 98.7(3) ?
    O37 Mo12 O34 . . 155.8(2) ?
    O37 Mo12 O35 . . 85.8(2) ?
    O40 Mo12 O4 . . 168.4(2) ?
    O40 Mo12 O33 . . 102.5(3) ?
    O40 Mo12 O34 . . 97.6(2) ?
    O40 Mo12 O35 . . 100.6(2) ?
    O40 Mo12 O37 . . 104.5(3) ?
    O1 P1 O3 . . 109.3(3) ?
    O2 P1 O1 . . 110.2(3) ?
    O2 P1 O3 . . 108.4(3) ?
    O4 P1 O1 . . 109.3(3) ?
    O4 P1 O2 . . 110.0(3) ?
    O4 P1 O3 . . 109.7(3) ?
    Mo1 O1 Mo2 . . 88.77(17) ?
    Mo3 O1 Mo1 . . 90.90(17) ?
    Mo3 O1 Mo2 . . 89.38(17) ?
    P1 O1 Mo1 . . 125.6(3) ?
    P1 O1 Mo2 . . 125.3(3) ?
    P1 O1 Mo3 . . 125.6(3) ?
    Mo5 O2 Mo4 . . 89.02(17) ?
    Mo5 O2 Mo10 . . 89.20(17) ?
    Mo10 O2 Mo4 . . 88.81(18) ?
    P1 O2 Mo4 . . 124.9(3) ?
    P1 O2 Mo5 . . 126.7(3) ?
    P1 O2 Mo10 . . 126.3(3) ?
    Mo6 O3 Mo11 . . 88.89(18) ?
    Mo7 O3 Mo6 . . 89.51(18) ?
    Mo7 O3 Mo11 . . 88.87(17) ?
    P1 O3 Mo6 . . 126.1(3) ?
    P1 O3 Mo7 . . 125.9(3) ?
    P1 O3 Mo11 . . 125.8(3) ?
    Mo8 O4 Mo9 . . 89.04(17) ?
    Mo8 O4 Mo12 . . 89.36(17) ?
    Mo12 O4 Mo9 . . 89.25(17) ?
    P1 O4 Mo8 . . 126.1(3) ?
    P1 O4 Mo9 . . 125.8(3) ?
    P1 O4 Mo12 . . 125.5(3) ?
    Mo1 O8 Mo3 . . 123.0(3) ?
    Mo2 O9 Mo1 . . 124.6(3) ?
    Mo3 O10 Mo2 . . 124.6(3) ?
    Mo1 O11 Mo9 . . 151.8(3) ?
    Mo4 O12 Mo1 . . 151.0(3) ?
    Mo2 O13 Mo5 . . 151.2(3) ?
    Mo6 O14 Mo2 . . 151.9(3) ?
    Mo3 O15 Mo7 . . 150.4(3) ?
    Mo8 O16 Mo3 . . 153.1(3) ?
    Mo9 O23 Mo4 . . 152.7(3) ?
    Mo4 O24 Mo5 . . 125.8(3) ?
    Mo5 O25 Mo6 . . 153.0(3) ?
    Mo6 O26 Mo7 . . 125.2(3) ?
    Mo7 O27 Mo8 . . 152.4(3) ?
    Mo8 O28 Mo9 . . 125.2(3) ?
    Mo10 O29 Mo4 . . 125.5(3) ?
    Mo5 O30 Mo10 . . 124.4(3) ?
    Mo11 O31 Mo6 . . 125.9(3) ?
    Mo7 O32 Mo11 . . 125.0(3) ?
    Mo12 O33 Mo8 . . 125.3(3) ?
    Mo9 O34 Mo12 . . 124.9(3) ?
    Mo10 O35 Mo12 . . 150.9(3) ?
    Mo11 O36 Mo10 . . 152.7(3) ?
    Mo12 O37 Mo11 . . 151.3(3) ?
    O45 Mo13 O41 . . 168.9(3) ?
    O45 Mo13 O48 . . 99.4(3) ?
    O45 Mo13 O49 . . 102.0(3) ?
    O45 Mo13 O51 . . 101.3(3) ?
    O45 Mo13 O52 . . 104.4(3) ?
    O48 Mo13 O41 . . 70.3(2) ?
    O48 Mo13 O51 . . 80.5(2) ?
    O49 Mo13 O41 . . 74.1(2) ?
    O49 Mo13 O48 . . 87.5(2) ?
    O49 Mo13 O51 . . 155.3(2) ?
    O51 Mo13 O41 . . 81.5(2) ?
    O52 Mo13 O41 . . 86.5(2) ?
    O52 Mo13 O48 . . 154.1(3) ?
    O52 Mo13 O49 . . 97.3(3) ?
    O52 Mo13 O51 . . 85.0(2) ?
    O46 Mo14 O41 . . 169.3(3) ?
    O46 Mo14 O49 . . 99.4(3) ?
    O46 Mo14 O50 . . 102.6(3) ?
    O46 Mo14 O53 . . 101.9(3) ?
    O46 Mo14 O54 . . 103.6(3) ?
    O49 Mo14 O41 . . 71.0(2) ?
    O50 Mo14 O41 . . 72.8(2) ?
    O50 Mo14 O49 . . 87.1(2) ?
    O50 Mo14 O53 . . 153.9(3) ?
    O53 Mo14 O41 . . 81.5(2) ?
    O53 Mo14 O49 . . 80.2(2) ?
    O54 Mo14 O41 . . 86.8(2) ?
    O54 Mo14 O49 . . 154.7(3) ?
    O54 Mo14 O50 . . 98.1(3) ?
    O54 Mo14 O53 . . 84.8(2) ?
    O47 Mo15 O41 . . 168.6(3) ?
    O47 Mo15 O48 . . 102.0(3) ?
    O47 Mo15 O50 . . 98.5(3) ?
    O47 Mo15 O55 . . 101.0(3) ?
    O47 Mo15 O56 . . 103.3(3) ?
    O48 Mo15 O41 . . 73.3(2) ?
    O48 Mo15 O50 . . 85.8(2) ?
    O48 Mo15 O55 . . 154.8(3) ?
    O50 Mo15 O41 . . 71.1(2) ?
    O55 Mo15 O41 . . 82.2(2) ?
    O55 Mo15 O50 . . 80.6(2) ?
    O56 Mo15 O41 . . 87.7(2) ?
    O56 Mo15 O48 . . 98.4(3) ?
    O56 Mo15 O50 . . 156.3(3) ?
    O56 Mo15 O55 . . 86.3(2) ?
    O52 Mo16 O42 . . 80.4(2) ?
    O52 Mo16 O64 . . 80.3(2) ?
    O57 Mo16 O42 . . 168.7(2) ?
    O57 Mo16 O52 . . 102.0(3) ?
    O57 Mo16 O63 . . 104.4(3) ?
    O57 Mo16 O64 . . 99.1(3) ?
    O57 Mo16 O69 . . 102.4(3) ?
    O63 Mo16 O42 . . 86.7(2) ?
    O63 Mo16 O52 . . 85.5(2) ?
    O63 Mo16 O64 . . 154.6(3) ?
    O63 Mo16 O69 . . 97.7(3) ?
    O64 Mo16 O42 . . 70.3(2) ?
    O69 Mo16 O42 . . 73.8(2) ?
    O69 Mo16 O52 . . 153.7(3) ?
    O69 Mo16 O64 . . 86.4(2) ?
    O53 Mo17 O42 . . 86.1(2) ?
    O53 Mo17 O65 . . 84.9(2) ?
    O53 Mo17 O70 . . 154.1(3) ?
    O58 Mo17 O42 . . 170.1(3) ?
    O58 Mo17 O53 . . 103.5(3) ?
    O58 Mo17 O64 . . 103.1(3) ?
    O58 Mo17 O65 . . 101.5(3) ?
    O58 Mo17 O70 . . 100.5(3) ?
    O64 Mo17 O42 . . 73.0(2) ?
    O64 Mo17 O53 . . 97.7(3) ?
    O64 Mo17 O65 . . 153.9(2) ?
    O64 Mo17 O70 . . 86.0(2) ?
    O65 Mo17 O42 . . 81.3(2) ?
    O70 Mo17 O42 . . 70.4(2) ?
    O70 Mo17 O65 . . 81.0(2) ?
    O54 Mo18 O43 . . 81.7(2) ?
    O54 Mo18 O66 . . 80.8(2) ?
    O59 Mo18 O43 . . 169.6(2) ?
    O59 Mo18 O54 . . 101.1(3) ?
    O59 Mo18 O65 . . 103.0(3) ?
    O59 Mo18 O66 . . 99.4(3) ?
    O59 Mo18 O71 . . 102.5(3) ?
    O65 Mo18 O43 . . 87.1(2) ?
    O65 Mo18 O54 . . 85.6(3) ?
    O65 Mo18 O66 . . 155.7(2) ?
    O65 Mo18 O71 . . 97.7(3) ?
    O66 Mo18 O43 . . 71.0(2) ?
    O71 Mo18 O43 . . 73.4(2) ?
    O71 Mo18 O54 . . 154.7(3) ?
    O71 Mo18 O66 . . 86.5(2) ?
    O55 Mo19 O43 . . 87.9(2) ?
    O55 Mo19 O66 . . 98.0(3) ?
    O55 Mo19 O67 . . 85.4(2) ?
    O55 Mo19 O72 . . 156.4(2) ?
    O60 Mo19 O43 . . 170.0(3) ?
    O60 Mo19 O55 . . 102.0(3) ?
    O60 Mo19 O66 . . 102.6(3) ?
    O60 Mo19 O67 . . 100.2(3) ?
    O60 Mo19 O72 . . 99.2(3) ?
    O66 Mo19 O43 . . 74.5(2) ?
    O66 Mo19 O67 . . 155.7(3) ?
    O66 Mo19 O72 . . 87.1(2) ?
    O67 Mo19 O43 . . 81.6(2) ?
    O72 Mo19 O43 . . 71.2(2) ?
    O72 Mo19 O67 . . 80.9(2) ?
    O56 Mo20 O44 . . 81.5(2) ?
    O56 Mo20 O68 . . 80.0(2) ?
    O61 Mo20 O44 . . 169.8(3) ?
    O61 Mo20 O56 . . 102.0(3) ?
    O61 Mo20 O67 . . 103.4(3) ?
    O61 Mo20 O68 . . 100.9(3) ?
    O61 Mo20 O73 . . 102.3(3) ?
    O67 Mo20 O44 . . 86.4(2) ?
    O67 Mo20 O56 . . 84.8(2) ?
    O67 Mo20 O68 . . 153.5(3) ?
    O67 Mo20 O73 . . 98.3(3) ?
    O68 Mo20 O44 . . 70.0(2) ?
    O73 Mo20 O44 . . 73.1(2) ?
    O73 Mo20 O56 . . 154.1(3) ?
    O73 Mo20 O68 . . 86.6(3) ?
    O51 Mo21 O44 . . 87.2(2) ?
    O51 Mo21 O63 . . 85.0(2) ?
    O51 Mo21 O68 . . 97.5(3) ?
    O51 Mo21 O74 . . 155.5(3) ?
    O62 Mo21 O44 . . 169.7(3) ?
    O62 Mo21 O51 . . 102.4(3) ?
    O62 Mo21 O63 . . 102.3(3) ?
    O62 Mo21 O68 . . 102.3(3) ?
    O62 Mo21 O74 . . 100.3(3) ?
    O63 Mo21 O44 . . 82.0(2) ?
    O63 Mo21 O74 . . 81.1(2) ?
    O68 Mo21 O44 . . 72.4(2) ?
    O68 Mo21 O63 . . 154.1(3) ?
    O68 Mo21 O74 . . 86.6(3) ?
    O74 Mo21 O44 . . 71.0(2) ?
    O69 Mo22 O42 . . 71.3(2) ?
    O70 Mo22 O42 . . 72.9(2) ?
    O70 Mo22 O69 . . 86.6(2) ?
    O70 Mo22 O75 . . 154.1(3) ?
    O75 Mo22 O42 . . 81.6(2) ?
    O75 Mo22 O69 . . 80.9(2) ?
    O76 Mo22 O42 . . 86.1(2) ?
    O76 Mo22 O69 . . 154.8(3) ?
    O76 Mo22 O70 . . 97.6(3) ?
    O76 Mo22 O75 . . 84.9(2) ?
    O78 Mo22 O42 . . 169.0(3) ?
    O78 Mo22 O69 . . 98.5(3) ?
    O78 Mo22 O70 . . 102.9(3) ?
    O78 Mo22 O75 . . 101.4(3) ?
    O78 Mo22 O76 . . 104.6(3) ?
    O71 Mo23 O43 . . 71.3(2) ?
    O72 Mo23 O43 . . 73.2(2) ?
    O72 Mo23 O71 . . 86.5(2) ?
    O72 Mo23 O76 . . 154.7(3) ?
    O76 Mo23 O43 . . 81.9(2) ?
    O76 Mo23 O71 . . 81.2(2) ?
    O77 Mo23 O43 . . 87.3(2) ?
    O77 Mo23 O71 . . 156.1(2) ?
    O77 Mo23 O72 . . 97.6(3) ?
    O77 Mo23 O76 . . 85.5(2) ?
    O79 Mo23 O43 . . 168.9(2) ?
    O79 Mo23 O71 . . 98.1(3) ?
    O79 Mo23 O72 . . 103.5(3) ?
    O79 Mo23 O76 . . 100.1(3) ?
    O79 Mo23 O77 . . 103.8(3) ?
    O73 Mo24 O44 . . 70.0(2) ?
    O73 Mo24 O77 . . 80.4(2) ?
    O74 Mo24 O44 . . 73.5(2) ?
    O74 Mo24 O73 . . 86.6(3) ?
    O74 Mo24 O77 . . 154.2(3) ?
    O75 Mo24 O44 . . 87.2(2) ?
    O75 Mo24 O73 . . 154.5(3) ?
    O75 Mo24 O74 . . 98.1(3) ?
    O75 Mo24 O77 . . 85.0(2) ?
    O77 Mo24 O44 . . 81.2(2) ?
    O80 Mo24 O44 . . 168.1(3) ?
    O80 Mo24 O73 . . 98.8(3) ?
    O80 Mo24 O74 . . 102.5(3) ?
    O80 Mo24 O75 . . 104.6(3) ?
    O80 Mo24 O77 . . 101.4(3) ?
    O42 P2 O41 . . 110.6(3) ?
    O42 P2 O43 . . 109.5(3) ?
    O42 P2 O44 . . 110.4(3) ?
    O43 P2 O41 . . 108.6(3) ?
    O43 P2 O44 . . 109.1(3) ?
    O44 P2 O41 . . 108.6(3) ?
    Mo13 O41 Mo14 . . 88.84(19) ?
    Mo15 O41 Mo13 . . 90.10(19) ?
    Mo15 O41 Mo14 . . 90.19(19) ?
    P2 O41 Mo13 . . 124.8(3) ?
    P2 O41 Mo14 . . 125.1(3) ?
    P2 O41 Mo15 . . 126.5(3) ?
    Mo17 O42 Mo16 . . 89.16(19) ?
    Mo22 O42 Mo16 . . 89.00(19) ?
    Mo22 O42 Mo17 . . 89.14(19) ?
    P2 O42 Mo16 . . 125.3(3) ?
    P2 O42 Mo17 . . 126.1(3) ?
    P2 O42 Mo22 . . 126.2(3) ?
    Mo19 O43 Mo18 . . 89.62(18) ?
    Mo19 O43 Mo23 . . 89.88(19) ?
    Mo23 O43 Mo18 . . 89.56(18) ?
    P2 O43 Mo18 . . 125.4(3) ?
    P2 O43 Mo19 . . 125.9(3) ?
    P2 O43 Mo23 . . 125.2(3) ?
    Mo20 O44 Mo21 . . 90.00(18) ?
    Mo20 O44 Mo24 . . 89.67(19) ?
    Mo21 O44 Mo24 . . 89.30(18) ?
    P2 O44 Mo20 . . 126.5(3) ?
    P2 O44 Mo21 . . 125.0(3) ?
    P2 O44 Mo24 . . 125.0(3) ?
    Mo15 O48 Mo13 . . 126.3(3) ?
    Mo13 O49 Mo14 . . 126.0(3) ?
    Mo14 O50 Mo15 . . 125.9(3) ?
    Mo21 O51 Mo13 . . 150.6(3) ?
    Mo13 O52 Mo16 . . 152.3(3) ?
    Mo17 O53 Mo14 . . 152.1(3) ?
    Mo14 O54 Mo18 . . 151.2(3) ?
    Mo19 O55 Mo15 . . 149.3(3) ?
    Mo15 O56 Mo20 . . 150.4(3) ?
    Mo16 O63 Mo21 . . 151.4(3) ?
    Mo17 O64 Mo16 . . 127.6(3) ?
    Mo18 O65 Mo17 . . 150.8(3) ?
    Mo19 O66 Mo18 . . 124.8(3) ?
    Mo20 O67 Mo19 . . 151.9(3) ?
    Mo21 O68 Mo20 . . 127.5(3) ?
    Mo16 O69 Mo22 . . 125.8(3) ?
    Mo22 O70 Mo17 . . 127.5(3) ?
    Mo18 O71 Mo23 . . 125.7(3) ?
    Mo23 O72 Mo19 . . 125.6(3) ?
    Mo20 O73 Mo24 . . 127.2(3) ?
    Mo24 O74 Mo21 . . 126.2(3) ?
    Mo24 O75 Mo22 . . 151.6(4) ?
    Mo22 O76 Mo23 . . 151.3(3) ?
    Mo23 O77 Mo24 . . 150.7(3) ?
    C11 O1S H1S . . 111 ?
    C81 O8S H1S . . 130 ?
    C11 N1 C14 . . 123.5(10) ?
    C11 N1 C15 . . 123.0(10) ?
    C14 N1 C15 . . 113.5(9) ?
    C81 N8 C84 . . 120.2(9) ?
    C81 N8 C85 . . 124.4(10) ?
    C84 N8 C85 . . 115.2(9) ?
    O1S C11 N1 . . 117.1(11) ?
    O1S C11 C12 . . 121.0(10) ?
    N1 C11 C12 . . 121.8(11) ?
    C11 C12 H12A . . 109.5 ?
    C11 C12 H12B . . 109.5 ?
    C11 C12 C13 . . 110.8(8) ?
    H12A C12 H12B . . 108.1 ?
    C13 C12 H12A . . 109.5 ?
    C13 C12 H12B . . 109.5 ?
    C12 C13 H13A . . 109.5 ?
    C12 C13 H13B . . 109.5 ?
    C12 C13 H13C . . 109.5 ?
    H13A C13 H13B . . 109.5 ?
    H13A C13 H13C . . 109.5 ?
    H13B C13 H13C . . 109.5 ?
    N1 C14 H14A . . 109.5 ?
    N1 C14 H14B . . 109.5 ?
    N1 C14 H14C . . 109.5 ?
    H14A C14 H14B . . 109.5 ?
    H14A C14 H14C . . 109.5 ?
    H14B C14 H14C . . 109.5 ?
    N1 C15 H15A . . 109.5 ?
    N1 C15 H15B . . 109.5 ?
    N1 C15 H15C . . 109.5 ?
    H15A C15 H15B . . 109.5 ?
    H15A C15 H15C . . 109.5 ?
    H15B C15 H15C . . 109.5 ?
    O8S C81 N8 . . 118.9(11) ?
    O8S C81 C82 . . 120.8(11) ?
    N8 C81 C82 . . 120.2(11) ?
    C81 C82 H82A . . 108.1 ?
    C81 C82 H82B . . 108.1 ?
    C81 C82 C83 . . 117.0(11) ?
    H82A C82 H82B . . 107.3 ?
    C83 C82 H82A . . 108.1 ?
    C83 C82 H82B . . 108.1 ?
    C82 C83 H83A . . 109.5 ?
    C82 C83 H83B . . 109.5 ?
    C82 C83 H83C . . 109.5 ?
    H83A C83 H83B . . 109.5 ?
    H83A C83 H83C . . 109.5 ?
    H83B C83 H83C . . 109.5 ?
    N8 C84 H84A . . 109.5 ?
    N8 C84 H84B . . 109.5 ?
    N8 C84 H84C . . 109.5 ?
    H84A C84 H84B . . 109.5 ?
    H84A C84 H84C . . 109.5 ?
    H84B C84 H84C . . 109.5 ?
    N8 C85 H85A . . 109.5 ?
    N8 C85 H85B . . 109.5 ?
    N8 C85 H85C . . 109.5 ?
    H85A C85 H85B . . 109.5 ?
    H85A C85 H85C . . 109.5 ?
    H85B C85 H85C . . 109.5 ?
    C21 O2S H2S . . 118 ?
    C111 O11S H2S . . 129 ?
    C21 N2 C24 . . 116.0(10) ?
    C21 N2 C25 . . 114.8(13) ?
    C25 N2 C24 . . 129.3(13) ?
    C115 N11 C114 . . 115.7(9) ?
    C111 N11 C115 . . 124.6(10) ?
    C111 N11 C114 . . 119.6(9) ?
    N11 C115 H11A . . 109.5 ?
    N11 C115 H11B . . 109.5 ?
    N11 C115 H11C . . 109.5 ?
    H11A C115 H11B . . 109.5 ?
    H11A C115 H11C . . 109.5 ?
    H11B C115 H11C . . 109.5 ?
    O2S C21 N2 . . 118.4(11) ?
    O2S C21 C22 . . 122.0(14) ?
    N2 C21 C22 . . 119.5(14) ?
    C21 C22 H22A . . 107.6 ?
    C21 C22 H22B . . 107.6 ?
    C21 C22 C23 . . 118.7(11) ?
    H22A C22 H22B . . 107.1 ?
    C23 C22 H22A . . 107.6 ?
    C23 C22 H22B . . 107.6 ?
    C22 C23 H23A . . 109.5 ?
    C22 C23 H23B . . 109.5 ?
    C22 C23 H23C . . 109.5 ?
    H23A C23 H23B . . 109.5 ?
    H23A C23 H23C . . 109.5 ?
    H23B C23 H23C . . 109.5 ?
    N2 C24 H24A . . 109.5 ?
    N2 C24 H24B . . 109.5 ?
    N2 C24 H24C . . 109.5 ?
    H24A C24 H24B . . 109.5 ?
    H24A C24 H24C . . 109.5 ?
    H24B C24 H24C . . 109.5 ?
    N2 C25 H25A . . 109.5 ?
    N2 C25 H25B . . 109.5 ?
    N2 C25 H25C . . 109.5 ?
    H25A C25 H25B . . 109.5 ?
    H25A C25 H25C . . 109.5 ?
    H25B C25 H25C . . 109.5 ?
    O11S C111 N11 . . 115.4(9) ?
    O11S C111 C112 . . 127.5(10) ?
    N11 C111 C112 . . 116.9(10) ?
    C111 C112 H11D . . 109.0 ?
    C111 C112 H11E . . 109.0 ?
    H11D C112 H11E . . 107.8 ?
    C113 C112 C111 . . 113.0(11) ?
    C113 C112 H11D . . 109.0 ?
    C113 C112 H11E . . 109.0 ?
    C112 C113 H11F . . 109.5 ?
    C112 C113 H11G . . 109.5 ?
    C112 C113 H11H . . 109.5 ?
    H11F C113 H11G . . 109.5 ?
    H11F C113 H11H . . 109.5 ?
    H11G C113 H11H . . 109.5 ?
    N11 C114 H11I . . 109.5 ?
    N11 C114 H11J . . 109.5 ?
    N11 C114 H11K . . 109.5 ?
    H11I C114 H11J . . 109.5 ?
    H11I C114 H11K . . 109.5 ?
    H11J C114 H11K . . 109.5 ?
    C31 O3S H3S . . 115 ?
    C71 O7S H3S . . 116 ?
    C31 N3 C34 . . 121.9(9) ?
    C31 N3 C35 . . 124.1(9) ?
    C34 N3 C35 . . 114.0(8) ?
    C71 N7 C74 . . 119.6(8) ?
    C71 N7 C75 . . 125.3(8) ?
    C75 N7 C74 . . 115.1(8) ?
    O3S C31 N3 . . 118.5(9) ?
    O3S C31 C32 . . 118.6(9) ?
    N3 C31 C32 . . 122.9(9) ?
    C31 C32 H32A . . 109.4 ?
    C31 C32 H32B . . 109.4 ?
    C31 C32 C33 . . 111.2(8) ?
    H32A C32 H32B . . 108.0 ?
    C33 C32 H32A . . 109.4 ?
    C33 C32 H32B . . 109.4 ?
    C32 C33 H33A . . 109.5 ?
    C32 C33 H33B . . 109.5 ?
    C32 C33 H33C . . 109.5 ?
    H33A C33 H33B . . 109.5 ?
    H33A C33 H33C . . 109.5 ?
    H33B C33 H33C . . 109.5 ?
    N3 C34 H34A . . 109.5 ?
    N3 C34 H34B . . 109.5 ?
    N3 C34 H34C . . 109.5 ?
    H34A C34 H34B . . 109.5 ?
    H34A C34 H34C . . 109.5 ?
    H34B C34 H34C . . 109.5 ?
    N3 C35 H35A . . 109.5 ?
    N3 C35 H35B . . 109.5 ?
    N3 C35 H35C . . 109.5 ?
    H35A C35 H35B . . 109.5 ?
    H35A C35 H35C . . 109.5 ?
    H35B C35 H35C . . 109.5 ?
    O7S C71 N7 . . 120.2(9) ?
    O7S C71 C72 . . 118.9(9) ?
    N7 C71 C72 . . 120.7(9) ?
    C71 C72 H72A . . 109.5 ?
    C71 C72 H72B . . 109.5 ?
    C71 C72 C73 . . 110.8(8) ?
    H72A C72 H72B . . 108.1 ?
    C73 C72 H72A . . 109.5 ?
    C73 C72 H72B . . 109.5 ?
    C72 C73 H73A . . 109.5 ?
    C72 C73 H73B . . 109.5 ?
    C72 C73 H73C . . 109.5 ?
    H73A C73 H73B . . 109.5 ?
    H73A C73 H73C . . 109.5 ?
    H73B C73 H73C . . 109.5 ?
    N7 C74 H74A . . 109.5 ?
    N7 C74 H74B . . 109.5 ?
    N7 C74 H74C . . 109.5 ?
    H74A C74 H74B . . 109.5 ?
    H74A C74 H74C . . 109.5 ?
    H74B C74 H74C . . 109.5 ?
    N7 C75 H75A . . 109.5 ?
    N7 C75 H75B . . 109.5 ?
    N7 C75 H75C . . 109.5 ?
    H75A C75 H75B . . 109.5 ?
    H75A C75 H75C . . 109.5 ?
    H75B C75 H75C . . 109.5 ?
    C41 O4S H4S . . 128 ?
    C51 O5S H4S . . 112 ?
    C41 N4 C44 . . 120.3(10) ?
    C41 N4 C45 . . 123.5(10) ?
    C45 N4 C44 . . 116.2(9) ?
    C51 N5 C54 . . 123.9(9) ?
    C51 N5 C55 . . 119.0(9) ?
    C55 N5 C54 . . 116.5(8) ?
    O4S C41 N4 . . 119.1(10) ?
    O4S C41 C42 . . 121.3(9) ?
    N4 C41 C42 . . 119.6(10) ?
    C41 C42 H42A . . 108.9 ?
    C41 C42 H42B . . 108.9 ?
    H42A C42 H42B . . 107.7 ?
    C43 C42 C41 . . 113.6(8) ?
    C43 C42 H42A . . 108.9 ?
    C43 C42 H42B . . 108.9 ?
    C42 C43 H43A . . 109.5 ?
    C42 C43 H43B . . 109.5 ?
    C42 C43 H43C . . 109.5 ?
    H43A C43 H43B . . 109.5 ?
    H43A C43 H43C . . 109.5 ?
    H43B C43 H43C . . 109.5 ?
    N4 C44 H44A . . 109.5 ?
    N4 C44 H44B . . 109.5 ?
    N4 C44 H44C . . 109.5 ?
    H44A C44 H44B . . 109.5 ?
    H44A C44 H44C . . 109.5 ?
    H44B C44 H44C . . 109.5 ?
    N4 C45 H45A . . 109.5 ?
    N4 C45 H45B . . 109.5 ?
    N4 C45 H45C . . 109.5 ?
    H45A C45 H45B . . 109.5 ?
    H45A C45 H45C . . 109.5 ?
    H45B C45 H45C . . 109.5 ?
    O5S C51 C52 . . 117.6(9) ?
    N5 C51 O5S . . 119.8(10) ?
    N5 C51 C52 . . 122.3(10) ?
    C51 C52 H52A . . 110.6 ?
    C51 C52 H52B . . 110.6 ?
    H52A C52 H52B . . 108.8 ?
    C53 C52 C51 . . 105.6(10) ?
    C53 C52 H52A . . 110.6 ?
    C53 C52 H52B . . 110.6 ?
    C52 C53 H53A . . 109.5 ?
    C52 C53 H53B . . 109.5 ?
    C52 C53 H53C . . 109.5 ?
    H53A C53 H53B . . 109.5 ?
    H53A C53 H53C . . 109.5 ?
    H53B C53 H53C . . 109.5 ?
    N5 C54 H54A . . 109.5 ?
    N5 C54 H54B . . 109.5 ?
    N5 C54 H54C . . 109.5 ?
    H54A C54 H54B . . 109.5 ?
    H54A C54 H54C . . 109.5 ?
    H54B C54 H54C . . 109.5 ?
    N5 C55 H55A . . 109.5 ?
    N5 C55 H55B . . 109.5 ?
    N5 C55 H55C . . 109.5 ?
    H55A C55 H55B . . 109.5 ?
    H55A C55 H55C . . 109.5 ?
    H55B C55 H55C . . 109.5 ?
    C61 O6S H6S . . 109.5 ?
    C61 N6 C64 . . 123.6(8) ?
    C61 N6 C65 . . 122.9(8) ?
    C65 N6 C64 . . 113.5(8) ?
    O6S C61 C62 . . 120.6(8) ?
    N6 C61 O6S . . 115.7(9) ?
    N6 C61 C62 . . 123.7(9) ?
    C61 C62 H62A . . 109.2 ?
    C61 C62 H62B . . 109.2 ?
    C61 C62 C63 . . 112.2(8) ?
    H62A C62 H62B . . 107.9 ?
    C63 C62 H62A . . 109.2 ?
    C63 C62 H62B . . 109.2 ?
    C62 C63 H63A . . 109.5 ?
    C62 C63 H63B . . 109.5 ?
    C62 C63 H63C . . 109.5 ?
    H63A C63 H63B . . 109.5 ?
    H63A C63 H63C . . 109.5 ?
    H63B C63 H63C . . 109.5 ?
    N6 C64 H64A . . 109.5 ?
    N6 C64 H64B . . 109.5 ?
    N6 C64 H64C . . 109.5 ?
    H64A C64 H64B . . 109.5 ?
    H64A C64 H64C . . 109.5 ?
    H64B C64 H64C . . 109.5 ?
    N6 C65 H65A . . 109.5 ?
    N6 C65 H65B . . 109.5 ?
    N6 C65 H65C . . 109.5 ?
    H65A C65 H65B . . 109.5 ?
    H65A C65 H65C . . 109.5 ?
    H65B C65 H65C . . 109.5 ?
    C91 O9S H9S . . 120 ?
    C91 N9 C94 . . 119.5(11) ?
    C91 N9 C95 . . 124.6(12) ?
    C94 N9 C95 . . 115.9(11) ?
    O9S C91 N9 . . 119.1(11) ?
    O9S C91 C92 . . 118.6(11) ?
    N9 C91 C92 . . 122.3(11) ?
    C91 C92 H92A . . 108.8 ?
    C91 C92 H92B . . 108.8 ?
    H92A C92 H92B . . 107.7 ?
    C93 C92 C91 . . 113.6(9) ?
    C93 C92 H92A . . 108.8 ?
    C93 C92 H92B . . 108.8 ?
    C92 C93 H93A . . 109.5 ?
    C92 C93 H93B . . 109.5 ?
    C92 C93 H93C . . 109.5 ?
    H93A C93 H93B . . 109.5 ?
    H93A C93 H93C . . 109.5 ?
    H93B C93 H93C . . 109.5 ?
    N9 C94 H94A . . 109.5 ?
    N9 C94 H94B . . 109.5 ?
    N9 C94 H94C . . 109.5 ?
    H94A C94 H94B . . 109.5 ?
    H94A C94 H94C . . 109.5 ?
    H94B C94 H94C . . 109.5 ?
    N9 C95 H95A . . 109.5 ?
    N9 C95 H95B . . 109.5 ?
    N9 C95 H95C . . 109.5 ?
    H95A C95 H95B . . 109.5 ?
    H95A C95 H95C . . 109.5 ?
    H95B C95 H95C . . 109.5 ?
    C101 O10S H10S . . 116 ?
    C101 N10 C104 . . 119.6(9) ?
    C101 N10 C105 . . 123.0(9) ?
    C105 N10 C104 . . 117.0(9) ?
    O10S C101 N10 . . 117.4(10) ?
    O10S C101 C102 . . 120.7(9) ?
    N10 C101 C102 . . 121.9(10) ?
    C101 C102 H10A . . 109.3 ?
    C101 C102 H10B . . 109.3 ?
    C101 C102 C103 . . 111.7(9) ?
    H10A C102 H10B . . 107.9 ?
    C103 C102 H10A . . 109.3 ?
    C103 C102 H10B . . 109.3 ?
    C102 C103 H10C . . 109.5 ?
    C102 C103 H10D . . 109.5 ?
    C102 C103 H10E . . 109.5 ?
    H10C C103 H10D . . 109.5 ?
    H10C C103 H10E . . 109.5 ?
    H10D C103 H10E . . 109.5 ?
    N10 C104 H10F . . 109.5 ?
    N10 C104 H10G . . 109.5 ?
    N10 C104 H10H . . 109.5 ?
    H10F C104 H10G . . 109.5 ?
    H10F C104 H10H . . 109.5 ?
    H10G C104 H10H . . 109.5 ?
    N10 C105 H10I . . 109.5 ?
    N10 C105 H10J . . 109.5 ?
    N10 C105 H10K . . 109.5 ?
    H10I C105 H10J . . 109.5 ?
    H10I C105 H10K . . 109.5 ?
    H10J C105 H10K . . 109.5 ?
loop_
    _geom_torsion_atom_site_label_1
    _geom_torsion_atom_site_label_2
    _geom_torsion_atom_site_label_3
    _geom_torsion_atom_site_label_4
    _geom_torsion_site_symmetry_1
    _geom_torsion_site_symmetry_2
    _geom_torsion_site_symmetry_3
    _geom_torsion_site_symmetry_4
    _geom_torsion
    _geom_torsion_publ_flag
    O1 Mo1 O8 Mo3 . . . . -2.5(3) ?
    O1 Mo1 O9 Mo2 . . . . 0.1(3) ?
    O1 Mo1 O11 Mo9 . . . . 53.7(6) ?
    O1 Mo1 O12 Mo4 . . . . -57.3(6) ?
    O1 Mo2 O9 Mo1 . . . . -0.1(3) ?
    O1 Mo2 O10 Mo3 . . . . 0.4(3) ?
    O1 Mo2 O13 Mo5 . . . . 53.0(6) ?
    O1 Mo2 O14 Mo6 . . . . -58.5(7) ?
    O1 Mo3 O8 Mo1 . . . . 2.5(3) ?
    O1 Mo3 O10 Mo2 . . . . -0.4(3) ?
    O1 Mo3 O15 Mo7 . . . . 50.6(6) ?
    O1 Mo3 O16 Mo8 . . . . -58.5(7) ?
    O1 P1 O2 Mo4 . . . . 54.3(4) ?
    O1 P1 O2 Mo5 . . . . -65.3(4) ?
    O1 P1 O2 Mo10 . . . . 173.0(3) ?
    O1 P1 O3 Mo6 . . . . 54.1(4) ?
    O1 P1 O3 Mo7 . . . . -66.8(4) ?
    O1 P1 O3 Mo11 . . . . 173.7(3) ?
    O1 P1 O4 Mo8 . . . . 53.6(4) ?
    O1 P1 O4 Mo9 . . . . -66.5(4) ?
    O1 P1 O4 Mo12 . . . . 173.9(3) ?
    O2 Mo4 O12 Mo1 . . . . 52.7(6) ?
    O2 Mo4 O23 Mo9 . . . . -56.2(6) ?
    O2 Mo4 O24 Mo5 . . . . -2.5(3) ?
    O2 Mo4 O29 Mo10 . . . . 2.4(3) ?
    O2 Mo5 O13 Mo2 . . . . -57.8(6) ?
    O2 Mo5 O24 Mo4 . . . . 2.6(3) ?
    O2 Mo5 O25 Mo6 . . . . 50.1(7) ?
    O2 Mo5 O30 Mo10 . . . . -2.6(3) ?
    O2 Mo10 O29 Mo4 . . . . -2.4(3) ?
    O2 Mo10 O30 Mo5 . . . . 2.6(3) ?
    O2 Mo10 O35 Mo12 . . . . 51.5(6) ?
    O2 Mo10 O36 Mo11 . . . . -56.7(7) ?
    O2 P1 O1 Mo1 . . . . -65.6(4) ?
    O2 P1 O1 Mo2 . . . . 52.7(4) ?
    O2 P1 O1 Mo3 . . . . 172.1(3) ?
    O2 P1 O3 Mo6 . . . . -66.1(4) ?
    O2 P1 O3 Mo7 . . . . 173.0(3) ?
    O2 P1 O3 Mo11 . . . . 53.6(4) ?
    O2 P1 O4 Mo8 . . . . 174.8(3) ?
    O2 P1 O4 Mo9 . . . . 54.7(4) ?
    O2 P1 O4 Mo12 . . . . -65.0(4) ?
    O3 Mo6 O14 Mo2 . . . . 53.0(7) ?
    O3 Mo6 O25 Mo5 . . . . -55.1(7) ?
    O3 Mo6 O26 Mo7 . . . . -1.9(3) ?
    O3 Mo6 O31 Mo11 . . . . 2.9(3) ?
    O3 Mo7 O15 Mo3 . . . . -56.1(6) ?
    O3 Mo7 O26 Mo6 . . . . 1.9(3) ?
    O3 Mo7 O27 Mo8 . . . . 49.8(7) ?
    O3 Mo7 O32 Mo11 . . . . -2.8(3) ?
    O3 Mo11 O31 Mo6 . . . . -2.8(3) ?
    O3 Mo11 O32 Mo7 . . . . 2.9(3) ?
    O3 Mo11 O36 Mo10 . . . . 51.2(7) ?
    O3 Mo11 O37 Mo12 . . . . -56.2(7) ?
    O3 P1 O1 Mo1 . . . . 175.4(3) ?
    O3 P1 O1 Mo2 . . . . -66.3(4) ?
    O3 P1 O1 Mo3 . . . . 53.1(4) ?
    O3 P1 O2 Mo4 . . . . 173.8(3) ?
    O3 P1 O2 Mo5 . . . . 54.3(4) ?
    O3 P1 O2 Mo10 . . . . -67.5(4) ?
    O3 P1 O4 Mo8 . . . . -66.1(4) ?
    O3 P1 O4 Mo9 . . . . 173.8(3) ?
    O3 P1 O4 Mo12 . . . . 54.1(4) ?
    O4 Mo8 O16 Mo3 . . . . 52.7(7) ?
    O4 Mo8 O27 Mo7 . . . . -55.1(7) ?
    O4 Mo8 O28 Mo9 . . . . -3.9(3) ?
    O4 Mo8 O33 Mo12 . . . . 1.0(3) ?
    O4 Mo9 O11 Mo1 . . . . -58.0(6) ?
    O4 Mo9 O23 Mo4 . . . . 50.9(6) ?
    O4 Mo9 O28 Mo8 . . . . 3.9(3) ?
    O4 Mo9 O34 Mo12 . . . . -2.1(3) ?
    O4 Mo12 O33 Mo8 . . . . -1.0(3) ?
    O4 Mo12 O34 Mo9 . . . . 2.1(3) ?
    O4 Mo12 O35 Mo10 . . . . -57.2(6) ?
    O4 Mo12 O37 Mo11 . . . . 51.2(7) ?
    O4 P1 O1 Mo1 . . . . 55.4(4) ?
    O4 P1 O1 Mo2 . . . . 173.7(3) ?
    O4 P1 O1 Mo3 . . . . -66.9(4) ?
    O4 P1 O2 Mo4 . . . . -66.3(4) ?
    O4 P1 O2 Mo5 . . . . 174.2(3) ?
    O4 P1 O2 Mo10 . . . . 52.4(4) ?
    O4 P1 O3 Mo6 . . . . 173.9(3) ?
    O4 P1 O3 Mo7 . . . . 53.0(4) ?
    O4 P1 O3 Mo11 . . . . -66.5(4) ?
    O5 Mo1 O8 Mo3 . . . . 168.3(3) ?
    O5 Mo1 O9 Mo2 . . . . -175.6(3) ?
    O5 Mo1 O11 Mo9 . . . . -129.0(6) ?
    O5 Mo1 O12 Mo4 . . . . 132.3(6) ?
    O6 Mo2 O9 Mo1 . . . . 170.9(3) ?
    O6 Mo2 O10 Mo3 . . . . -176.8(3) ?
    O6 Mo2 O13 Mo5 . . . . -128.2(6) ?
    O6 Mo2 O14 Mo6 . . . . 130.7(7) ?
    O7 Mo3 O1 Mo1 . . . . 10.5(14) ?
    O7 Mo3 O1 Mo2 . . . . -78.3(13) ?
    O7 Mo3 O1 P1 . . . . 147.1(12) ?
    O7 Mo3 O8 Mo1 . . . . -175.3(3) ?
    O7 Mo3 O10 Mo2 . . . . 169.2(3) ?
    O7 Mo3 O15 Mo7 . . . . -129.6(6) ?
    O7 Mo3 O16 Mo8 . . . . 132.0(7) ?
    O8 Mo1 O1 Mo2 . . . . 91.1(2) ?
    O8 Mo1 O1 Mo3 . . . . 1.77(18) ?
    O8 Mo1 O1 P1 . . . . -134.8(4) ?
    O8 Mo1 O9 Mo2 . . . . -74.3(3) ?
    O8 Mo1 O11 Mo9 . . . . 127.0(6) ?
    O8 Mo1 O12 Mo4 . . . . -69.1(9) ?
    O8 Mo3 O1 Mo1 . . . . -1.66(17) ?
    O8 Mo3 O1 Mo2 . . . . -90.4(2) ?
    O8 Mo3 O1 P1 . . . . 134.9(4) ?
    O8 Mo3 O10 Mo2 . . . . 72.1(3) ?
    O8 Mo3 O15 Mo7 . . . . 23.8(11) ?
    O8 Mo3 O16 Mo8 . . . . -131.8(7) ?
    O9 Mo1 O1 Mo2 . . . . -0.06(18) ?
    O9 Mo1 O1 Mo3 . . . . -89.4(2) ?
    O9 Mo1 O1 P1 . . . . 134.0(4) ?
    O9 Mo1 O8 Mo3 . . . . 70.1(3) ?
    O9 Mo1 O11 Mo9 . . . . 30.7(11) ?
    O9 Mo1 O12 Mo4 . . . . -130.4(7) ?
    O9 Mo2 O1 Mo1 . . . . 0.06(19) ?
    O9 Mo2 O1 Mo3 . . . . 91.0(2) ?
    O9 Mo2 O1 P1 . . . . -134.2(4) ?
    O9 Mo2 O10 Mo3 . . . . -74.4(3) ?
    O9 Mo2 O13 Mo5 . . . . 126.7(6) ?
    O9 Mo2 O14 Mo6 . . . . -71.2(9) ?
    O10 Mo2 O1 Mo1 . . . . -91.2(2) ?
    O10 Mo2 O1 Mo3 . . . . -0.25(17) ?
    O10 Mo2 O1 P1 . . . . 134.6(4) ?
    O10 Mo2 O9 Mo1 . . . . 71.6(3) ?
    O10 Mo2 O13 Mo5 . . . . 28.3(10) ?
    O10 Mo2 O14 Mo6 . . . . -130.9(7) ?
    O10 Mo3 O1 Mo1 . . . . 89.0(2) ?
    O10 Mo3 O1 Mo2 . . . . 0.27(19) ?
    O10 Mo3 O1 P1 . . . . -134.4(4) ?
    O10 Mo3 O8 Mo1 . . . . -72.6(3) ?
    O10 Mo3 O15 Mo7 . . . . 124.6(6) ?
    O10 Mo3 O16 Mo8 . . . . -72.0(9) ?
    O11 Mo1 O1 Mo2 . . . . -170.5(2) ?
    O11 Mo1 O1 Mo3 . . . . 100.2(2) ?
    O11 Mo1 O1 P1 . . . . -36.4(4) ?
    O11 Mo1 O8 Mo3 . . . . -86.1(3) ?
    O11 Mo1 O9 Mo2 . . . . 24.3(8) ?
    O11 Mo1 O12 Mo4 . . . . 29.0(6) ?
    O11 Mo9 O4 Mo8 . . . . -85.04(19) ?
    O11 Mo9 O4 Mo12 . . . . -174.4(2) ?
    O11 Mo9 O4 P1 . . . . 50.6(4) ?
    O11 Mo9 O23 Mo4 . . . . -29.7(6) ?
    O11 Mo9 O28 Mo8 . . . . 87.0(4) ?
    O11 Mo9 O34 Mo12 . . . . 7.4(8) ?
    O12 Mo1 O1 Mo2 . . . . -83.7(2) ?
    O12 Mo1 O1 Mo3 . . . . -173.1(2) ?
    O12 Mo1 O1 P1 . . . . 50.3(4) ?
    O12 Mo1 O8 Mo3 . . . . 9.7(7) ?
    O12 Mo1 O9 Mo2 . . . . 84.1(3) ?
    O12 Mo1 O11 Mo9 . . . . -28.3(6) ?
    O12 Mo4 O2 Mo5 . . . . 100.3(2) ?
    O12 Mo4 O2 Mo10 . . . . -170.5(2) ?
    O12 Mo4 O2 P1 . . . . -35.4(4) ?
    O12 Mo4 O23 Mo9 . . . . 30.7(6) ?
    O12 Mo4 O24 Mo5 . . . . -86.4(4) ?
    O12 Mo4 O29 Mo10 . . . . 29.3(8) ?
    O13 Mo2 O1 Mo1 . . . . 99.5(2) ?
    O13 Mo2 O1 Mo3 . . . . -169.6(2) ?
    O13 Mo2 O1 P1 . . . . -34.7(4) ?
    O13 Mo2 O9 Mo1 . . . . -83.8(3) ?
    O13 Mo2 O10 Mo3 . . . . 26.5(7) ?
    O13 Mo2 O14 Mo6 . . . . 28.4(7) ?
    O13 Mo5 O2 Mo4 . . . . -83.9(2) ?
    O13 Mo5 O2 Mo10 . . . . -172.8(2) ?
    O13 Mo5 O2 P1 . . . . 50.5(4) ?
    O13 Mo5 O24 Mo4 . . . . 86.0(3) ?
    O13 Mo5 O25 Mo6 . . . . -30.9(7) ?
    O13 Mo5 O30 Mo10 . . . . 10.3(8) ?
    O14 Mo2 O1 Mo1 . . . . -174.3(2) ?
    O14 Mo2 O1 Mo3 . . . . -83.4(2) ?
    O14 Mo2 O1 P1 . . . . 51.4(4) ?
    O14 Mo2 O9 Mo1 . . . . 12.9(7) ?
    O14 Mo2 O10 Mo3 . . . . 83.8(3) ?
    O14 Mo2 O13 Mo5 . . . . -28.1(6) ?
    O14 Mo6 O3 Mo7 . . . . 101.2(2) ?
    O14 Mo6 O3 Mo11 . . . . -170.0(2) ?
    O14 Mo6 O3 P1 . . . . -34.8(4) ?
    O14 Mo6 O25 Mo5 . . . . 31.3(7) ?
    O14 Mo6 O26 Mo7 . . . . -84.8(4) ?
    O14 Mo6 O31 Mo11 . . . . 30.6(8) ?
    O15 Mo3 O1 Mo1 . . . . -170.9(2) ?
    O15 Mo3 O1 Mo2 . . . . 100.3(2) ?
    O15 Mo3 O1 P1 . . . . -34.4(4) ?
    O15 Mo3 O8 Mo1 . . . . 30.8(8) ?
    O15 Mo3 O10 Mo2 . . . . -85.2(3) ?
    O15 Mo3 O16 Mo8 . . . . 29.6(7) ?
    O15 Mo7 O3 Mo6 . . . . -83.8(2) ?
    O15 Mo7 O3 Mo11 . . . . -172.7(2) ?
    O15 Mo7 O3 P1 . . . . 52.3(4) ?
    O15 Mo7 O26 Mo6 . . . . 85.6(4) ?
    O15 Mo7 O27 Mo8 . . . . -31.4(7) ?
    O15 Mo7 O32 Mo11 . . . . 9.9(8) ?
    O16 Mo3 O1 Mo1 . . . . -84.9(2) ?
    O16 Mo3 O1 Mo2 . . . . -173.7(2) ?
    O16 Mo3 O1 P1 . . . . 51.6(4) ?
    O16 Mo3 O8 Mo1 . . . . 85.1(3) ?
    O16 Mo3 O10 Mo2 . . . . 13.3(7) ?
    O16 Mo3 O15 Mo7 . . . . -29.7(6) ?
    O16 Mo8 O4 Mo9 . . . . 101.8(2) ?
    O16 Mo8 O4 Mo12 . . . . -168.9(2) ?
    O16 Mo8 O4 P1 . . . . -33.7(4) ?
    O16 Mo8 O27 Mo7 . . . . 31.0(7) ?
    O16 Mo8 O28 Mo9 . . . . -86.7(4) ?
    O16 Mo8 O33 Mo12 . . . . 28.5(8) ?
    O17 Mo4 O12 Mo1 . . . . -129.4(6) ?
    O17 Mo4 O23 Mo9 . . . . 133.1(6) ?
    O17 Mo4 O24 Mo5 . . . . 168.4(3) ?
    O17 Mo4 O29 Mo10 . . . . -173.7(4) ?
    O18 Mo5 O13 Mo2 . . . . 131.6(6) ?
    O18 Mo5 O24 Mo4 . . . . -174.5(4) ?
    O18 Mo5 O25 Mo6 . . . . -130.8(7) ?
    O18 Mo5 O30 Mo10 . . . . 168.3(4) ?
    O19 Mo6 O14 Mo2 . . . . -127.7(7) ?
    O19 Mo6 O25 Mo5 . . . . 133.8(7) ?
    O19 Mo6 O26 Mo7 . . . . 169.4(4) ?
    O19 Mo6 O31 Mo11 . . . . -174.6(4) ?
    O20 Mo7 O3 Mo6 . . . . 11.5(14) ?
    O20 Mo7 O3 Mo11 . . . . -77.4(13) ?
    O20 Mo7 O3 P1 . . . . 147.6(12) ?
    O20 Mo7 O15 Mo3 . . . . 134.6(7) ?
    O20 Mo7 O26 Mo6 . . . . -175.8(4) ?
    O20 Mo7 O27 Mo8 . . . . -130.4(7) ?
    O20 Mo7 O32 Mo11 . . . . 166.4(4) ?
    O21 Mo8 O16 Mo3 . . . . -128.7(7) ?
    O21 Mo8 O27 Mo7 . . . . 133.4(7) ?
    O21 Mo8 O28 Mo9 . . . . 167.7(3) ?
    O21 Mo8 O33 Mo12 . . . . -175.9(4) ?
    O22 Mo9 O11 Mo1 . . . . 131.2(7) ?
    O22 Mo9 O23 Mo4 . . . . -129.7(6) ?
    O22 Mo9 O28 Mo8 . . . . -173.5(4) ?
    O22 Mo9 O34 Mo12 . . . . 168.7(4) ?
    O23 Mo4 O2 Mo5 . . . . -174.0(2) ?
    O23 Mo4 O2 Mo10 . . . . -84.8(2) ?
    O23 Mo4 O2 P1 . . . . 50.3(4) ?
    O23 Mo4 O12 Mo1 . . . . -28.5(6) ?
    O23 Mo4 O24 Mo5 . . . . 7.4(7) ?
    O23 Mo4 O29 Mo10 . . . . 85.9(4) ?
    O23 Mo9 O4 Mo8 . . . . -169.9(2) ?
    O23 Mo9 O4 Mo12 . . . . 100.7(2) ?
    O23 Mo9 O4 P1 . . . . -34.2(4) ?
    O23 Mo9 O11 Mo1 . . . . 28.7(6) ?
    O23 Mo9 O28 Mo8 . . . . 33.7(7) ?
    O23 Mo9 O34 Mo12 . . . . -85.5(4) ?
    O24 Mo4 O2 Mo5 . . . . 1.68(19) ?
    O24 Mo4 O2 Mo10 . . . . 90.9(2) ?
    O24 Mo4 O2 P1 . . . . -134.1(4) ?
    O24 Mo4 O12 Mo1 . . . . 125.5(6) ?
    O24 Mo4 O23 Mo9 . . . . -65.8(9) ?
    O24 Mo4 O29 Mo10 . . . . -71.2(4) ?
    O24 Mo5 O2 Mo4 . . . . -1.54(18) ?
    O24 Mo5 O2 Mo10 . . . . -90.4(2) ?
    O24 Mo5 O2 P1 . . . . 132.9(4) ?
    O24 Mo5 O13 Mo2 . . . . -130.6(6) ?
    O24 Mo5 O25 Mo6 . . . . 21.5(11) ?
    O24 Mo5 O30 Mo10 . . . . 69.2(4) ?
    O25 Mo5 O2 Mo4 . . . . -169.1(2) ?
    O25 Mo5 O2 Mo10 . . . . 102.1(2) ?
    O25 Mo5 O2 P1 . . . . -34.7(4) ?
    O25 Mo5 O13 Mo2 . . . . 29.3(6) ?
    O25 Mo5 O24 Mo4 . . . . 32.8(7) ?
    O25 Mo5 O30 Mo10 . . . . -86.2(4) ?
    O25 Mo6 O3 Mo7 . . . . -173.5(2) ?
    O25 Mo6 O3 Mo11 . . . . -84.6(2) ?
    O25 Mo6 O3 P1 . . . . 50.5(4) ?
    O25 Mo6 O14 Mo2 . . . . -27.7(7) ?
    O25 Mo6 O26 Mo7 . . . . 9.9(8) ?
    O25 Mo6 O31 Mo11 . . . . 86.0(4) ?
    O26 Mo6 O3 Mo7 . . . . 1.3(2) ?
    O26 Mo6 O3 Mo11 . . . . 90.2(2) ?
    O26 Mo6 O3 P1 . . . . -134.7(4) ?
    O26 Mo6 O14 Mo2 . . . . 126.1(7) ?
    O26 Mo6 O25 Mo5 . . . . -66.6(10) ?
    O26 Mo6 O31 Mo11 . . . . -71.4(4) ?
    O26 Mo7 O3 Mo6 . . . . -1.15(18) ?
    O26 Mo7 O3 Mo11 . . . . -90.0(2) ?
    O26 Mo7 O3 P1 . . . . 134.9(4) ?
    O26 Mo7 O15 Mo3 . . . . -128.5(7) ?
    O26 Mo7 O27 Mo8 . . . . 22.6(11) ?
    O26 Mo7 O32 Mo11 . . . . 68.6(4) ?
    O27 Mo7 O3 Mo6 . . . . -169.4(2) ?
    O27 Mo7 O3 Mo11 . . . . 101.7(2) ?
    O27 Mo7 O3 P1 . . . . -33.3(4) ?
    O27 Mo7 O15 Mo3 . . . . 31.2(7) ?
    O27 Mo7 O26 Mo6 . . . . 30.7(8) ?
    O27 Mo7 O32 Mo11 . . . . -86.9(4) ?
    O27 Mo8 O4 Mo9 . . . . -173.8(2) ?
    O27 Mo8 O4 Mo12 . . . . -84.5(2) ?
    O27 Mo8 O4 P1 . . . . 50.8(4) ?
    O27 Mo8 O16 Mo3 . . . . -28.3(7) ?
    O27 Mo8 O28 Mo9 . . . . 4.5(8) ?
    O27 Mo8 O33 Mo12 . . . . 83.9(4) ?
    O28 Mo8 O4 Mo9 . . . . 2.6(2) ?
    O28 Mo8 O4 Mo12 . . . . 91.8(2) ?
    O28 Mo8 O4 P1 . . . . -132.9(4) ?
    O28 Mo8 O16 Mo3 . . . . 126.0(7) ?
    O28 Mo8 O27 Mo7 . . . . -63.3(10) ?
    O28 Mo8 O33 Mo12 . . . . -73.2(4) ?
    O28 Mo9 O4 Mo8 . . . . -2.43(19) ?
    O28 Mo9 O4 Mo12 . . . . -91.8(2) ?
    O28 Mo9 O4 P1 . . . . 133.2(4) ?
    O28 Mo9 O11 Mo1 . . . . -130.7(7) ?
    O28 Mo9 O23 Mo4 . . . . 22.8(10) ?
    O28 Mo9 O34 Mo12 . . . . 69.2(4) ?
    O29 Mo4 O2 Mo5 . . . . -90.7(2) ?
    O29 Mo4 O2 Mo10 . . . . -1.49(19) ?
    O29 Mo4 O2 P1 . . . . 133.5(4) ?
    O29 Mo4 O12 Mo1 . . . . 27.3(10) ?
    O29 Mo4 O23 Mo9 . . . . -128.6(7) ?
    O29 Mo4 O24 Mo5 . . . . 68.9(3) ?
    O29 Mo10 O2 Mo4 . . . . 1.6(2) ?
    O29 Mo10 O2 Mo5 . . . . 90.6(2) ?
    O29 Mo10 O2 P1 . . . . -132.4(4) ?
    O29 Mo10 O30 Mo5 . . . . -71.9(4) ?
    O29 Mo10 O35 Mo12 . . . . 125.2(6) ?
    O29 Mo10 O36 Mo11 . . . . -66.9(9) ?
    O30 Mo5 O2 Mo4 . . . . 90.6(2) ?
    O30 Mo5 O2 Mo10 . . . . 1.8(2) ?
    O30 Mo5 O2 P1 . . . . -135.0(4) ?
    O30 Mo5 O13 Mo2 . . . . -70.4(9) ?
    O30 Mo5 O24 Mo4 . . . . -72.4(4) ?
    O30 Mo5 O25 Mo6 . . . . 124.2(7) ?
    O30 Mo10 O2 Mo4 . . . . -90.7(2) ?
    O30 Mo10 O2 Mo5 . . . . -1.63(19) ?
    O30 Mo10 O2 P1 . . . . 135.4(4) ?
    O30 Mo10 O29 Mo4 . . . . 69.1(4) ?
    O30 Mo10 O35 Mo12 . . . . 26.1(10) ?
    O30 Mo10 O36 Mo11 . . . . -129.3(7) ?
    O31 Mo6 O3 Mo7 . . . . -90.6(2) ?
    O31 Mo6 O3 Mo11 . . . . -1.7(2) ?
    O31 Mo6 O3 P1 . . . . 133.4(4) ?
    O31 Mo6 O14 Mo2 . . . . 26.8(11) ?
    O31 Mo6 O25 Mo5 . . . . -127.5(7) ?
    O31 Mo6 O26 Mo7 . . . . 69.6(4) ?
    O31 Mo11 O3 Mo6 . . . . 1.9(2) ?
    O31 Mo11 O3 Mo7 . . . . 91.4(2) ?
    O31 Mo11 O3 P1 . . . . -133.5(4) ?
    O31 Mo11 O32 Mo7 . . . . -70.9(4) ?
    O31 Mo11 O36 Mo10 . . . . 124.4(7) ?
    O31 Mo11 O37 Mo12 . . . . -65.7(10) ?
    O32 Mo7 O3 Mo6 . . . . 90.8(2) ?
    O32 Mo7 O3 Mo11 . . . . 1.9(2) ?
    O32 Mo7 O3 P1 . . . . -133.1(4) ?
    O32 Mo7 O15 Mo3 . . . . -68.6(10) ?
    O32 Mo7 O26 Mo6 . . . . -72.9(4) ?
    O32 Mo7 O27 Mo8 . . . . 123.7(7) ?
    O32 Mo11 O3 Mo6 . . . . -91.3(2) ?
    O32 Mo11 O3 Mo7 . . . . -1.8(2) ?
    O32 Mo11 O3 P1 . . . . 133.3(4) ?
    O32 Mo11 O31 Mo6 . . . . 68.4(4) ?
    O32 Mo11 O36 Mo10 . . . . 22.4(11) ?
    O32 Mo11 O37 Mo12 . . . . -128.8(7) ?
    O33 Mo8 O4 Mo9 . . . . -89.9(2) ?
    O33 Mo8 O4 Mo12 . . . . -0.62(19) ?
    O33 Mo8 O4 P1 . . . . 134.7(4) ?
    O33 Mo8 O16 Mo3 . . . . 26.6(11) ?
    O33 Mo8 O27 Mo7 . . . . -127.8(7) ?
    O33 Mo8 O28 Mo9 . . . . 67.8(4) ?
    O33 Mo12 O4 Mo8 . . . . 0.7(2) ?
    O33 Mo12 O4 Mo9 . . . . 89.7(2) ?
    O33 Mo12 O4 P1 . . . . -135.1(4) ?
    O33 Mo12 O34 Mo9 . . . . -72.1(4) ?
    O33 Mo12 O35 Mo10 . . . . -71.2(9) ?
    O33 Mo12 O37 Mo11 . . . . 124.2(7) ?
    O34 Mo9 O4 Mo8 . . . . 90.8(2) ?
    O34 Mo9 O4 Mo12 . . . . 1.4(2) ?
    O34 Mo9 O4 P1 . . . . -133.5(4) ?
    O34 Mo9 O11 Mo1 . . . . -67.3(9) ?
    O34 Mo9 O23 Mo4 . . . . 124.5(6) ?
    O34 Mo9 O28 Mo8 . . . . -70.2(4) ?
    O34 Mo12 O4 Mo8 . . . . -90.3(2) ?
    O34 Mo12 O4 Mo9 . . . . -1.29(19) ?
    O34 Mo12 O4 P1 . . . . 133.9(4) ?
    O34 Mo12 O33 Mo8 . . . . 70.9(4) ?
    O34 Mo12 O35 Mo10 . . . . -129.6(6) ?
    O34 Mo12 O37 Mo11 . . . . 25.0(11) ?
    O35 Mo10 O2 Mo4 . . . . 100.2(2) ?
    O35 Mo10 O2 Mo5 . . . . -170.8(2) ?
    O35 Mo10 O2 P1 . . . . -33.8(4) ?
    O35 Mo10 O29 Mo4 . . . . -86.6(4) ?
    O35 Mo10 O30 Mo5 . . . . 29.4(8) ?
    O35 Mo10 O36 Mo11 . . . . 30.4(7) ?
    O35 Mo12 O4 Mo8 . . . . -173.1(2) ?
    O35 Mo12 O4 Mo9 . . . . -84.1(2) ?
    O35 Mo12 O4 P1 . . . . 51.1(4) ?
    O35 Mo12 O33 Mo8 . . . . 13.4(8) ?
    O35 Mo12 O34 Mo9 . . . . 86.3(4) ?
    O35 Mo12 O37 Mo11 . . . . -30.5(7) ?
    O36 Mo10 O2 Mo4 . . . . -173.8(2) ?
    O36 Mo10 O2 Mo5 . . . . -84.7(2) ?
    O36 Mo10 O2 P1 . . . . 52.3(4) ?
    O36 Mo10 O29 Mo4 . . . . 8.1(8) ?
    O36 Mo10 O30 Mo5 . . . . 85.4(4) ?
    O36 Mo10 O35 Mo12 . . . . -29.0(6) ?
    O36 Mo11 O3 Mo6 . . . . 101.5(2) ?
    O36 Mo11 O3 Mo7 . . . . -169.0(2) ?
    O36 Mo11 O3 P1 . . . . -33.9(4) ?
    O36 Mo11 O31 Mo6 . . . . -86.4(4) ?
    O36 Mo11 O32 Mo7 . . . . 33.3(8) ?
    O36 Mo11 O37 Mo12 . . . . 30.8(7) ?
    O37 Mo11 O3 Mo6 . . . . -173.8(2) ?
    O37 Mo11 O3 Mo7 . . . . -84.3(2) ?
    O37 Mo11 O3 P1 . . . . 50.8(4) ?
    O37 Mo11 O31 Mo6 . . . . 7.0(8) ?
    O37 Mo11 O32 Mo7 . . . . 86.2(4) ?
    O37 Mo11 O36 Mo10 . . . . -29.7(7) ?
    O37 Mo12 O4 Mo8 . . . . 100.7(2) ?
    O37 Mo12 O4 Mo9 . . . . -170.3(2) ?
    O37 Mo12 O4 P1 . . . . -35.1(4) ?
    O37 Mo12 O33 Mo8 . . . . -85.2(4) ?
    O37 Mo12 O34 Mo9 . . . . 29.9(8) ?
    O37 Mo12 O35 Mo10 . . . . 30.3(6) ?
    O38 Mo10 O29 Mo4 . . . . 167.7(4) ?
    O38 Mo10 O30 Mo5 . . . . -175.1(4) ?
    O38 Mo10 O35 Mo12 . . . . -129.0(6) ?
    O38 Mo10 O36 Mo11 . . . . 133.3(7) ?
    O39 Mo11 O31 Mo6 . . . . 167.5(4) ?
    O39 Mo11 O32 Mo7 . . . . -174.7(4) ?
    O39 Mo11 O36 Mo10 . . . . -129.1(7) ?
    O39 Mo11 O37 Mo12 . . . . 133.5(7) ?
    O40 Mo12 O4 Mo8 . . . . -71.4(12) ?
    O40 Mo12 O4 Mo9 . . . . 17.6(12) ?
    O40 Mo12 O4 P1 . . . . 152.8(11) ?
    O40 Mo12 O33 Mo8 . . . . 167.7(3) ?
    O40 Mo12 O34 Mo9 . . . . -174.1(4) ?
    O40 Mo12 O35 Mo10 . . . . 134.4(6) ?
    O40 Mo12 O37 Mo11 . . . . -130.4(7) ?
    O41 Mo13 O48 Mo15 . . . . -2.0(3) ?
    O41 Mo13 O49 Mo14 . . . . 2.5(3) ?
    O41 Mo13 O51 Mo21 . . . . 54.9(7) ?
    O41 Mo13 O52 Mo16 . . . . -53.4(7) ?
    O41 Mo14 O49 Mo13 . . . . -2.5(3) ?
    O41 Mo14 O50 Mo15 . . . . 1.8(3) ?
    O41 Mo14 O53 Mo17 . . . . 55.9(7) ?
    O41 Mo14 O54 Mo18 . . . . -50.2(8) ?
    O41 Mo15 O48 Mo13 . . . . 2.0(3) ?
    O41 Mo15 O50 Mo14 . . . . -1.9(3) ?
    O41 Mo15 O55 Mo19 . . . . 54.0(6) ?
    O41 Mo15 O56 Mo20 . . . . -49.4(7) ?
    O41 P2 O42 Mo16 . . . . 66.1(4) ?
    O41 P2 O42 Mo17 . . . . -53.6(5) ?
    O41 P2 O42 Mo22 . . . . -174.4(3) ?
    O41 P2 O43 Mo18 . . . . 67.3(4) ?
    O41 P2 O43 Mo19 . . . . -53.0(5) ?
    O41 P2 O43 Mo23 . . . . -173.5(3) ?
    O41 P2 O44 Mo20 . . . . 65.2(5) ?
    O41 P2 O44 Mo21 . . . . -56.1(5) ?
    O41 P2 O44 Mo24 . . . . -174.2(3) ?
    O42 Mo16 O52 Mo13 . . . . 58.6(7) ?
    O42 Mo16 O63 Mo21 . . . . -50.0(7) ?
    O42 Mo16 O64 Mo17 . . . . -2.1(3) ?
    O42 Mo16 O69 Mo22 . . . . 2.4(3) ?
    O42 Mo17 O53 Mo14 . . . . -50.8(7) ?
    O42 Mo17 O64 Mo16 . . . . 2.1(3) ?
    O42 Mo17 O65 Mo18 . . . . 55.3(7) ?
    O42 Mo17 O70 Mo22 . . . . -2.4(3) ?
    O42 Mo22 O69 Mo16 . . . . -2.4(3) ?
    O42 Mo22 O70 Mo17 . . . . 2.4(3) ?
    O42 Mo22 O75 Mo24 . . . . 53.9(7) ?
    O42 Mo22 O76 Mo23 . . . . -50.2(7) ?
    O42 P2 O41 Mo13 . . . . -52.9(5) ?
    O42 P2 O41 Mo14 . . . . 64.4(5) ?
    O42 P2 O41 Mo15 . . . . -173.9(3) ?
    O42 P2 O43 Mo18 . . . . -53.5(5) ?
    O42 P2 O43 Mo19 . . . . -173.8(3) ?
    O42 P2 O43 Mo23 . . . . 65.7(5) ?
    O42 P2 O44 Mo20 . . . . -173.4(3) ?
    O42 P2 O44 Mo21 . . . . 65.3(5) ?
    O42 P2 O44 Mo24 . . . . -52.8(5) ?
    O43 Mo18 O54 Mo14 . . . . 54.9(7) ?
    O43 Mo18 O65 Mo17 . . . . -50.6(7) ?
    O43 Mo18 O66 Mo19 . . . . -1.9(3) ?
    O43 Mo18 O71 Mo23 . . . . 1.4(3) ?
    O43 Mo19 O55 Mo15 . . . . -48.9(6) ?
    O43 Mo19 O66 Mo18 . . . . 1.9(3) ?
    O43 Mo19 O67 Mo20 . . . . 55.1(7) ?
    O43 Mo19 O72 Mo23 . . . . -2.2(3) ?
    O43 Mo23 O71 Mo18 . . . . -1.4(3) ?
    O43 Mo23 O72 Mo19 . . . . 2.2(3) ?
    O43 Mo23 O76 Mo22 . . . . 55.2(7) ?
    O43 Mo23 O77 Mo24 . . . . -50.6(7) ?
    O43 P2 O41 Mo13 . . . . -173.0(3) ?
    O43 P2 O41 Mo14 . . . . -55.7(5) ?
    O43 P2 O41 Mo15 . . . . 65.9(4) ?
    O43 P2 O42 Mo16 . . . . -174.3(3) ?
    O43 P2 O42 Mo17 . . . . 66.0(5) ?
    O43 P2 O42 Mo22 . . . . -54.8(5) ?
    O43 P2 O44 Mo20 . . . . -53.0(5) ?
    O43 P2 O44 Mo21 . . . . -174.3(3) ?
    O43 P2 O44 Mo24 . . . . 67.6(4) ?
    O44 Mo20 O56 Mo15 . . . . 54.4(7) ?
    O44 Mo20 O67 Mo19 . . . . -49.7(7) ?
    O44 Mo20 O68 Mo21 . . . . -3.0(3) ?
    O44 Mo20 O73 Mo24 . . . . 2.2(3) ?
    O44 Mo21 O51 Mo13 . . . . -49.7(7) ?
    O44 Mo21 O63 Mo16 . . . . 55.1(7) ?
    O44 Mo21 O68 Mo20 . . . . 2.9(3) ?
    O44 Mo21 O74 Mo24 . . . . -1.6(3) ?
    O44 Mo24 O73 Mo20 . . . . -2.3(3) ?
    O44 Mo24 O74 Mo21 . . . . 1.5(3) ?
    O44 Mo24 O75 Mo22 . . . . -49.2(7) ?
    O44 Mo24 O77 Mo23 . . . . 55.7(7) ?
    O44 P2 O41 Mo13 . . . . 68.4(4) ?
    O44 P2 O41 Mo14 . . . . -174.3(3) ?
    O44 P2 O41 Mo15 . . . . -52.6(5) ?
    O44 P2 O42 Mo16 . . . . -54.1(5) ?
    O44 P2 O42 Mo17 . . . . -173.8(3) ?
    O44 P2 O42 Mo22 . . . . 65.4(5) ?
    O44 P2 O43 Mo18 . . . . -174.5(3) ?
    O44 P2 O43 Mo19 . . . . 65.2(5) ?
    O44 P2 O43 Mo23 . . . . -55.3(5) ?
    O45 Mo13 O41 Mo14 . . . . 68.8(13) ?
    O45 Mo13 O41 Mo15 . . . . -21.4(14) ?
    O45 Mo13 O41 P2 . . . . -157.8(11) ?
    O45 Mo13 O48 Mo15 . . . . 173.7(4) ?
    O45 Mo13 O49 Mo14 . . . . -166.8(4) ?
    O45 Mo13 O51 Mo21 . . . . -136.0(7) ?
    O45 Mo13 O52 Mo16 . . . . 128.7(7) ?
    O46 Mo14 O41 Mo13 . . . . -25.6(15) ?
    O46 Mo14 O41 Mo15 . . . . 64.5(15) ?
    O46 Mo14 O41 P2 . . . . -158.7(13) ?
    O46 Mo14 O49 Mo13 . . . . 172.5(4) ?
    O46 Mo14 O50 Mo15 . . . . -168.2(4) ?
    O46 Mo14 O53 Mo17 . . . . -134.5(7) ?
    O46 Mo14 O54 Mo18 . . . . 132.6(7) ?
    O47 Mo15 O41 Mo13 . . . . 65.5(13) ?
    O47 Mo15 O41 Mo14 . . . . -23.4(13) ?
    O47 Mo15 O41 P2 . . . . -159.3(11) ?
    O47 Mo15 O48 Mo13 . . . . -167.3(4) ?
    O47 Mo15 O50 Mo14 . . . . 173.4(4) ?
    O47 Mo15 O55 Mo19 . . . . -137.1(7) ?
    O47 Mo15 O56 Mo20 . . . . 133.4(7) ?
    O48 Mo13 O41 Mo14 . . . . 91.4(2) ?
    O48 Mo13 O41 Mo15 . . . . 1.2(2) ?
    O48 Mo13 O41 P2 . . . . -135.2(4) ?
    O48 Mo13 O49 Mo14 . . . . -67.8(4) ?
    O48 Mo13 O51 Mo21 . . . . 126.2(7) ?
    O48 Mo13 O52 Mo16 . . . . -27.5(11) ?
    O48 Mo15 O41 Mo13 . . . . -1.3(2) ?
    O48 Mo15 O41 Mo14 . . . . -90.1(2) ?
    O48 Mo15 O41 P2 . . . . 134.0(4) ?
    O48 Mo15 O50 Mo14 . . . . 71.9(4) ?
    O48 Mo15 O55 Mo19 . . . . 67.7(9) ?
    O48 Mo15 O56 Mo20 . . . . -122.1(7) ?
    O49 Mo13 O41 Mo14 . . . . -1.7(2) ?
    O49 Mo13 O41 Mo15 . . . . -91.8(2) ?
    O49 Mo13 O41 P2 . . . . 131.7(4) ?
    O49 Mo13 O48 Mo15 . . . . 72.0(4) ?
    O49 Mo13 O51 Mo21 . . . . 64.2(10) ?
    O49 Mo13 O52 Mo16 . . . . -126.9(7) ?
    O49 Mo14 O41 Mo13 . . . . 1.5(2) ?
    O49 Mo14 O41 Mo15 . . . . 91.6(2) ?
    O49 Mo14 O41 P2 . . . . -131.6(5) ?
    O49 Mo14 O50 Mo15 . . . . -69.2(4) ?
    O49 Mo14 O53 Mo17 . . . . 127.9(7) ?
    O49 Mo14 O54 Mo18 . . . . -21.9(12) ?
    O50 Mo14 O41 Mo13 . . . . -91.3(2) ?
    O50 Mo14 O41 Mo15 . . . . -1.2(2) ?
    O50 Mo14 O41 P2 . . . . 135.6(5) ?
    O50 Mo14 O49 Mo13 . . . . 70.3(4) ?
    O50 Mo14 O53 Mo17 . . . . 66.1(10) ?
    O50 Mo14 O54 Mo18 . . . . -122.3(7) ?
    O50 Mo15 O41 Mo13 . . . . 90.0(2) ?
    O50 Mo15 O41 Mo14 . . . . 1.1(2) ?
    O50 Mo15 O41 P2 . . . . -134.8(4) ?
    O50 Mo15 O48 Mo13 . . . . -69.5(4) ?
    O50 Mo15 O55 Mo19 . . . . 126.0(7) ?
    O50 Mo15 O56 Mo20 . . . . -23.4(12) ?
    O51 Mo13 O41 Mo14 . . . . 174.3(2) ?
    O51 Mo13 O41 Mo15 . . . . 84.1(2) ?
    O51 Mo13 O41 P2 . . . . -52.3(4) ?
    O51 Mo13 O48 Mo15 . . . . -86.3(4) ?
    O51 Mo13 O49 Mo14 . . . . -7.1(8) ?
    O51 Mo13 O52 Mo16 . . . . 28.4(7) ?
    O51 Mo21 O44 Mo20 . . . . -100.7(2) ?
    O51 Mo21 O44 Mo24 . . . . 169.6(2) ?
    O51 Mo21 O44 P2 . . . . 35.9(4) ?
    O51 Mo21 O63 Mo16 . . . . -32.8(7) ?
    O51 Mo21 O68 Mo20 . . . . 87.5(4) ?
    O51 Mo21 O74 Mo24 . . . . -29.9(9) ?
    O52 Mo13 O41 Mo14 . . . . -100.3(2) ?
    O52 Mo13 O41 Mo15 . . . . 169.5(2) ?
    O52 Mo13 O41 P2 . . . . 33.1(4) ?
    O52 Mo13 O48 Mo15 . . . . -29.6(8) ?
    O52 Mo13 O49 Mo14 . . . . 86.7(4) ?
    O52 Mo13 O51 Mo21 . . . . -32.4(7) ?
    O52 Mo16 O42 Mo17 . . . . 84.3(2) ?
    O52 Mo16 O42 Mo22 . . . . 173.4(2) ?
    O52 Mo16 O42 P2 . . . . -51.2(4) ?
    O52 Mo16 O63 Mo21 . . . . 30.5(7) ?
    O52 Mo16 O64 Mo17 . . . . -85.3(4) ?
    O52 Mo16 O69 Mo22 . . . . -8.7(8) ?
    O53 Mo14 O41 Mo13 . . . . 84.0(2) ?
    O53 Mo14 O41 Mo15 . . . . 174.1(2) ?
    O53 Mo14 O41 P2 . . . . -49.1(4) ?
    O53 Mo14 O49 Mo13 . . . . -86.9(4) ?
    O53 Mo14 O50 Mo15 . . . . -8.8(8) ?
    O53 Mo14 O54 Mo18 . . . . 31.6(8) ?
    O53 Mo17 O42 Mo16 . . . . -100.6(2) ?
    O53 Mo17 O42 Mo22 . . . . 170.4(2) ?
    O53 Mo17 O42 P2 . . . . 34.2(4) ?
    O53 Mo17 O64 Mo16 . . . . 85.6(4) ?
    O53 Mo17 O65 Mo18 . . . . -31.5(7) ?
    O53 Mo17 O70 Mo22 . . . . -28.5(8) ?
    O54 Mo14 O41 Mo13 . . . . 169.1(2) ?
    O54 Mo14 O41 Mo15 . . . . -100.8(2) ?
    O54 Mo14 O41 P2 . . . . 36.0(4) ?
    O54 Mo14 O49 Mo13 . . . . -32.6(8) ?
    O54 Mo14 O50 Mo15 . . . . 85.9(4) ?
    O54 Mo14 O53 Mo17 . . . . -31.7(7) ?
    O54 Mo18 O43 Mo19 . . . . 84.3(2) ?
    O54 Mo18 O43 Mo23 . . . . 174.2(2) ?
    O54 Mo18 O43 P2 . . . . -51.3(4) ?
    O54 Mo18 O65 Mo17 . . . . 31.3(7) ?
    O54 Mo18 O66 Mo19 . . . . -86.2(4) ?
    O54 Mo18 O71 Mo23 . . . . -9.9(8) ?
    O55 Mo15 O41 Mo13 . . . . 172.6(2) ?
    O55 Mo15 O41 Mo14 . . . . 83.8(2) ?
    O55 Mo15 O41 P2 . . . . -52.1(4) ?
    O55 Mo15 O48 Mo13 . . . . -12.3(8) ?
    O55 Mo15 O50 Mo14 . . . . -86.8(4) ?
    O55 Mo15 O56 Mo20 . . . . 32.9(7) ?
    O55 Mo19 O43 Mo18 . . . . -100.2(2) ?
    O55 Mo19 O43 Mo23 . . . . 170.2(2) ?
    O55 Mo19 O43 P2 . . . . 35.0(4) ?
    O55 Mo19 O66 Mo18 . . . . 87.5(4) ?
    O55 Mo19 O67 Mo20 . . . . -33.5(7) ?
    O55 Mo19 O72 Mo23 . . . . -31.1(8) ?
    O56 Mo15 O41 Mo13 . . . . -100.8(2) ?
    O56 Mo15 O41 Mo14 . . . . 170.4(2) ?
    O56 Mo15 O41 P2 . . . . 34.5(4) ?
    O56 Mo15 O48 Mo13 . . . . 87.0(4) ?
    O56 Mo15 O50 Mo14 . . . . -29.5(9) ?
    O56 Mo15 O55 Mo19 . . . . -34.2(7) ?
    O56 Mo20 O44 Mo21 . . . . 84.2(2) ?
    O56 Mo20 O44 Mo24 . . . . 173.5(2) ?
    O56 Mo20 O44 P2 . . . . -51.4(4) ?
    O56 Mo20 O67 Mo19 . . . . 32.1(7) ?
    O56 Mo20 O68 Mo21 . . . . -87.5(4) ?
    O56 Mo20 O73 Mo24 . . . . -9.2(8) ?
    O57 Mo16 O42 Mo17 . . . . -18.7(14) ?
    O57 Mo16 O42 Mo22 . . . . 70.4(13) ?
    O57 Mo16 O42 P2 . . . . -154.2(12) ?
    O57 Mo16 O52 Mo13 . . . . -132.6(7) ?
    O57 Mo16 O63 Mo21 . . . . 131.8(7) ?
    O57 Mo16 O64 Mo17 . . . . 174.0(4) ?
    O57 Mo16 O69 Mo22 . . . . -166.6(4) ?
    O58 Mo17 O53 Mo14 . . . . 131.4(7) ?
    O58 Mo17 O64 Mo16 . . . . -168.5(4) ?
    O58 Mo17 O65 Mo18 . . . . -134.3(7) ?
    O58 Mo17 O70 Mo22 . . . . 173.6(4) ?
    O59 Mo18 O43 Mo19 . . . . -22.3(15) ?
    O59 Mo18 O43 Mo23 . . . . 67.6(14) ?
    O59 Mo18 O43 P2 . . . . -157.9(13) ?
    O59 Mo18 O54 Mo14 . . . . -135.2(7) ?
    O59 Mo18 O65 Mo17 . . . . 131.7(7) ?
    O59 Mo18 O66 Mo19 . . . . 173.9(4) ?
    O59 Mo18 O71 Mo23 . . . . -168.7(4) ?
    O60 Mo19 O55 Mo15 . . . . 132.3(6) ?
    O60 Mo19 O66 Mo18 . . . . -168.2(4) ?
    O60 Mo19 O67 Mo20 . . . . -134.9(7) ?
    O60 Mo19 O72 Mo23 . . . . 174.7(4) ?
    O61 Mo20 O44 Mo21 . . . . -26.4(15) ?
    O61 Mo20 O44 Mo24 . . . . 62.9(14) ?
    O61 Mo20 O44 P2 . . . . -162.0(12) ?
    O61 Mo20 O56 Mo15 . . . . -135.4(7) ?
    O61 Mo20 O67 Mo19 . . . . 133.2(7) ?
    O61 Mo20 O68 Mo21 . . . . 172.1(4) ?
    O61 Mo20 O73 Mo24 . . . . -168.3(4) ?
    O62 Mo21 O44 Mo20 . . . . 58.1(14) ?
    O62 Mo21 O44 Mo24 . . . . -31.5(14) ?
    O62 Mo21 O44 P2 . . . . -165.3(12) ?
    O62 Mo21 O51 Mo13 . . . . 134.1(7) ?
    O62 Mo21 O63 Mo16 . . . . -134.4(7) ?
    O62 Mo21 O68 Mo20 . . . . -168.0(4) ?
    O62 Mo21 O74 Mo24 . . . . 172.9(4) ?
    O63 Mo16 O42 Mo17 . . . . 170.3(2) ?
    O63 Mo16 O42 Mo22 . . . . -100.6(2) ?
    O63 Mo16 O42 P2 . . . . 34.8(4) ?
    O63 Mo16 O52 Mo13 . . . . -28.8(8) ?
    O63 Mo16 O64 Mo17 . . . . -28.4(8) ?
    O63 Mo16 O69 Mo22 . . . . 86.7(4) ?
    O63 Mo21 O44 Mo20 . . . . 173.9(2) ?
    O63 Mo21 O44 Mo24 . . . . 84.2(2) ?
    O63 Mo21 O44 P2 . . . . -49.5(4) ?
    O63 Mo21 O51 Mo13 . . . . 32.6(7) ?
    O63 Mo21 O68 Mo20 . . . . -6.6(9) ?
    O63 Mo21 O74 Mo24 . . . . -86.2(4) ?
    O64 Mo16 O42 Mo17 . . . . 1.2(2) ?
    O64 Mo16 O42 Mo22 . . . . 90.4(2) ?
    O64 Mo16 O42 P2 . . . . -134.2(4) ?
    O64 Mo16 O52 Mo13 . . . . 130.1(8) ?
    O64 Mo16 O63 Mo21 . . . . -25.3(12) ?
    O64 Mo16 O69 Mo22 . . . . -68.1(4) ?
    O64 Mo17 O42 Mo16 . . . . -1.3(2) ?
    O64 Mo17 O42 Mo22 . . . . -90.4(2) ?
    O64 Mo17 O42 P2 . . . . 133.5(4) ?
    O64 Mo17 O53 Mo14 . . . . -123.1(7) ?
    O64 Mo17 O65 Mo18 . . . . 65.5(10) ?
    O64 Mo17 O70 Mo22 . . . . 70.9(4) ?
    O65 Mo17 O42 Mo16 . . . . 174.0(2) ?
    O65 Mo17 O42 Mo22 . . . . 85.0(2) ?
    O65 Mo17 O42 P2 . . . . -51.2(4) ?
    O65 Mo17 O53 Mo14 . . . . 30.8(7) ?
    O65 Mo17 O64 Mo16 . . . . -8.5(8) ?
    O65 Mo17 O70 Mo22 . . . . -86.3(4) ?
    O65 Mo18 O43 Mo19 . . . . 170.3(2) ?
    O65 Mo18 O43 Mo23 . . . . -99.8(2) ?
    O65 Mo18 O43 P2 . . . . 34.7(4) ?
    O65 Mo18 O54 Mo14 . . . . -32.9(8) ?
    O65 Mo18 O66 Mo19 . . . . -29.2(8) ?
    O65 Mo18 O71 Mo23 . . . . 86.1(4) ?
    O66 Mo18 O43 Mo19 . . . . 1.2(2) ?
    O66 Mo18 O43 Mo23 . . . . 91.1(2) ?
    O66 Mo18 O43 P2 . . . . -134.4(4) ?
    O66 Mo18 O54 Mo14 . . . . 126.9(8) ?
    O66 Mo18 O65 Mo17 . . . . -24.9(12) ?
    O66 Mo18 O71 Mo23 . . . . -69.8(4) ?
    O66 Mo19 O43 Mo18 . . . . -1.3(2) ?
    O66 Mo19 O43 Mo23 . . . . -90.9(2) ?
    O66 Mo19 O43 P2 . . . . 133.9(4) ?
    O66 Mo19 O55 Mo15 . . . . -123.0(7) ?
    O66 Mo19 O67 Mo20 . . . . 65.9(10) ?
    O66 Mo19 O72 Mo23 . . . . 72.4(4) ?
    O67 Mo19 O43 Mo18 . . . . 174.1(2) ?
    O67 Mo19 O43 Mo23 . . . . 84.6(2) ?
    O67 Mo19 O43 P2 . . . . -50.6(4) ?
    O67 Mo19 O55 Mo15 . . . . 32.8(7) ?
    O67 Mo19 O66 Mo18 . . . . -9.2(8) ?
    O67 Mo19 O72 Mo23 . . . . -86.4(4) ?
    O67 Mo20 O44 Mo21 . . . . 169.5(2) ?
    O67 Mo20 O44 Mo24 . . . . -101.2(2) ?
    O67 Mo20 O44 P2 . . . . 33.9(4) ?
    O67 Mo20 O56 Mo15 . . . . -32.7(7) ?
    O67 Mo20 O68 Mo21 . . . . -31.4(8) ?
    O67 Mo20 O73 Mo24 . . . . 85.9(4) ?
    O68 Mo20 O44 Mo21 . . . . 1.8(2) ?
    O68 Mo20 O44 Mo24 . . . . 91.1(2) ?
    O68 Mo20 O44 P2 . . . . -133.8(5) ?
    O68 Mo20 O56 Mo15 . . . . 125.5(7) ?
    O68 Mo20 O67 Mo19 . . . . -23.0(11) ?
    O68 Mo20 O73 Mo24 . . . . -67.9(4) ?
    O68 Mo21 O44 Mo20 . . . . -1.9(2) ?
    O68 Mo21 O44 Mo24 . . . . -91.6(2) ?
    O68 Mo21 O44 P2 . . . . 134.7(4) ?
    O68 Mo21 O51 Mo13 . . . . -121.5(7) ?
    O68 Mo21 O63 Mo16 . . . . 64.2(10) ?
    O68 Mo21 O74 Mo24 . . . . 70.9(4) ?
    O69 Mo16 O42 Mo17 . . . . -90.8(2) ?
    O69 Mo16 O42 Mo22 . . . . -1.6(2) ?
    O69 Mo16 O42 P2 . . . . 133.8(4) ?
    O69 Mo16 O52 Mo13 . . . . 69.4(10) ?
    O69 Mo16 O63 Mo21 . . . . -123.2(7) ?
    O69 Mo16 O64 Mo17 . . . . 72.0(4) ?
    O69 Mo22 O42 Mo16 . . . . 1.5(2) ?
    O69 Mo22 O42 Mo17 . . . . 90.6(2) ?
    O69 Mo22 O42 P2 . . . . -133.3(4) ?
    O69 Mo22 O70 Mo17 . . . . -69.1(4) ?
    O69 Mo22 O75 Mo24 . . . . 126.2(8) ?
    O69 Mo22 O76 Mo23 . . . . -24.1(12) ?
    O70 Mo17 O42 Mo16 . . . . 90.5(2) ?
    O70 Mo17 O42 Mo22 . . . . 1.44(19) ?
    O70 Mo17 O42 P2 . . . . -134.7(4) ?
    O70 Mo17 O53 Mo14 . . . . -26.3(11) ?
    O70 Mo17 O64 Mo16 . . . . -68.7(4) ?
    O70 Mo17 O65 Mo18 . . . . 126.7(7) ?
    O70 Mo22 O42 Mo16 . . . . -90.7(2) ?
    O70 Mo22 O42 Mo17 . . . . -1.5(2) ?
    O70 Mo22 O42 P2 . . . . 134.5(4) ?
    O70 Mo22 O69 Mo16 . . . . 70.7(4) ?
    O70 Mo22 O75 Mo24 . . . . 64.2(10) ?
    O70 Mo22 O76 Mo23 . . . . -122.3(7) ?
    O71 Mo18 O43 Mo19 . . . . -90.8(2) ?
    O71 Mo18 O43 Mo23 . . . . -1.0(2) ?
    O71 Mo18 O43 P2 . . . . 133.6(4) ?
    O71 Mo18 O54 Mo14 . . . . 65.9(11) ?
    O71 Mo18 O65 Mo17 . . . . -123.5(7) ?
    O71 Mo18 O66 Mo19 . . . . 71.8(4) ?
    O71 Mo23 O43 Mo18 . . . . 0.9(2) ?
    O71 Mo23 O43 Mo19 . . . . 90.5(2) ?
    O71 Mo23 O43 P2 . . . . -133.8(4) ?
    O71 Mo23 O72 Mo19 . . . . -69.3(4) ?
    O71 Mo23 O76 Mo22 . . . . 127.4(8) ?
    O71 Mo23 O77 Mo24 . . . . -24.8(12) ?
    O72 Mo19 O43 Mo18 . . . . 91.0(2) ?
    O72 Mo19 O43 Mo23 . . . . 1.40(19) ?
    O72 Mo19 O43 P2 . . . . -133.8(4) ?
    O72 Mo19 O55 Mo15 . . . . -21.7(11) ?
    O72 Mo19 O66 Mo18 . . . . -69.4(4) ?
    O72 Mo19 O67 Mo20 . . . . 127.3(8) ?
    O72 Mo23 O43 Mo18 . . . . -91.1(2) ?
    O72 Mo23 O43 Mo19 . . . . -1.5(2) ?
    O72 Mo23 O43 P2 . . . . 134.2(4) ?
    O72 Mo23 O71 Mo18 . . . . 72.0(4) ?
    O72 Mo23 O76 Mo22 . . . . 65.5(10) ?
    O72 Mo23 O77 Mo24 . . . . -123.3(7) ?
    O73 Mo20 O44 Mo21 . . . . -90.8(2) ?
    O73 Mo20 O44 Mo24 . . . . -1.5(2) ?
    O73 Mo20 O44 P2 . . . . 133.7(5) ?
    O73 Mo20 O56 Mo15 . . . . 65.5(10) ?
    O73 Mo20 O67 Mo19 . . . . -122.0(7) ?
    O73 Mo20 O68 Mo21 . . . . 70.2(4) ?
    O73 Mo24 O44 Mo20 . . . . 1.4(2) ?
    O73 Mo24 O44 Mo21 . . . . 91.4(2) ?
    O73 Mo24 O44 P2 . . . . -134.8(4) ?
    O73 Mo24 O74 Mo21 . . . . -68.6(4) ?
    O73 Mo24 O75 Mo22 . . . . -23.0(11) ?
    O73 Mo24 O77 Mo23 . . . . 126.8(8) ?
    O74 Mo21 O44 Mo20 . . . . 90.6(2) ?
    O74 Mo21 O44 Mo24 . . . . 0.9(2) ?
    O74 Mo21 O44 P2 . . . . -132.8(4) ?
    O74 Mo21 O51 Mo13 . . . . -23.0(12) ?
    O74 Mo21 O63 Mo16 . . . . 127.0(8) ?
    O74 Mo21 O68 Mo20 . . . . -68.2(4) ?
    O74 Mo24 O44 Mo20 . . . . -91.0(2) ?
    O74 Mo24 O44 Mo21 . . . . -1.0(2) ?
    O74 Mo24 O44 P2 . . . . 132.8(4) ?
    O74 Mo24 O73 Mo20 . . . . 71.4(4) ?
    O74 Mo24 O75 Mo22 . . . . -122.1(7) ?
    O74 Mo24 O77 Mo23 . . . . 66.0(10) ?
    O75 Mo22 O42 Mo16 . . . . 84.6(2) ?
    O75 Mo22 O42 Mo17 . . . . 173.8(2) ?
    O75 Mo22 O42 P2 . . . . -50.1(4) ?
    O75 Mo22 O69 Mo16 . . . . -86.6(4) ?
    O75 Mo22 O70 Mo17 . . . . -8.2(8) ?
    O75 Mo22 O76 Mo23 . . . . 31.7(7) ?
    O75 Mo24 O44 Mo20 . . . . 169.7(2) ?
    O75 Mo24 O44 Mo21 . . . . -100.3(2) ?
    O75 Mo24 O44 P2 . . . . 33.5(4) ?
    O75 Mo24 O73 Mo20 . . . . -30.3(8) ?
    O75 Mo24 O74 Mo21 . . . . 86.1(4) ?
    O75 Mo24 O77 Mo23 . . . . -32.2(7) ?
    O76 Mo22 O42 Mo16 . . . . 170.1(2) ?
    O76 Mo22 O42 Mo17 . . . . -100.7(2) ?
    O76 Mo22 O42 P2 . . . . 35.3(4) ?
    O76 Mo22 O69 Mo16 . . . . -30.0(8) ?
    O76 Mo22 O70 Mo17 . . . . 85.9(4) ?
    O76 Mo22 O75 Mo24 . . . . -32.9(7) ?
    O76 Mo23 O43 Mo18 . . . . 84.3(2) ?
    O76 Mo23 O43 Mo19 . . . . 174.0(2) ?
    O76 Mo23 O43 P2 . . . . -50.3(4) ?
    O76 Mo23 O71 Mo18 . . . . -85.8(4) ?
    O76 Mo23 O72 Mo19 . . . . -8.4(8) ?
    O76 Mo23 O77 Mo24 . . . . 31.4(7) ?
    O77 Mo23 O43 Mo18 . . . . 170.1(2) ?
    O77 Mo23 O43 Mo19 . . . . -100.2(2) ?
    O77 Mo23 O43 P2 . . . . 35.5(4) ?
    O77 Mo23 O71 Mo18 . . . . -28.8(8) ?
    O77 Mo23 O72 Mo19 . . . . 87.0(4) ?
    O77 Mo23 O76 Mo22 . . . . -32.6(8) ?
    O77 Mo24 O44 Mo20 . . . . 84.3(2) ?
    O77 Mo24 O44 Mo21 . . . . 174.3(2) ?
    O77 Mo24 O44 P2 . . . . -51.9(4) ?
    O77 Mo24 O73 Mo20 . . . . -86.3(4) ?
    O77 Mo24 O74 Mo21 . . . . -9.1(9) ?
    O77 Mo24 O75 Mo22 . . . . 32.2(7) ?
    O78 Mo22 O42 Mo16 . . . . -22.0(14) ?
    O78 Mo22 O42 Mo17 . . . . 67.2(14) ?
    O78 Mo22 O42 P2 . . . . -156.7(12) ?
    O78 Mo22 O69 Mo16 . . . . 173.2(4) ?
    O78 Mo22 O70 Mo17 . . . . -167.1(4) ?
    O78 Mo22 O75 Mo24 . . . . -136.8(7) ?
    O78 Mo22 O76 Mo23 . . . . 132.2(7) ?
    O79 Mo23 O43 Mo18 . . . . -16.7(13) ?
    O79 Mo23 O43 Mo19 . . . . 73.0(13) ?
    O79 Mo23 O43 P2 . . . . -151.3(11) ?
    O79 Mo23 O71 Mo18 . . . . 175.2(4) ?
    O79 Mo23 O72 Mo19 . . . . -166.8(4) ?
    O79 Mo23 O76 Mo22 . . . . -135.9(8) ?
    O79 Mo23 O77 Mo24 . . . . 130.7(7) ?
    O80 Mo24 O44 Mo20 . . . . -19.2(13) ?
    O80 Mo24 O44 Mo21 . . . . 70.8(12) ?
    O80 Mo24 O44 P2 . . . . -155.4(11) ?
    O80 Mo24 O73 Mo20 . . . . 173.5(4) ?
    O80 Mo24 O74 Mo21 . . . . -166.9(4) ?
    O80 Mo24 O75 Mo22 . . . . 132.7(7) ?
    O80 Mo24 O77 Mo23 . . . . -136.1(7) ?
    O1S C11 C12 C13 . . . . 75.0(13) ?
    O8S C81 C82 C83 . . . . 54(2) ?
    N1 C11 C12 C13 . . . . -99.8(11) ?
    N8 C81 C82 C83 . . . . -122.6(15) ?
    C14 N1 C11 O1S . . . . -0.1(15) ?
    C14 N1 C11 C12 . . . . 174.9(9) ?
    C15 N1 C11 O1S . . . . -178.3(9) ?
    C15 N1 C11 C12 . . . . -3.3(16) ?
    C84 N8 C81 O8S . . . . 2.7(16) ?
    C84 N8 C81 C82 . . . . 179.7(10) ?
    C85 N8 C81 O8S . . . . 177.6(10) ?
    C85 N8 C81 C82 . . . . -5.5(17) ?
    O2S C21 C22 C23 . . . . 85.5(19) ?
    O11S C111 C112 C113 . . . . -3.2(15) ?
    N2 C21 C22 C23 . . . . -91.5(18) ?
    N11 C111 C112 C113 . . . . -177.7(9) ?
    C115 N11 C111 O11S . . . . 177.6(10) ?
    C115 N11 C111 C112 . . . . -7.2(15) ?
    C24 N2 C21 O2S . . . . 2.7(18) ?
    C24 N2 C21 C22 . . . . 179.8(10) ?
    C25 N2 C21 O2S . . . . -178.5(12) ?
    C25 N2 C21 C22 . . . . -1.4(17) ?
    C114 N11 C111 O11S . . . . 2.1(14) ?
    C114 N11 C111 C112 . . . . 177.4(9) ?
    O3S C31 C32 C33 . . . . 62.5(11) ?
    O7S C71 C72 C73 . . . . 83.7(11) ?
    N3 C31 C32 C33 . . . . -118.9(10) ?
    N7 C71 C72 C73 . . . . -91.6(11) ?
    C34 N3 C31 O3S . . . . 1.4(13) ?
    C34 N3 C31 C32 . . . . -177.2(8) ?
    C35 N3 C31 O3S . . . . 178.7(8) ?
    C35 N3 C31 C32 . . . . 0.1(14) ?
    C74 N7 C71 O7S . . . . 2.3(14) ?
    C74 N7 C71 C72 . . . . 177.6(8) ?
    C75 N7 C71 O7S . . . . -177.2(9) ?
    C75 N7 C71 C72 . . . . -1.9(14) ?
    O4S C41 C42 C43 . . . . 1.1(14) ?
    O5S C51 C52 C53 . . . . 90.0(12) ?
    N4 C41 C42 C43 . . . . 178.4(9) ?
    N5 C51 C52 C53 . . . . -96.7(12) ?
    C44 N4 C41 O4S . . . . 0.8(15) ?
    C44 N4 C41 C42 . . . . -176.6(9) ?
    C45 N4 C41 O4S . . . . -177.9(10) ?
    C45 N4 C41 C42 . . . . 4.6(15) ?
    C54 N5 C51 O5S . . . . 175.5(9) ?
    C54 N5 C51 C52 . . . . 2.4(16) ?
    C55 N5 C51 O5S . . . . 5.2(15) ?
    C55 N5 C51 C52 . . . . -167.9(9) ?
    O6S C61 C62 C63 . . . . -94.5(10) ?
    N6 C61 C62 C63 . . . . 83.8(11) ?
    C64 N6 C61 O6S . . . . 178.9(8) ?
    C64 N6 C61 C62 . . . . 0.6(14) ?
    C65 N6 C61 O6S . . . . 1.2(13) ?
    C65 N6 C61 C62 . . . . -177.2(8) ?
    O9S C91 C92 C93 . . . . 75.1(14) ?
    N9 C91 C92 C93 . . . . -104.8(13) ?
    C94 N9 C91 O9S . . . . 1.1(16) ?
    C94 N9 C91 C92 . . . . -179.0(10) ?
    C95 N9 C91 O9S . . . . -176.3(9) ?
    C95 N9 C91 C92 . . . . 3.6(17) ?
    O10S C101 C102 C103 . . . . -94.0(12) ?
    N10 C101 C102 C103 . . . . 84.3(12) ?
    C104 N10 C101 O10S . . . . 3.4(13) ?
    C104 N10 C101 C102 . . . . -174.9(9) ?
    C105 N10 C101 O10S . . . . 176.2(8) ?
    C105 N10 C101 C102 . . . . -2.2(14) ?
loop_
    _geom_hbond_atom_site_label_D
    _geom_hbond_atom_site_label_H
    _geom_hbond_atom_site_label_A
    _geom_hbond_site_symmetry_A
    _geom_hbond_distance_DH
    _geom_hbond_distance_HA
    _geom_hbond_distance_DA
    _geom_hbond_angle_DHA
    O1S H1S O8S . 1.22 1.22 2.440(10) 179
    O11S H2S O2S . 1.21 1.22 2.426(11) 179
    O3S H3S O7S . 1.21 1.22 2.429(9) 180
    O4S H4S O5S . 1.22 1.23 2.450(10) 180
    O6S H6S O8 1_556 0.84 1.78 2.606(8) 169.9
    O9S H9S O9S 2_665 1.22 1.22 2.447(10) 180
    O10S H10S O10S 2_567 1.22 1.22 2.430(13) 180
_iucr_refine_instructions_details
;
TITL d1 in P-1 #2
CELL 0.71073 11.3691 23.7595 25.5382 110.322 96.172 97.079
ZERR 2 0.0005 0.001 0.0011 0.001 0.001 0.001
LATT 1
SFAC C H Mo N O P
UNIT 110 254 48 22 182 4
EQIV $1 +X,+Y,1+Z
EQIV $2 1-X,1-Y,-Z
EQIV $3 -X,1-Y,2-Z
DFIX 1.53 0.01 C23 C22
DFIX 1.47 0.01 C22 C21
DFIX 1.53 0.01 C82 C83
SIMU 0.02 0.04 1.7 C23 C22 C21 O2S N2 C25 C24
SIMU 0.01 0.04 1.7 C112 C113 C111 O11S N11 C115 C114
SIMU 0.01 0.04 1.7 O5S C51 C52 C53 N5 C54 C55
SIMU C82 C83 C81 N8 C85 C84
SIMU 0.01 0.04 1.7 C63 C62 C61 N6 C64 C65 O6S
L.S. 6 0 0 511
PLAN  200
TEMP -173.15
HTAB  O1S O8S
HTAB  O8S O1S
HTAB  O2S O11S
HTAB  O11S O2S
HTAB  O3S O7S
HTAB  O7S O3S
HTAB  O4S O5S
HTAB  O5S O4S
HTAB  O6S O8_$1
HTAB  O9S O9S_$2
HTAB  O10S O10S_$3
REM reset to P-1 #2
BOND $h
conf
fmap 2
acta
SHEL 1000 0.765
OMIT 0 0 1
OMIT 0 1 0
WGHT    0.017900
FVAR       0.09260
MO1   3    0.721331    0.230083    0.095256    11.00000    0.01814    0.01281 =
         0.01274    0.00339    0.00412    0.00399
MO2   3    0.690510    0.145111    0.177538    11.00000    0.01975    0.01062 =
         0.01478    0.00387    0.00164    0.00454
MO3   3    0.440403    0.178531    0.116605    11.00000    0.01409    0.01447 =
         0.01732    0.00292    0.00090    0.00256
MO4   3    0.940749    0.334523    0.219351    11.00000    0.01439    0.01521 =
         0.02032    0.00050    0.00521    0.00175
MO5   3    0.870165    0.262725    0.309237    11.00000    0.02651    0.01600 =
         0.01658    0.00394   -0.00237    0.00846
MO6   3    0.550904    0.202800    0.307064    11.00000    0.03729    0.01507 =
         0.01762    0.00751    0.01031    0.00196
MO7   3    0.333630    0.261371    0.249815    11.00000    0.01689    0.02038 =
         0.02621    0.00129    0.01099    0.00124
MO8   3    0.407849    0.340931    0.151842    11.00000    0.02111    0.01815 =
         0.02136    0.00411   -0.00110    0.00949
MO9   3    0.701134    0.395260    0.154551    11.00000    0.02905    0.01342 =
         0.01545    0.00705    0.00739    0.00646
MO10  3    0.840754    0.411223    0.341610    11.00000    0.01858    0.01286 =
         0.01507    0.00199    0.00179    0.00331
MO11  3    0.537200    0.354508    0.363739    11.00000    0.02739    0.01655 =
         0.01640    0.00327    0.01076    0.00308
MO12  3    0.571532    0.447491    0.273151    11.00000    0.02026    0.01306 =
         0.01760    0.00423    0.00513    0.00692
P1    6    0.633297    0.296889    0.229336    11.00000    0.01430    0.01103 =
         0.01367    0.00512    0.00325    0.00256
O1    5    0.624016    0.238399    0.176948    11.00000    0.00785    0.01200 =
         0.01237    0.00524   -0.00072    0.00132
O2    5    0.762651    0.316954    0.261461    11.00000    0.01455    0.01007 =
         0.01219    0.00064    0.00290    0.00648
O3    5    0.549955    0.284116    0.269424    11.00000    0.01267    0.01372 =
         0.01429    0.00084    0.00740    0.00391
O4    5    0.594911    0.347422    0.210489    11.00000    0.01828    0.00876 =
         0.00779    0.00175    0.00110    0.00675
O5    5    0.785012    0.211446    0.036881    11.00000    0.03036    0.01323 =
         0.01177    0.00227    0.01203    0.00311
O6    5    0.719589    0.074908    0.168800    11.00000    0.01801    0.01315 =
         0.02898    0.00688    0.00168    0.00337
O7    5    0.327809    0.134335    0.065258    11.00000    0.01639    0.01983 =
         0.02575    0.00131    0.00047    0.00167
O8    5    0.561887    0.188843    0.066349    11.00000    0.02082    0.00828 =
         0.01368    0.00009    0.00234    0.00733
O9    5    0.747322    0.159483    0.117682    11.00000    0.01648    0.01211 =
         0.00768    0.00015    0.00462    0.00417
O10   5    0.526838    0.123271    0.129941    11.00000    0.01569    0.01472 =
         0.01627    0.00439    0.01104    0.00429
O11   5    0.691437    0.306361    0.105707    11.00000    0.01758    0.01417 =
         0.01457    0.00595    0.00675    0.00354
O12   5    0.862981    0.270429    0.154758    11.00000    0.01879    0.01696 =
         0.02013    0.00834    0.00806    0.00280
O13   5    0.811179    0.194330    0.233427    11.00000    0.02324    0.01929 =
         0.01059    0.00747   -0.00165    0.01268
O14   5    0.588667    0.157717    0.239113    11.00000    0.02986    0.01642 =
         0.00874    0.00262   -0.00142   -0.00177
O15   5    0.369207    0.198273    0.179308    11.00000    0.01420    0.01783 =
         0.02014    0.00053    0.00432   -0.00185
O16   5    0.419727    0.260618    0.116781    11.00000    0.01855    0.01879 =
         0.01278    0.00188    0.00126    0.00665
O17   5    1.072282    0.353731    0.201676    11.00000    0.01199    0.02533 =
         0.02779    0.00049    0.01104   -0.00044
O18   5    0.964901    0.230502    0.340007    11.00000    0.04117    0.01915 =
         0.02140    0.00208   -0.00710    0.01416
O19   5    0.544445    0.154502    0.341415    11.00000    0.06956    0.01921 =
         0.01950    0.01017    0.01026   -0.00293
O20   5    0.186723    0.237728    0.243519    11.00000    0.02371    0.02534 =
         0.03938   -0.00855    0.01221    0.00052
O21   5    0.282124    0.347849    0.116022    11.00000    0.02640    0.03085 =
         0.03090    0.00271   -0.01117    0.01726
O22   5    0.752067    0.429421    0.112261    11.00000    0.04071    0.01697 =
         0.01860    0.00631    0.01762    0.00558
O23   5    0.838602    0.384906    0.191989    11.00000    0.01947    0.00961 =
         0.01648    0.00361    0.01104    0.00076
O24   5    0.977330    0.289324    0.261673    11.00000    0.01699    0.01344 =
         0.01686   -0.00634    0.00103    0.00935
O25   5    0.726210    0.238534    0.326783    11.00000    0.03980    0.01393 =
         0.00911    0.00345    0.00067    0.00405
O26   5    0.394450    0.202412    0.283432    11.00000    0.02649    0.02069 =
         0.02079   -0.00011    0.01551   -0.00340
O27   5    0.342350    0.311699    0.210293    11.00000    0.01586    0.01946 =
         0.02385    0.00346    0.00419    0.00306
O28   5    0.526988    0.373837    0.122007    11.00000    0.02771    0.01890 =
         0.01514    0.00574   -0.00278    0.00875
O29   5    0.949935    0.404496    0.292829    11.00000    0.02153    0.01278 =
         0.01473   -0.00460    0.00378    0.00223
O30   5    0.900580    0.342165    0.358477    11.00000    0.01832    0.01665 =
         0.02308    0.00175   -0.00056    0.00424
O31   5    0.545846    0.280998    0.370489    11.00000    0.03591    0.01648 =
         0.01894    0.00675    0.01371    0.00091
O32   5    0.370922    0.319203    0.321431    11.00000    0.02264    0.02137 =
         0.02438    0.00234    0.01561    0.00500
O33   5    0.438685    0.420084    0.216693    11.00000    0.02403    0.02467 =
         0.01848    0.00928    0.00717    0.01315
O34   5    0.665145    0.457689    0.212751    11.00000    0.02846    0.00998 =
         0.01596    0.00506    0.00445    0.00341
O35   5    0.737359    0.446097    0.308452    11.00000    0.01526    0.01079 =
         0.01622    0.00204    0.00362    0.00627
O36   5    0.697529    0.380545    0.369735    11.00000    0.02582    0.01405 =
         0.01147    0.00336    0.00244    0.00194
O37   5    0.518556    0.410619    0.319431    11.00000    0.01874    0.01354 =
         0.02305    0.00486    0.01011    0.00512
O38   5    0.910227    0.469109    0.400304    11.00000    0.02888    0.01621 =
         0.01461    0.00039    0.00162   -0.00051
O39   5    0.504143    0.397451    0.426198    11.00000    0.03565    0.02339 =
         0.02119    0.00095    0.01795    0.00450
O40   5    0.561844    0.520558    0.305457    11.00000    0.02829    0.01328 =
         0.02340    0.00560    0.00700    0.00856
MO13  3   -0.014112    0.756024    0.123411    11.00000    0.01715    0.02183 =
         0.01453    0.00445   -0.00132    0.00391
MO14  3    0.057463    0.648536    0.176700    11.00000    0.03435    0.01318 =
         0.01750    0.00406   -0.00224    0.00342
MO15  3   -0.149215    0.737803    0.231641    11.00000    0.01498    0.01884 =
         0.02101    0.00734    0.00251    0.00013
MO16  3    0.290554    0.846509    0.156315    11.00000    0.01707    0.02220 =
         0.01980    0.00920    0.00551    0.00104
MO17  3    0.368941    0.724401    0.186942    11.00000    0.01975    0.02087 =
         0.01824    0.00840    0.00518    0.00948
MO18  3    0.270862    0.697215    0.310706    11.00000    0.02436    0.01576 =
         0.02626    0.00981   -0.00246    0.00523
MO19  3    0.038953    0.763427    0.367255    11.00000    0.01764    0.01989 =
         0.01802    0.00851    0.00306    0.00331
MO20  3   -0.045706    0.894584    0.334527    11.00000    0.01523    0.02229 =
         0.01700    0.00546    0.00301    0.00612
MO21  3    0.043181    0.918480    0.218199    11.00000    0.01585    0.01383 =
         0.02358    0.00841   -0.00005    0.00379
MO22  3    0.466187    0.870201    0.282760    11.00000    0.01229    0.02712 =
         0.02080    0.01139    0.00106    0.00236
MO23  3    0.321993    0.847651    0.398673    11.00000    0.02122    0.02155 =
         0.01677    0.00448   -0.00249    0.00708
MO24  3    0.242386    0.964523    0.342062    11.00000    0.01987    0.01370 =
         0.02026    0.00341   -0.00084    0.00168
P2    6    0.158001    0.805967    0.260806    11.00000    0.01428    0.01275 =
         0.01463    0.00521   -0.00058    0.00269
O41   5    0.055667    0.758295    0.217933    11.00000    0.01774    0.02380 =
         0.02655    0.01283   -0.00293    0.00320
O42   5    0.269623    0.809812    0.234393    11.00000    0.02542    0.01778 =
         0.02283    0.00787    0.00266    0.00480
O43   5    0.184701    0.786985    0.312014    11.00000    0.01796    0.02146 =
         0.02134    0.01281   -0.00195    0.00145
O44   5    0.116032    0.868081    0.280504    11.00000    0.02043    0.01718 =
         0.02673    0.00844    0.00820    0.00812
O45   5   -0.086463    0.746699    0.059556    11.00000    0.02685    0.02888 =
         0.01836    0.00630    0.00313    0.00774
O46   5    0.039318    0.574583    0.139397    11.00000    0.03864    0.01991 =
         0.02650    0.00031    0.00243    0.00448
O47   5   -0.291437    0.710460    0.230863    11.00000    0.01525    0.03088 =
         0.04163    0.02044   -0.00357   -0.00651
O48   5   -0.154911    0.742455    0.160690    11.00000    0.02990    0.02541 =
         0.02340    0.01497    0.01119    0.00928
O49   5    0.006895    0.678193    0.114392    11.00000    0.02759    0.02539 =
         0.02227    0.00925    0.00703    0.01503
O50   5   -0.091502    0.657731    0.197248    11.00000    0.04173    0.02003 =
         0.02691    0.00872    0.00872    0.00782
O51   5   -0.025055    0.843244    0.167791    11.00000    0.02087    0.02407 =
         0.03219    0.00937    0.00533    0.00464
O52   5    0.140026    0.785943    0.122932    11.00000    0.01974    0.02227 =
         0.03176    0.00313    0.00781    0.00524
O53   5    0.217607    0.678505    0.162808    11.00000    0.02960    0.02577 =
         0.02496    0.01707   -0.00471    0.00182
O54   5    0.137666    0.656113    0.245123    11.00000    0.02907    0.02271 =
         0.03487    0.01370    0.00067   -0.00463
O55   5   -0.069530    0.730593    0.302103    11.00000    0.03019    0.01532 =
         0.02576    0.01289    0.00397    0.00431
O56   5   -0.135165    0.818449    0.272865    11.00000    0.02240    0.02472 =
         0.02211    0.00854   -0.00458    0.00281
O57   5    0.325517    0.862784    0.100398    11.00000    0.03073    0.03064 =
         0.01978    0.01269    0.00814    0.00898
O58   5    0.456976    0.675715    0.157168    11.00000    0.02978    0.04334 =
         0.02244   -0.00070   -0.00103    0.01439
O59   5    0.318244    0.637362    0.320191    11.00000    0.02897    0.02871 =
         0.02416    0.01543    0.00877    0.01452
O60   5   -0.041933    0.751294    0.414943    11.00000    0.04087    0.02599 =
         0.02000    0.01033    0.01261   -0.00163
O61   5   -0.155364    0.922973    0.367390    11.00000    0.01912    0.02966 =
         0.02632    0.00364   -0.00105    0.00929
O62   5   -0.003055    0.963948    0.186136    11.00000    0.02169    0.02219 =
         0.03601    0.01737   -0.00214    0.00352
O63   5    0.193929    0.899448    0.186746    11.00000    0.01926    0.02081 =
         0.03102    0.00527    0.00772   -0.00036
O64   5    0.357771    0.769169    0.141315    11.00000    0.02427    0.02371 =
         0.01243    0.00051    0.00587    0.00762
O65   5    0.357574    0.709657    0.259554    11.00000    0.02680    0.02591 =
         0.02439    0.01086   -0.01321    0.00032
O66   5    0.129372    0.702235    0.353432    11.00000    0.03011    0.01561 =
         0.03458    0.00898   -0.00514    0.00144
O67   5   -0.002160    0.843527    0.369151    11.00000    0.02743    0.01909 =
         0.01630    0.00387   -0.00172    0.00711
O68   5   -0.059507    0.923763    0.269740    11.00000    0.01456    0.04211 =
         0.02370    0.01231   -0.00040   -0.00343
O69   5    0.425744    0.883719    0.209329    11.00000    0.03073    0.02112 =
         0.02285    0.01298   -0.00252    0.00134
O70   5    0.491400    0.794254    0.239022    11.00000    0.02341    0.02644 =
         0.01937    0.00886   -0.00186    0.00459
O71   5    0.353612    0.761472    0.373427    11.00000    0.01525    0.02465 =
         0.02653    0.00632   -0.00177   -0.00008
O72   5    0.183046    0.818611    0.419979    11.00000    0.01983    0.02166 =
         0.03321    0.00578    0.00201    0.00652
O73   5    0.082169    0.956742    0.367647    11.00000    0.01932    0.03708 =
         0.02314    0.01187   -0.00098    0.00068
O74   5    0.163906    0.979144    0.282766    11.00000    0.02170    0.02769 =
         0.02677    0.01318   -0.00549   -0.00565
O75   5    0.366938    0.935375    0.308819    11.00000    0.03081    0.03083 =
         0.02419    0.01144    0.00253    0.00975
O76   5    0.430918    0.852129    0.344257    11.00000    0.02881    0.03121 =
         0.03285    0.01913    0.01205    0.01583
O77   5    0.273715    0.914353    0.389950    11.00000    0.03370    0.03306 =
         0.01719    0.01019    0.01231    0.01175
O78   5    0.604080    0.910561    0.303372    11.00000    0.02038    0.03580 =
         0.03226    0.01135   -0.00063    0.00284
O79   5    0.419733    0.876291    0.458963    11.00000    0.01970    0.02983 =
         0.01811    0.00899    0.00090   -0.00139
O80   5    0.301324    1.034412    0.387240    11.00000    0.03595    0.00869 =
         0.02092   -0.00326   -0.00265   -0.00469
O1S   5    0.290079    0.348064    0.477019    11.00000    0.04019    0.04188 =
         0.04479    0.01835    0.00460    0.00541
H1S   2   10.324030   10.332230   10.515780    11.00000   10.08000
O8S   5    0.355987    0.315420    0.554361    11.00000    0.06835    0.04949 =
         0.05049    0.03404   -0.00529   -0.01376
N1    4    0.234009    0.425800    0.458865    11.00000    0.03403    0.04471 =
         0.03253    0.01028    0.01112    0.01696
N8    4    0.348243    0.259373    0.607125    11.00000    0.02906    0.03791 =
         0.06078    0.02908    0.01526    0.01197
C11   1    0.280468    0.404245    0.495517    11.00000    0.02568    0.06231 =
         0.03836    0.02328    0.01706    0.01395
C12   1    0.329418    0.444127    0.554932    11.00000    0.05022    0.05423 =
         0.04408    0.02335    0.02114    0.02853
AFIX  23
H12A  2    0.306366    0.423046    0.580559    11.00000   -1.20000
H12B  2    0.294613    0.481965    0.564742    11.00000   -1.20000
AFIX   0
C13   1    0.466290    0.460224    0.563273    11.00000    0.05422    0.02543 =
         0.02166    0.00205    0.00875    0.01017
AFIX 137
H13A  2    0.488937    0.483640    0.539903    11.00000   -1.50000
H13B  2    0.500541    0.422707    0.552081    11.00000   -1.50000
H13C  2    0.497106    0.484640    0.603179    11.00000   -1.50000
AFIX   0
C14   1    0.193992    0.389336    0.399336    11.00000    0.02434    0.07210 =
         0.02370    0.00106   -0.01191    0.00936
AFIX 137
H14A  2    0.247095    0.402937    0.376686    11.00000   -1.50000
H14B  2    0.111682    0.394078    0.388189    11.00000   -1.50000
H14C  2    0.196186    0.346381    0.392954    11.00000   -1.50000
AFIX   0
C15   1    0.220415    0.490810    0.474025    11.00000    0.06112    0.06723 =
         0.03817    0.01380    0.00412    0.03380
AFIX 137
H15A  2    0.148777    0.497648    0.491949    11.00000   -1.50000
H15B  2    0.212060    0.500627    0.439721    11.00000   -1.50000
H15C  2    0.291460    0.516955    0.500385    11.00000   -1.50000
AFIX   0
C81   1    0.337768    0.263738    0.557427    11.00000    0.04472    0.04598 =
         0.04265    0.02388    0.00895   -0.00668
C82   1    0.310762    0.208014    0.505494    11.00000    0.08542    0.07025 =
         0.07896   -0.00396    0.03380   -0.03197
AFIX  23
H82A  2    0.230849    0.206965    0.485141    11.00000   -1.20000
H82B  2    0.304665    0.172234    0.517095    11.00000   -1.20000
AFIX   0
C83   1    0.398272    0.200849    0.464683    11.00000    0.18251    0.06054 =
         0.10851   -0.01849    0.04768   -0.00553
AFIX 137
H83A  2    0.480133    0.208902    0.485278    11.00000   -1.50000
H83B  2    0.390970    0.229767    0.445437    11.00000   -1.50000
H83C  2    0.380928    0.159192    0.436649    11.00000   -1.50000
AFIX   0
C84   1    0.375513    0.314252    0.658255    11.00000    0.05430    0.06362 =
         0.05288    0.03231    0.01472    0.00815
AFIX 137
H84A  2    0.300505    0.325584    0.670961    11.00000   -1.50000
H84B  2    0.419462    0.347596    0.650089    11.00000   -1.50000
H84C  2    0.424873    0.306410    0.688034    11.00000   -1.50000
AFIX   0
C85   1    0.324827    0.201464    0.616709    11.00000    0.04130    0.05259 =
         0.08751    0.04497    0.02059    0.01453
AFIX 137
H85A  2    0.384941    0.176476    0.602046    11.00000   -1.50000
H85B  2    0.244501    0.179459    0.597086    11.00000   -1.50000
H85C  2    0.329502    0.210033    0.657354    11.00000   -1.50000
AFIX   0
O2S   5    0.938368    0.375273    0.548562    11.00000    0.10740    0.07199 =
         0.05501    0.01544    0.04505    0.00775
H2S   2   10.916800   10.413569   10.590770    11.00000   10.08000
O11S  5    0.893296    0.451690    0.632111    11.00000    0.06703    0.04128 =
         0.03354    0.01620    0.01950    0.02017
N2    4    0.895808    0.281404    0.487157    11.00000    0.06280    0.08498 =
         0.03865    0.02634   -0.01571   -0.01172
N11   4    0.857038    0.492223    0.719589    11.00000    0.04438    0.03608 =
         0.03931    0.02090    0.01533   -0.00050
C115  1    0.877276    0.506036    0.778838    11.00000    0.07420    0.06833 =
         0.08487    0.02973    0.02678    0.00204
AFIX 137
H11A  2    0.846956    0.469896    0.786783    11.00000   -1.50000
H11B  2    0.835267    0.539310    0.797489    11.00000   -1.50000
H11C  2    0.963587    0.518446    0.793181    11.00000   -1.50000
AFIX   0
C21   1    0.864877    0.327391    0.526384    11.00000    0.06910    0.06719 =
         0.04419    0.03241    0.02474    0.01280
C22   1    0.744646    0.321668    0.540441    11.00000    0.05726    0.12524 =
         0.11215    0.10223    0.02924    0.03457
AFIX  23
H22A  2    0.750458    0.345122    0.581397    11.00000   -1.20000
H22B  2    0.717638    0.278314    0.534357    11.00000   -1.20000
AFIX   0
C23   1    0.649998    0.341187    0.510313    11.00000    0.07707    0.07761 =
         0.20026    0.02390   -0.01263    0.03165
AFIX  33
H23A  2    0.672788    0.384531    0.516913    11.00000   -1.50000
H23B  2    0.574394    0.334695    0.524245    11.00000   -1.50000
H23C  2    0.639668    0.317356    0.469682    11.00000   -1.50000
AFIX   0
C24   1    1.025616    0.291664    0.474791    11.00000    0.05294    0.10742 =
         0.02034   -0.00734    0.01073    0.01888
AFIX 137
H24A  2    1.032015    0.320438    0.455088    11.00000   -1.50000
H24B  2    1.044911    0.252772    0.450963    11.00000   -1.50000
H24C  2    1.082000    0.308271    0.510504    11.00000   -1.50000
AFIX   0
C25   1    0.801420    0.226536    0.461917    11.00000    0.25845    0.05416 =
         0.06371    0.00901   -0.04512   -0.01885
AFIX  33
H25A  2    0.779742    0.211727    0.491538    11.00000   -1.50000
H25B  2    0.831584    0.194715    0.433180    11.00000   -1.50000
H25C  2    0.730419    0.236825    0.444314    11.00000   -1.50000
AFIX   0
C111  1    0.927353    0.461449    0.682813    11.00000    0.02988    0.03619 =
         0.04882    0.02923    0.01692    0.01089
C112  1    1.039304    0.448204    0.708099    11.00000    0.02617    0.03498 =
         0.08961    0.03228    0.02822   -0.00183
AFIX  23
H11D  2    1.088587    0.486918    0.734797    11.00000   -1.20000
H11E  2    1.018297    0.422255    0.729955    11.00000   -1.20000
AFIX   0
C113  1    1.110457    0.417553    0.665984    11.00000    0.04886    0.02564 =
         0.15053    0.03139    0.02583    0.00543
AFIX 137
H11F  2    1.189857    0.417273    0.685009    11.00000   -1.50000
H11G  2    1.119567    0.439250    0.639900    11.00000   -1.50000
H11H  2    1.069728    0.375554    0.644762    11.00000   -1.50000
AFIX   0
C114  1    0.747820    0.509072    0.697423    11.00000    0.03986    0.04303 =
         0.05312    0.00844    0.01563    0.01634
AFIX  33
H11I  2    0.679456    0.494673    0.712523    11.00000   -1.50000
H11J  2    0.732870    0.490317    0.656030    11.00000   -1.50000
H11K  2    0.758160    0.553485    0.708905    11.00000   -1.50000
AFIX   0
O3S   5    0.164860    1.001014    0.070436    11.00000    0.03227    0.04317 =
         0.03314    0.00860    0.00543    0.00543
H3S   2   10.110530   10.968020   10.024261    11.00000   10.08000
O7S   5    0.055435    0.934828   -0.022016    11.00000    0.03720    0.02328 =
         0.03342    0.01315   -0.01045   -0.00352
N3    4    0.326179    1.014504    0.134224    11.00000    0.02463    0.02617 =
         0.02878    0.00635   -0.00057   -0.00877
N7    4   -0.035282    0.840576   -0.076102    11.00000    0.01837    0.03399 =
         0.02096    0.00493    0.00336    0.00264
C31   1    0.271669    0.992539    0.081031    11.00000    0.02871    0.01233 =
         0.04425    0.01429    0.00398   -0.00598
C32   1    0.330175    0.956430    0.032198    11.00000    0.03241    0.02593 =
         0.04259    0.00243   -0.00196    0.01653
AFIX  23
H32A  2    0.281100    0.915368    0.012625    11.00000   -1.20000
H32B  2    0.410688    0.951443    0.047111    11.00000   -1.20000
AFIX   0
C33   1    0.342285    0.988328   -0.009802    11.00000    0.04807    0.02584 =
         0.04138    0.01482    0.01145    0.00250
AFIX 137
H33A  2    0.365768    0.960820   -0.044073    11.00000   -1.50000
H33B  2    0.403704    1.025099    0.007223    11.00000   -1.50000
H33C  2    0.265184    0.999615   -0.019610    11.00000   -1.50000
AFIX   0
C34   1    0.267290    1.046176    0.179900    11.00000    0.03283    0.03352 =
         0.02790    0.00360    0.00548    0.00106
AFIX 137
H34A  2    0.301789    1.089646    0.194837    11.00000   -1.50000
H34B  2    0.278546    1.029682    0.209981    11.00000   -1.50000
H34C  2    0.181304    1.040837    0.166089    11.00000   -1.50000
AFIX   0
C35   1    0.448806    1.006842    0.152481    11.00000    0.04163    0.03759 =
         0.04381    0.01857   -0.00091    0.00424
AFIX 137
H35A  2    0.444888    0.970473    0.162490    11.00000   -1.50000
H35B  2    0.487534    1.042737    0.185502    11.00000   -1.50000
H35C  2    0.495464    1.002226    0.121580    11.00000   -1.50000
AFIX   0
C71   1    0.011077    0.881170   -0.026708    11.00000    0.03215    0.02828 =
         0.02217    0.01085    0.00231    0.01273
C72   1    0.004692    0.866942    0.026375    11.00000    0.02728    0.04115 =
         0.02225    0.01254   -0.00220    0.00468
AFIX  23
H72A  2    0.077154    0.889273    0.054661    11.00000   -1.20000
H72B  2    0.003024    0.822786    0.017311    11.00000   -1.20000
AFIX   0
C73   1   -0.106747    0.885044    0.051135    11.00000    0.03492    0.08053 =
         0.02763    0.01998    0.00390    0.02177
AFIX 137
H73A  2   -0.177963    0.865857    0.022019    11.00000   -1.50000
H73B  2   -0.100419    0.929438    0.064377    11.00000   -1.50000
H73C  2   -0.113749    0.871514    0.082983    11.00000   -1.50000
AFIX   0
C74   1   -0.032029    0.856290   -0.126438    11.00000    0.02090    0.03815 =
         0.03550    0.01822    0.00225    0.00576
AFIX 137
H74A  2    0.021098    0.895475   -0.116508    11.00000   -1.50000
H74B  2   -0.113198    0.859311   -0.141278    11.00000   -1.50000
H74C  2   -0.001804    0.824626   -0.155302    11.00000   -1.50000
AFIX   0
C75   1   -0.092207    0.779741   -0.086444    11.00000    0.02197    0.03593 =
         0.02684    0.01066    0.00183   -0.00100
AFIX 137
H75A  2   -0.030854    0.754213   -0.086207    11.00000   -1.50000
H75B  2   -0.144303    0.763346   -0.123388    11.00000   -1.50000
H75C  2   -0.140470    0.779979   -0.056823    11.00000   -1.50000
AFIX   0
O4S   5    0.180306    0.905130    0.571583    11.00000    0.02781    0.11920 =
         0.03662    0.04881    0.00854    0.01433
H4S   2   10.093680   10.896040   10.593890    11.00000   10.08000
O5S   5    0.006451    0.887300    0.616239    11.00000    0.02801    0.08535 =
         0.02698    0.03801   -0.00110    0.00937
N4    4    0.305065    0.969799    0.551010    11.00000    0.02342    0.05199 =
         0.03314   -0.00649    0.01794   -0.00106
N5    4   -0.041336    0.889069    0.698370    11.00000    0.03252    0.03281 =
         0.03993    0.02646    0.01984    0.02045
C41   1    0.196684    0.940253    0.545707    11.00000    0.01930    0.05178 =
         0.01558   -0.00355    0.00219    0.00115
C42   1    0.094973    0.947469    0.506322    11.00000    0.03276    0.01543 =
         0.02652    0.00650    0.00741   -0.00116
AFIX  23
H42A  2    0.086000    0.990883    0.519157    11.00000   -1.20000
H42B  2    0.116308    0.936019    0.467849    11.00000   -1.20000
AFIX   0
C43   1   -0.021846    0.910037    0.503445    11.00000    0.02503    0.03364 =
         0.01782    0.00786    0.00392    0.00576
AFIX 137
H43A  2   -0.053528    0.927576    0.538707    11.00000   -1.50000
H43B  2   -0.010349    0.868329    0.498189    11.00000   -1.50000
H43C  2   -0.078798    0.909488    0.471540    11.00000   -1.50000
AFIX   0
C44   1    0.405428    0.960792    0.586389    11.00000    0.02949    0.09789 =
         0.02217   -0.00896    0.00029    0.00151
AFIX 137
H44A  2    0.395858    0.917859    0.582367    11.00000   -1.50000
H44B  2    0.406724    0.986240    0.626038    11.00000   -1.50000
H44C  2    0.480985    0.972239    0.574481    11.00000   -1.50000
AFIX   0
C45   1    0.333434    1.013627    0.523934    11.00000    0.02445    0.03859 =
         0.10709   -0.02100    0.02980   -0.00963
AFIX 137
H45A  2    0.263089    1.032422    0.518996    11.00000   -1.50000
H45B  2    0.355505    0.992638    0.486901    11.00000   -1.50000
H45C  2    0.400747    1.045237    0.547733    11.00000   -1.50000
AFIX   0
C51   1    0.038153    0.894775    0.668349    11.00000    0.04325    0.05182 =
         0.03909    0.02835    0.01122    0.01760
C52   1    0.175870    0.903721    0.690523    11.00000    0.06850    0.05447 =
         0.03749    0.02138    0.01086    0.02010
AFIX  23
H52A  2    0.189253    0.887915    0.721403    11.00000   -1.20000
H52B  2    0.218232    0.882119    0.659604    11.00000   -1.20000
AFIX   0
C53   1    0.218042    0.968352    0.710913    11.00000    0.11307    0.03615 =
         0.03614    0.01913    0.03074    0.04151
AFIX 137
H53A  2    0.181098    0.988563    0.743870    11.00000   -1.50000
H53B  2    0.196192    0.983911    0.680990    11.00000   -1.50000
H53C  2    0.305570    0.976620    0.721772    11.00000   -1.50000
AFIX   0
C54   1   -0.013912    0.892426    0.757250    11.00000    0.04343    0.03156 =
         0.03506    0.01579    0.01852    0.01609
AFIX  33
H54A  2    0.031507    0.860275    0.758388    11.00000   -1.50000
H54B  2   -0.089008    0.886937    0.771875    11.00000   -1.50000
H54C  2    0.033991    0.932296    0.780618    11.00000   -1.50000
AFIX   0
C55   1   -0.166143    0.869091    0.671698    11.00000    0.03425    0.04666 =
         0.04886    0.02231    0.01171   -0.00262
AFIX 137
H55A  2   -0.184026    0.824463    0.656077    11.00000   -1.50000
H55B  2   -0.180741    0.884671    0.641165    11.00000   -1.50000
H55C  2   -0.217979    0.884642    0.699832    11.00000   -1.50000
AFIX   0
O6S   5    0.452158    0.131232    0.962671    11.00000    0.03485    0.02558 =
         0.01266    0.00491    0.00079    0.00950
AFIX 147
H6S   2    0.484508    0.153516    0.995808    11.00000   -1.50000
AFIX   0
N6    4    0.367756    0.137232    0.883318    11.00000    0.02365    0.03208 =
         0.02677    0.00709    0.00594    0.00804
C61   1    0.431663    0.165258    0.933063    11.00000    0.01391    0.03789 =
         0.02192    0.01046    0.01154    0.01199
C62   1    0.476920    0.231029    0.956763    11.00000    0.01868    0.03591 =
         0.02257    0.01767    0.00079    0.00407
AFIX  23
H62A  2    0.500749    0.244512    0.926261    11.00000   -1.20000
H62B  2    0.549276    0.239530    0.985422    11.00000   -1.20000
AFIX   0
C63   1    0.382546    0.267679    0.984374    11.00000    0.04016    0.03173 =
         0.03512    0.01041    0.00200    0.00463
AFIX 137
H63A  2    0.348466    0.249847    1.009903    11.00000   -1.50000
H63B  2    0.318447    0.266455    0.954891    11.00000   -1.50000
H63C  2    0.420687    0.310050    1.005892    11.00000   -1.50000
AFIX   0
C64   1    0.333200    0.168404    0.843747    11.00000    0.02291    0.05402 =
         0.02428    0.02368    0.00306    0.01045
AFIX 137
H64A  2    0.385753    0.208010    0.855267    11.00000   -1.50000
H64B  2    0.249632    0.174447    0.844789    11.00000   -1.50000
H64C  2    0.341537    0.143209    0.805219    11.00000   -1.50000
AFIX   0
C65   1    0.318972    0.072055    0.861423    11.00000    0.03467    0.04332 =
         0.03247   -0.00202    0.00025    0.01447
AFIX 137
H65A  2    0.337985    0.055209    0.890700    11.00000   -1.50000
H65B  2    0.354610    0.051330    0.828173    11.00000   -1.50000
H65C  2    0.231628    0.065947    0.850722    11.00000   -1.50000
AFIX   0
O9S   5    0.465603    0.502887    0.044458    11.00000    0.04418    0.05377 =
         0.02714    0.00144   -0.01291   -0.00407
H9S   2   10.500000   10.500000   10.000000    10.50000   10.08000
N9    4    0.493955    0.537956    0.137468    11.00000    0.08445    0.02715 =
         0.04772    0.02413    0.00881    0.00599
C91   1    0.534806    0.530965    0.090575    11.00000    0.05523    0.02280 =
         0.03376    0.00732   -0.00804   -0.00913
C92   1    0.663235    0.555571    0.089297    11.00000    0.05392    0.03415 =
         0.06784    0.01319   -0.03091   -0.00090
AFIX  23
H92A  2    0.711599    0.565254    0.126919    11.00000   -1.20000
H92B  2    0.696185    0.523461    0.061406    11.00000   -1.20000
AFIX   0
C93   1    0.676025    0.610485    0.074619    11.00000    0.03665    0.05286 =
         0.06286    0.02367   -0.00068   -0.00959
AFIX 137
H93A  2    0.632496    0.600704    0.036433    11.00000   -1.50000
H93B  2    0.761239    0.624865    0.075883    11.00000   -1.50000
H93C  2    0.642852    0.642429    0.101773    11.00000   -1.50000
AFIX   0
C94   1    0.369950    0.512245    0.135637    11.00000    0.12873    0.06536 =
         0.08980    0.05009    0.05978    0.01621
AFIX 137
H94A  2    0.326640    0.545052    0.154007    11.00000   -1.50000
H94B  2    0.368110    0.483590    0.155512    11.00000   -1.50000
H94C  2    0.331570    0.490774    0.096159    11.00000   -1.50000
AFIX   0
C95   1    0.563697    0.573120    0.194680    11.00000    0.21714    0.04900 =
         0.02688    0.00760   -0.02436    0.04985
AFIX 137
H95A  2    0.606434    0.546114    0.208153    11.00000   -1.50000
H95B  2    0.508904    0.590239    0.220753    11.00000   -1.50000
H95C  2    0.621820    0.606234    0.192925    11.00000   -1.50000
AFIX   0
O10S  5    0.093553    0.534424    1.006929    11.00000    0.04026    0.05181 =
         0.04118    0.02962   -0.00740   -0.01243
H10S  2   10.000000   10.500000   11.000000    10.50000   10.08000
N10   4    0.184049    0.624863    1.012537    11.00000    0.04435    0.02849 =
         0.01392    0.00465    0.00694    0.00724
C101  1    0.084267    0.584782    1.001362    11.00000    0.03371    0.03175 =
         0.02083    0.00581    0.01313   -0.00057
C102  1   -0.031980    0.596718    0.981894    11.00000    0.03356    0.02640 =
         0.04486    0.00576    0.00074    0.00454
AFIX  23
H10A  2   -0.035896    0.640338    1.001166    11.00000   -1.20000
H10B  2   -0.096314    0.572424    0.992194    11.00000   -1.20000
AFIX   0
C103  1   -0.052782    0.581151    0.919489    11.00000    0.06453    0.04034 =
         0.07997    0.00919   -0.01162    0.03824
AFIX 137
H10C  2   -0.044582    0.538578    0.900347    11.00000   -1.50000
H10D  2    0.006404    0.607767    0.909551    11.00000   -1.50000
H10E  2   -0.133849    0.586871    0.907527    11.00000   -1.50000
AFIX   0
C104  1    0.300843    0.608434    1.027553    11.00000    0.03738    0.04172 =
         0.02735    0.00520   -0.00056    0.00765
AFIX 137
H10F  2    0.288107    0.576046    1.042883    11.00000   -1.50000
H10G  2    0.353187    0.644279    1.056042    11.00000   -1.50000
H10H  2    0.338670    0.594086    0.993689    11.00000   -1.50000
AFIX   0
C105  1    0.186940    0.681900    1.004694    11.00000    0.06274    0.03550 =
         0.05054    0.01709    0.03422    0.00551
AFIX 137
H10I  2    0.221774    0.715316    1.040391    11.00000   -1.50000
H10J  2    0.105043    0.686568    0.992730    11.00000   -1.50000
H10K  2    0.235978    0.682793    0.975601    11.00000   -1.50000
HKLF 4
REM  d1 in P-1 #2
REM R1 =  0.0551 for  15934 Fo > 4sig(Fo)  and  0.1375 for all  29585 data
REM   1678 parameters refined using    177 restraints
END
WGHT      0.0179      0.0000
REM Highest difference peak  2.169,  deepest hole -1.606,  1-sigma level  0.227
Q1    1   0.3140  0.6904  0.2845  11.00000  0.05    2.17
Q2    1   0.4446  0.9008  0.2752  11.00000  0.05    1.63
Q3    1   0.1224  0.6484  0.1612  11.00000  0.05    1.60
Q4    1   0.7214  0.2922  0.5025  11.00000  0.05    1.36
Q5    1   0.2079  0.7469  0.2416  11.00000  0.05    1.30
Q6    1   0.3553  0.8779  0.3915  11.00000  0.05    1.28
Q7    1   0.0470  0.7985  0.2860  11.00000  0.05    1.27
Q8    1   0.2768  0.9177  0.6903  11.00000  0.05    1.26
Q9    1   0.2631  0.8602  0.3080  11.00000  0.05    1.14
Q10   1   0.6729  0.2320  0.4875  11.00000  0.05    1.14
Q11   1   0.5011  0.2018  0.2833  11.00000  0.05    1.12
Q12   1   0.1385  0.8204  0.2023  11.00000  0.05    1.11
Q13   1   0.2062  0.6619  0.1998  11.00000  0.05    1.11
Q14   1   0.3027  0.7913  0.1485  11.00000  0.05    1.09
Q15   1   0.3101  0.2775  0.2279  11.00000  0.05    1.08
Q16   1   0.0636  0.7114  0.1302  11.00000  0.05    1.04
Q17   1   0.5983  0.2387  0.4842  11.00000  0.05    1.04
Q18   1   1.0978  0.4397  0.7411  11.00000  0.05    1.03
Q19   1   0.6604  0.3473  0.5455  11.00000  0.05    1.01
Q20   1   0.1425  0.8088  0.0996  11.00000  0.05    1.00
Q21   1   0.2668  0.8684  0.1457  11.00000  0.05    0.98
Q22   1   0.7556  0.3912  0.5631  11.00000  0.05    0.97
Q23   1  -0.0249  0.8866  0.2503  11.00000  0.05    0.96
Q24   1  -0.1075  0.8202 -0.1897  11.00000  0.05    0.95
Q25   1   0.3007  0.3572  0.0928  11.00000  0.05    0.95
Q26   1   0.4223  0.8792  0.3323  11.00000  0.05    0.94
Q27   1   0.4997  0.8825  0.3563  11.00000  0.05    0.94
Q28   1   0.8639  0.2988  0.3081  11.00000  0.05    0.94
Q29   1   0.1955  0.4001  0.4860  11.00000  0.05    0.94
Q30   1   0.8392  0.3934  0.1673  11.00000  0.05    0.94
Q31   1   0.2119  1.0296  0.3933  11.00000  0.05    0.93
Q32   1  -0.0124  0.6696  0.2054  11.00000  0.05    0.92
Q33   1   0.3737  0.3706  0.1249  11.00000  0.05    0.92
Q34   1  -0.1028  0.7612  0.1897  11.00000  0.05    0.92
Q35   1   0.0376  0.9314  0.6979  11.00000  0.05    0.91
Q36   1  -0.0220  0.9904  0.2073  11.00000  0.05    0.91
Q37   1   0.3177  0.2295  0.4511  11.00000  0.05    0.91
Q38   1  -0.0335  0.9563  0.4673  11.00000  0.05    0.91
Q39   1   0.8812  0.4352  0.1522  11.00000  0.05    0.89
Q40   1   0.3487  0.7793  0.3411  11.00000  0.05    0.89
Q41   1   0.8082  0.2516  0.3052  11.00000  0.05    0.89
Q42   1   0.2002  0.6306  0.2291  11.00000  0.05    0.89
Q43   1  -0.0659  0.6908  0.0865  11.00000  0.05    0.88
Q44   1   0.4275  0.9706  0.3217  11.00000  0.05    0.87
Q45   1   0.9398  0.3454  0.3922  11.00000  0.05    0.87
Q46   1   0.3403  0.9610  0.4022  11.00000  0.05    0.87
Q47   1  -0.1396  0.8131  0.3150  11.00000  0.05    0.87
Q48   1   0.3015  0.5722  0.3074  11.00000  0.05    0.86
Q49   1   0.0011  0.3779  0.3943  11.00000  0.05    0.86
Q50   1   0.1046  0.9751 -0.0497  11.00000  0.05    0.86
Q51   1   0.4399  0.8167  0.2467  11.00000  0.05    0.86
Q52   1  -0.0422  0.8591  0.1423  11.00000  0.05    0.85
Q53   1  -0.1785  0.7934  0.2740  11.00000  0.05    0.85
Q54   1   0.9180  0.3866  0.4096  11.00000  0.05    0.85
Q55   1   0.3379  0.3305  0.1036  11.00000  0.05    0.84
Q56   1   0.8054  0.2506  0.1074  11.00000  0.05    0.84
Q57   1   0.2114  0.3420  0.4742  11.00000  0.05    0.84
Q58   1   1.0227  0.3171  0.2910  11.00000  0.05    0.84
Q59   1   0.3575  1.0594  0.2003  11.00000  0.05    0.83
Q60   1   0.3595  1.0597  0.2927  11.00000  0.05    0.83
Q61   1   1.1558  0.4222  0.6390  11.00000  0.05    0.83
Q62   1   1.0427  0.4601  0.7716  11.00000  0.05    0.83
Q63   1   0.4791  0.3998  0.2672  11.00000  0.05    0.83
Q64   1  -0.0494  0.7596  0.4620  11.00000  0.05    0.83
Q65   1   0.7836  0.1399  0.1057  11.00000  0.05    0.83
Q66   1   0.3068  0.4520  0.5320  11.00000  0.05    0.83
Q67   1   0.8184  0.2765  0.3659  11.00000  0.05    0.82
Q68   1   0.9608  0.2624  0.3344  11.00000  0.05    0.82
Q69   1   0.2359  0.2900  0.6135  11.00000  0.05    0.82
Q70   1  -0.0222  0.9481  0.6150  11.00000  0.05    0.82
Q71   1   0.7867  0.6540  0.0817  11.00000  0.05    0.82
Q72   1  -0.1282  0.8621  0.3571  11.00000  0.05    0.82
Q73   1   0.7838  0.1825  0.3295  11.00000  0.05    0.81
Q74   1   0.8097  0.1783  0.0988  11.00000  0.05    0.81
Q75   1   0.7178  0.4978  0.1676  11.00000  0.05    0.81
Q76   1   0.6807  0.4580  0.3258  11.00000  0.05    0.81
Q77   1   0.1455  0.9437  0.7022  11.00000  0.05    0.81
Q78   1   0.3355  0.3294  0.3849  11.00000  0.05    0.81
Q79   1   0.6974  0.2225  0.2432  11.00000  0.05    0.80
Q80   1   0.1730  0.7185  0.3337  11.00000  0.05    0.80
Q81   1   0.1575  0.9367  0.3743  11.00000  0.05    0.80
Q82   1   0.6545  0.4625  0.2355  11.00000  0.05    0.80
Q83   1   0.8664  0.5675  0.0790  11.00000  0.05    0.79
Q84   1   0.3804  0.2377  0.2014  11.00000  0.05    0.79
Q85   1   0.4529  0.3347  0.3556  11.00000  0.05    0.79
Q86   1  -0.2278  0.9714  0.3940  11.00000  0.05    0.79
Q87   1  -0.1200  0.6365  0.9363  11.00000  0.05    0.79
Q88   1   0.4116  0.4027  0.1578  11.00000  0.05    0.79
Q89   1   0.3663  0.2098  0.1577  11.00000  0.05    0.78
Q90   1   1.1233  0.3161  0.1581  11.00000  0.05    0.78
Q91   1   0.5433  0.4707  0.3345  11.00000  0.05    0.78
Q92   1  -0.0971  0.9092  0.7687  11.00000  0.05    0.78
Q93   1   0.6969  0.1783  0.1680  11.00000  0.05    0.78
Q94   1  -0.1618  0.7135  0.1651  11.00000  0.05    0.78
Q95   1   0.9005  0.2521  0.2936  11.00000  0.05    0.78
Q96   1   0.3812  0.3903  0.2904  11.00000  0.05    0.78
Q97   1  -0.0905  0.7640  0.1691  11.00000  0.05    0.78
Q98   1   0.2777  0.7524  0.3582  11.00000  0.05    0.78
Q99   1  -0.0988  0.8349  0.1075  11.00000  0.05    0.78
Q100  1  -0.1489  0.7801  0.2151  11.00000  0.05    0.77
Q101  1  -0.1959  0.9536  0.0906  11.00000  0.05    0.77
Q102  1  -0.0209  0.7903  0.1264  11.00000  0.05    0.77
Q103  1   0.2647  0.5881  0.2752  11.00000  0.05    0.77
Q104  1   0.3643  0.7286  0.1344  11.00000  0.05    0.77
Q105  1   0.6335  0.2772  0.0957  11.00000  0.05    0.77
Q106  1   0.4621  0.2908  0.3156  11.00000  0.05    0.77
Q107  1  -0.0538  0.9002  0.2870  11.00000  0.05    0.77
Q108  1   0.5133  0.2505  0.3629  11.00000  0.05    0.77
Q109  1   0.1446  0.9283  0.0237  11.00000  0.05    0.77
Q110  1   0.3525  0.8514 -0.0147  11.00000  0.05    0.76
Q111  1   0.8643  0.4869  0.6274  11.00000  0.05    0.76
Q112  1  -0.1791  0.6831  0.1907  11.00000  0.05    0.76
Q113  1   0.0252  0.6599  0.0967  11.00000  0.05    0.76
Q114  1   0.4766  0.2797  0.1163  11.00000  0.05    0.76
Q115  1   0.4258  0.6986  0.2491  11.00000  0.05    0.76
Q116  1   0.3583  1.0069 -0.0298  11.00000  0.05    0.76
Q117  1   0.4728  0.2520  0.1487  11.00000  0.05    0.75
Q118  1   0.5228  0.8311  0.2491  11.00000  0.05    0.75
Q119  1   0.3443  0.6694  0.1477  11.00000  0.05    0.75
Q120  1   0.6068  0.4689  0.6555  11.00000  0.05    0.75
Q121  1   0.3367  0.3223  0.2887  11.00000  0.05    0.75
Q122  1   0.2549  0.2505  0.2246  11.00000  0.05    0.75
Q123  1  -0.1498  0.5201  0.9162  11.00000  0.05    0.75
Q124  1  -0.0709  0.8503  0.3825  11.00000  0.05    0.75
Q125  1   0.0770  0.4482  0.3927  11.00000  0.05    0.75
Q126  1   0.2170  0.8230  0.3929  11.00000  0.05    0.75
Q127  1   0.6215  0.3590  0.1064  11.00000  0.05    0.74
Q128  1   0.8011  0.2302  0.3411  11.00000  0.05    0.74
Q129  1   0.9005  0.4893  0.3533  11.00000  0.05    0.74
Q130  1   0.3213  0.2019  0.2841  11.00000  0.05    0.74
Q131  1   0.8907  0.1899  0.4939  11.00000  0.05    0.74
Q132  1   0.0116  0.7811  0.3320  11.00000  0.05    0.74
Q133  1   0.1858  0.9592  0.2337  11.00000  0.05    0.74
Q134  1   0.0585  0.8292  0.4480  11.00000  0.05    0.74
Q135  1   0.3814  0.2310  0.2757  11.00000  0.05    0.74
Q136  1   0.7686  0.6312  0.2183  11.00000  0.05    0.74
Q137  1   0.5066  0.3408  0.1185  11.00000  0.05    0.74
Q138  1   0.3804  0.0767  0.8247  11.00000  0.05    0.73
Q139  1   0.3138  0.7707  0.2855  11.00000  0.05    0.73
Q140  1   0.0956  0.9347  0.2300  11.00000  0.05    0.73
Q141  1   0.4679  0.1073  0.8589  11.00000  0.05    0.73
Q142  1   0.6609  0.4427  0.2766  11.00000  0.05    0.73
Q143  1   0.4608  0.1024  0.3399  11.00000  0.05    0.73
Q144  1  -0.0192  0.7315  0.0302  11.00000  0.05    0.73
Q145  1  -0.0754  0.8909  0.6035  11.00000  0.05    0.73
Q146  1   0.8571  0.1768  0.1944  11.00000  0.05    0.73
Q147  1  -0.1210  0.5799  0.1831  11.00000  0.05    0.73
Q148  1   0.8578  0.3291  0.2610  11.00000  0.05    0.73
Q149  1   0.9708  0.2495  0.2420  11.00000  0.05    0.73
Q150  1  -0.1576  0.7686  0.0757  11.00000  0.05    0.73
Q151  1   0.6964  0.3607  0.1624  11.00000  0.05    0.73
Q152  1   0.3970  0.9400  0.3783  11.00000  0.05    0.73
Q153  1   0.5200  0.4518  0.4178  11.00000  0.05    0.72
Q154  1   0.1820  0.9590  0.5062  11.00000  0.05    0.72
Q155  1   1.1462  0.3501  0.1989  11.00000  0.05    0.72
Q156  1   0.0499  1.0231  0.2295  11.00000  0.05    0.72
Q157  1   0.7689  0.3413  0.2180  11.00000  0.05    0.72
Q158  1   0.1567  0.8354  0.2752  11.00000  0.05    0.72
Q159  1   0.6549  0.4108  0.2080  11.00000  0.05    0.72
Q160  1   0.4953  0.0723  0.2980  11.00000  0.05    0.72
Q161  1   0.4787  0.5607  0.3545  11.00000  0.05    0.72
Q162  1   0.6808  0.3303  0.1256  11.00000  0.05    0.72
Q163  1   0.2872  0.6613  0.2379  11.00000  0.05    0.72
Q164  1   0.8651  0.3617  0.5146  11.00000  0.05    0.72
Q165  1  -0.2803  0.5952  0.9204  11.00000  0.05    0.72
Q166  1   0.5420  0.1575  0.2132  11.00000  0.05    0.72
Q167  1   0.8189  0.2013  0.2664  11.00000  0.05    0.72
Q168  1   0.3560  0.9436  0.2334  11.00000  0.05    0.72
Q169  1   0.9772  0.4023  0.3166  11.00000  0.05    0.71
Q170  1   0.1403  0.8347  0.6493  11.00000  0.05    0.71
Q171  1  -0.0946  0.9292 -0.0840  11.00000  0.05    0.71
Q172  1  -0.1023  0.9014  0.4976  11.00000  0.05    0.71
Q173  1   0.7292  0.4471  0.7599  11.00000  0.05    0.71
Q174  1   0.7396  0.2767  0.3419  11.00000  0.05    0.71
Q175  1  -0.1015  1.0027  0.0808  11.00000  0.05    0.71
Q176  1   1.0220  0.4270  0.6752  11.00000  0.05    0.71
Q177  1   0.0618  0.9171  0.3483  11.00000  0.05    0.71
Q178  1   0.9365  0.2792  0.1783  11.00000  0.05    0.71
Q179  1   0.1147  0.8382 -0.1403  11.00000  0.05    0.71
Q180  1   0.0012  0.7011  0.0675  11.00000  0.05    0.71
Q181  1   0.9367  0.3699  0.3589  11.00000  0.05    0.71
Q182  1   0.7132  0.1981  0.0331  11.00000  0.05    0.71
Q183  1  -0.0284  0.5357  0.9512  11.00000  0.05    0.71
Q184  1   0.7396  0.4818  0.2264  11.00000  0.05    0.71
Q185  1   0.3162  0.5097  0.6011  11.00000  0.05    0.71
Q186  1   0.0426  0.7619  0.4291  11.00000  0.05    0.71
Q187  1   0.5023  0.5903  0.1090  11.00000  0.05    0.71
Q188  1   0.3806  0.7395  0.2529  11.00000  0.05    0.71
Q189  1  -0.0510  0.6808  0.9468  11.00000  0.05    0.71
Q190  1  -0.0606  0.8617  0.3255  11.00000  0.05    0.70
Q191  1   0.8368  0.2123  0.0801  11.00000  0.05    0.70
Q192  1   0.4855  0.3467  0.3354  11.00000  0.05    0.70
Q193  1  -0.2240  0.7793  0.6170  11.00000  0.05    0.70
Q194  1   0.6969  0.5640  0.2348  11.00000  0.05    0.70
Q195  1   0.4096  0.2901  0.1585  11.00000  0.05    0.70
Q196  1   0.3215  0.8788  0.6661  11.00000  0.05    0.70
Q197  1   0.3448  0.8867  0.1245  11.00000  0.05    0.70
Q198  1  -0.0027  0.6130  0.9588  11.00000  0.05    0.70
Q199  1   0.2065  0.5536  0.4667  11.00000  0.05    0.70
Q200  1   0.1830  0.4181  0.4257  11.00000  0.05    0.70
REM The information below was added by Olex2.
REM
REM R1 = 0.0551 for 15934 Fo > 4sig(Fo) and n/a for all 113755 data
REM n/a parameters refined using n/a restraints
REM Highest difference peak 2.17, deepest hole -1.61
REM Mean Shift 0, Max Shift 0.
REM +++ Tabular Listing of Refinement Information +++
REM R1_all = n/a
REM R1_gt = 0.0551
REM wR_ref = 0.0905
REM GOOF = 0.937
REM Shift_max = 0
REM Shift_mean = 0
REM Reflections_all = 113755
REM Reflections_gt = 15934
REM Parameters = n/a
REM Hole = 2.17
REM Peak = -1.61
REM Flack = n/a
;
data_global
_journal_date_recd_electronic     2012-07-29
_journal_date_accepted     2012-08-23
_journal_name_full     'Acta Crystallographica, Section E'
_journal_year     2012
_journal_volume     68
_journal_issue      9
_journal_page_first     m1226
_journal_page_last     m1227
_journal_paper_category     QM
_journal_paper_doi     10.1107/S1600536812036677
_journal_coeditor_code     LH5510
_publ_contact_author_name     'Mehrdad Pourayoubi'
_publ_contact_author_address
;
Department of Chemistry, Ferdowsi University of Mashhad, Mashhad, Iran
;
_publ_contact_author_email     pourayoubi@um.ac.ir
_publ_contact_author_fax     '(+98)-511-8796416'
_publ_contact_author_phone     '(+98)-511-8795457'
_publ_section_title
;
Hexakis{[1-(dimethylamino)propylidene]oxidanium} bis(dodecamolybdophosphate)
<i>N</i>,<i>N</i>-dimethylpropionamide pentasolvate
;
loop_
    _publ_author_name
    _publ_author_address
    'Raissi Shabari, Akbar'
;
Faculty of Chemistry, North Tehran Branch, Islamic Azad University, Tehran,
Iran
;
    'Pourayoubi, Mehrdad'
;
Department of Chemistry, Ferdowsi University of Mashhad, Mashhad, Iran
;
    'Derakhshan Rad, Shadi'
;
Faculty of Chemistry, North Tehran Branch, Islamic Azad University, Tehran,
Iran
;
