# Supplementary material for: Hexa­kis­{[1-(dimethyl­amino)­propyl­idene]oxidanium} bis­(dodeca­molybdo­phosphate) N,N-dimethyl­propionamide penta­solvate
Source: Acta Crystallogr Sect E Struct Rep Online. 2012 Aug 31;68(Pt 9):m1226–7. doi: 10.1107/S1600536812036677 (PMC3435631; doi:10.1107/S1600536812036677)
Supplement: Supplementary file 2 [file e-68-m1226-Isup2.hkl]

# 
# h,k,l, Fc-squared, Fo-squared, sigma(Fo-squared) and status flag 
# 
data_I
_shelx_title ' d1_egg in P-1 $2' 
_shelx_refln_list_code          4 
_shelx_F_calc_maximum     1038.17 
_exptl_crystal_F_000      4600.00 
_reflns_d_resolution_high  0.7650 
 
loop_ 
 _symmetry_equiv_pos_as_xyz 
 'x, y, z' 
 '-x, -y, -z' 
 
_cell_length_a    11.3691 
_cell_length_b    23.7595 
_cell_length_c    25.5382 
_cell_angle_alpha 110.322 
_cell_angle_beta   96.172 
_cell_angle_gamma  97.079 
 
_shelx_F_squared_multiplier     1.000 
 
loop_ 
 _refln_index_h 
 _refln_index_k 
 _refln_index_l 
 _refln_F_squared_calc 
 _refln_F_squared_meas 
 _refln_F_squared_sigma 
 _refln_observed_status 
   1   0   0      254.52      251.96     87.02 o 
   2   0   0    46143.26    48006.52    876.10 o 
   3   0   0   218967.14   223364.02   3574.14 o 
   4   0   0    10069.00    10121.21    943.42 o 
   5   0   0    35103.42    35833.25   1441.65 o 
   6   0   0    10886.15    11415.62   1174.14 o 
   7   0   0    86309.49    85129.09   2276.23 o 
   8   0   0    68841.24    71486.05   2366.09 o 
   9   0   0    10880.95    11659.74   1607.57 o 
  10   0   0    67770.32    74538.43   3185.86 o 
  11   0   0     2743.49     5313.23   1443.85 o 
  12   0   0    11897.92    12384.02   1745.84 o 
  13   0   0      302.79      906.30   1716.27 o 
  14   0   0       94.49    -1001.30   2025.94 o 
 -14   1   0     4679.45     6531.88   2234.71 o 
 -13   1   0    13613.90    16753.97   1908.10 o 
 -12   1   0      189.10     -903.93   1322.73 o 
 -11   1   0    13692.92    14782.25   1716.08 o 
 -10   1   0    22357.18    19252.05   1735.53 o 
  -9   1   0     1021.36     1366.77   1666.19 o 
  -8   1   0     3022.94     2451.48   1257.82 o 
  -7   1   0    16111.74    16847.48   1420.68 o 
  -6   1   0   100053.66    99272.07   2142.61 o 
  -5   1   0    37724.85    36935.48   1369.74 o 
  -4   1   0     4310.20     5546.97    860.71 o 
  -3   1   0    65935.60    67784.88   1632.23 o 
  -2   1   0    11262.36     9701.80    503.89 o 
  -1   1   0   294175.00   320713.94   1664.65 o 
   1   1   0   518534.62   539777.31   5659.29 o 
   2   1   0      600.29      872.81    389.74 o 
   3   1   0    17901.53    19840.21    955.94 o 
   4   1   0    82529.66    77800.40   1636.03 o 
   5   1   0   108818.79   107873.70   2045.15 o 
   6   1   0    18409.76    19372.23   1327.05 o 
   7   1   0    17871.82    19901.79   1524.01 o 
   8   1   0      226.56      626.25   1310.89 o 
   9   1   0    14302.54    13605.62   1661.55 o 
  10   1   0    36184.76    36241.29   2160.64 o 
  11   1   0     3678.94     4340.66   1980.22 o 
  12   1   0     6657.42     5659.61   1578.31 o 
  13   1   0    16165.42    17665.43   1961.85 o 
  14   1   0     9343.37     9913.10   2458.45 o 
 -14   2   0     1857.42     3330.84   1973.54 o 
 -13   2   0     7105.75     7317.91   1645.48 o 
 -12   2   0    13220.10    13079.18   1719.52 o 
 -11   2   0    22701.27    25144.44   1906.32 o 
 -10   2   0      444.02    -1194.83   1194.83 o 
  -9   2   0    12843.38    12097.00   1486.72 o 
  -8   2   0      357.91     -707.20   1120.07 o 
  -7   2   0     9142.02     9427.11   1575.93 o 
  -6   2   0     4720.29     4684.70    973.28 o 
  -5   2   0     4064.93     4474.13    842.42 o 
  -4   2   0    43276.11    45993.21   1344.61 o 
  -3   2   0      677.49      854.30    684.44 o 
  -2   2   0    42602.74    45705.96    680.81 o 
  -1   2   0      206.37      199.17    236.04 o 
   0   2   0   642442.06   681197.06   3308.85 o 
   1   2   0     6569.69     7782.62    391.31 o 
   2   2   0   111838.77   114423.51   1370.17 o 
   3   2   0   209819.70   206573.52   3707.09 o 
   4   2   0    12353.07    12604.90    987.87 o 
   5   2   0     4196.88     4975.75    928.50 o 
   6   2   0    56565.17    57605.66   1875.89 o 
   7   2   0    19954.79    21353.06   1590.10 o 
   8   2   0     6894.53     6668.31   1426.68 o 
   9   2   0     4528.08     3850.88   1483.71 o 
  10   2   0    13491.51    12677.13   1701.80 o 
  11   2   0      931.80      900.08   1448.33 o 
  12   2   0     6740.79     8173.06   1906.79 o 
  13   2   0     9308.12    13820.35   2513.29 o 
  14   2   0     5217.97     5483.88   2333.41 o 
 -14   3   0     1609.16     2474.92   2600.61 o 
 -13   3   0    11174.26    16180.30   1851.60 o 
 -12   3   0    15705.42    17630.93   1805.49 o 
 -11   3   0     3149.94     5463.61   1428.61 o 
 -10   3   0     9137.26     9014.64   1446.49 o 
  -9   3   0     4328.53     4619.95   1318.83 o 
  -8   3   0    32137.06    31983.37   1796.11 o 
  -7   3   0   157343.86   152498.42   2800.79 o 
  -6   3   0      135.34     -562.06    815.86 o 
  -5   3   0     2322.36     2272.21    744.22 o 
  -4   3   0    10526.73    10307.73    871.41 o 
  -3   3   0     1978.71     2084.11    624.77 o 
  -2   3   0    21531.30    22450.13    513.60 o 
  -1   3   0      161.00      394.75    198.97 o 
   0   3   0     1667.81     1855.80    290.92 o 
   1   3   0   187671.38   193663.22   1629.35 o 
   2   3   0    29451.99    31724.92    946.47 o 
   3   3   0    12452.65    11387.08    863.39 o 
   4   3   0    17047.60    17379.90   1043.28 o 
   5   3   0      101.50      718.24    814.87 o 
   6   3   0    51775.69    52477.98   1875.44 o 
   7   3   0       73.52     -357.28   1086.76 o 
   8   3   0    14652.41    15834.48   1627.85 o 
   9   3   0    56817.83    53026.39   2428.84 o 
  10   3   0      112.26     -739.86   1379.69 o 
  11   3   0     9714.22    11984.62   1760.29 o 
  12   3   0     2694.83     3002.51   2135.73 o 
  13   3   0    16479.66    17804.24   2983.48 o 
  14   3   0     6138.03     2213.68   3399.80 o 
 -14   4   0    10107.02    14609.30   2218.04 o 
 -13   4   0        4.81     -976.79   1601.65 o 
 -12   4   0      397.87     1050.59   1367.30 o 
 -11   4   0     6090.96     6832.60   1465.08 o 
 -10   4   0     3528.25     3652.99   1320.58 o 
  -9   4   0     7713.10     6918.97   1335.96 o 
  -8   4   0   209378.39   202465.09   3974.55 o 
  -7   4   0     8558.81     8854.47   1183.23 o 
  -6   4   0    21304.04    21633.37   1273.96 o 
  -5   4   0      879.48      872.98    711.61 o 
  -4   4   0    56776.47    60180.96   1373.70 o 
  -3   4   0    17266.94    16276.69    983.33 o 
  -2   4   0   126363.58   124079.41   1218.07 o 
  -1   4   0    15518.33    14762.48    492.22 o 
   0   4   0     9677.51    11535.68    535.50 o 
   1   4   0      779.68     1603.21    456.61 o 
   2   4   0     8574.86     8536.57    741.29 o 
   3   4   0      222.91      737.58    723.27 o 
   4   4   0    30266.00    32127.15   1283.00 o 
   5   4   0    84521.39    85693.30   1957.65 o 
   6   4   0    44449.86    43478.64   1814.76 o 
   7   4   0     8629.07     8799.92   1356.65 o 
   8   4   0    33834.23    32490.38   1921.04 o 
   9   4   0    53452.85    54157.32   2702.25 o 
  10   4   0    10903.75     8531.99   1642.77 o 
  11   4   0     5215.66     6421.62   1641.45 o 
  12   4   0    10308.75    12112.92   1937.53 o 
  13   4   0    14561.65    12497.34   2584.20 o 
  14   4   0     3539.38     3176.99   2354.13 o 
 -14   5   0     2185.50     4207.99   2083.64 o 
 -13   5   0    15695.78    15505.22   2198.69 o 
 -12   5   0     5949.21     8998.67   1568.38 o 
 -11   5   0     5909.06     6560.10   1465.37 o 
 -10   5   0      573.64      953.89   1221.87 o 
  -9   5   0      987.34      821.36   1181.34 o 
  -8   5   0    58578.84    58083.57   2057.82 o 
  -7   5   0   252920.06   249043.55   3275.85 o 
  -6   5   0    23437.55    22222.21   1269.08 o 
  -5   5   0     8982.49     8676.19    845.75 o 
  -4   5   0    65577.54    61106.43   1332.13 o 
  -3   5   0    94415.17    96129.13   1483.96 o 
  -2   5   0    68579.90    67823.98    931.44 o 
  -1   5   0    18511.19    17078.03    727.88 o 
   0   5   0     5612.32     4822.80    565.62 o 
   1   5   0    57894.78    57529.30   1286.50 o 
   2   5   0    12115.32    14039.77    872.16 o 
   3   5   0    14413.29    15689.78    980.19 o 
   4   5   0     2331.05     2635.10    791.31 o 
   5   5   0      699.29     1838.06    881.19 o 
   6   5   0    52194.92    51964.42   1998.56 o 
   7   5   0    23916.39    21952.21   1628.05 o 
   8   5   0      139.29       75.26   1253.88 o 
   9   5   0    10400.17    10458.25   1634.66 o 
  10   5   0     5236.62     4354.22   1548.54 o 
  11   5   0       33.99    -1367.97   1367.97 o 
  12   5   0    41955.71    45623.50   2643.19 o 
  13   5   0       15.07     -748.50   4565.91 o 
 -14   6   0       46.32       81.04   1728.20 o 
 -13   6   0     6372.56     6350.86   2451.82 o 
 -12   6   0    11263.05    10178.84   1886.11 o 
 -11   6   0    11315.73    12023.80   1524.02 o 
 -10   6   0    13424.75    13788.18   1529.96 o 
  -9   6   0     2762.43     2901.58   1202.88 o 
  -8   6   0    37290.71    35314.04   1733.99 o 
  -7   6   0    23902.43    26072.46   1475.89 o 
  -6   6   0   133738.09   134571.08   2192.57 o 
  -5   6   0    39197.58    37268.07   1502.43 o 
  -4   6   0        0.09     -419.45    520.67 o 
  -3   6   0      282.54      699.23    830.45 o 
  -2   6   0   103741.80   105686.79   1258.51 o 
  -1   6   0   277114.47   269216.69   2333.58 o 
   0   6   0     9193.58    10935.16    766.22 o 
   1   6   0   191047.95   185881.62   2124.07 o 
   2   6   0    28931.20    31657.77   1189.20 o 
   3   6   0     8358.55     9205.59    857.71 o 
   4   6   0     9769.64    10409.85   1011.14 o 
   5   6   0       32.61     -831.38    831.38 o 
   6   6   0     5409.97     4139.60   1303.50 o 
   7   6   0    12788.71    16805.46   1695.04 o 
   8   6   0     6718.62     4891.13   1457.12 o 
   9   6   0    26847.21    26824.87   1999.86 o 
  10   6   0     3570.96     4265.20   1522.00 o 
  11   6   0      378.68      123.98   1852.11 o 
  12   6   0      428.21      371.19   3111.27 o 
  13   6   0     5085.45     2680.76   2397.28 o 
 -14   7   0     1025.87    -1709.69   3344.30 o 
 -13   7   0        7.49    -1633.14   1633.14 o 
 -12   7   0     5257.05     5466.31   1854.10 o 
 -11   7   0    20998.61    23232.60   1800.41 o 
 -10   7   0      720.91     -947.26   1151.38 o 
  -9   7   0    23239.81    23638.29   1662.12 o 
  -8   7   0    16199.32    16990.32   1428.12 o 
  -7   7   0    23999.03    26311.47   2023.78 o 
  -6   7   0    13001.39    13779.10   1032.52 o 
  -5   7   0    55313.84    52868.61   1292.99 o 
  -4   7   0    53739.39    48355.53   2580.83 o 
  -3   7   0    24957.71    24944.71   1362.88 o 
  -2   7   0   202434.09   202267.23   2468.22 o 
  -1   7   0   144264.73   140426.20   1829.04 o 
   0   7   0    19723.69    21778.73   1021.93 o 
   1   7   0     9694.72    11362.98    926.51 o 
   2   7   0    11171.81     9754.92    866.88 o 
   3   7   0     3114.94     4588.59    768.15 o 
   4   7   0     1675.41     2684.47    845.73 o 
   5   7   0     1518.12     1134.32    940.88 o 
   6   7   0    77593.09    71768.78   2240.78 o 
   7   7   0    16742.51    16932.20   1600.44 o 
   8   7   0      363.17     1092.14   1338.06 o 
   9   7   0    14177.90    14054.98   1715.65 o 
  10   7   0     4240.70     3374.49   1512.65 o 
  11   7   0    10098.41     8864.39   1808.75 o 
  12   7   0      357.64      138.53   2080.19 o 
  13   7   0    11501.50    10515.98   2618.03 o 
 -14   8   0    19041.82    22022.28   3859.52 o 
 -13   8   0      114.07     -450.86   1652.65 o 
 -12   8   0      407.20    -1039.43   2375.72 o 
 -11   8   0    24520.82    22074.68   2958.95 o 
 -10   8   0     1038.37       55.21   1137.24 o 
  -9   8   0     2831.45     5038.82   1486.59 o 
  -8   8   0      932.67      482.21    994.21 o 
  -7   8   0    21988.66    22823.71   1325.27 o 
  -6   8   0   163724.14   157593.03   2221.35 o 
  -5   8   0     4482.58     3587.61   1123.34 o 
  -4   8   0     3046.21     1515.35    913.65 o 
  -3   8   0    97935.02    96042.40   1109.90 o 
  -2   8   0    93588.78    91783.59   1544.06 o 
  -1   8   0     1801.36     1499.91    688.95 o 
   0   8   0    49499.48    46498.14   1439.64 o 
   1   8   0   115463.02   112108.89   1881.41 o 
   2   8   0    13077.13    12547.86   1127.91 o 
   3   8   0     6689.36     6736.74    889.20 o 
   4   8   0     2388.67     3444.77   1199.55 o 
   5   8   0   105922.84   105122.41   2311.48 o 
   6   8   0    30517.52    31699.84   1756.51 o 
   7   8   0    10318.26    13621.13   1542.90 o 
   8   8   0     4897.25     3725.68   1426.84 o 
   9   8   0      790.70     1288.78   1410.01 o 
  10   8   0     1107.38     2131.39   1510.03 o 
  11   8   0      686.18     1431.57   1562.78 o 
  12   8   0    10980.23    11357.96   2646.30 o 
  13   8   0    12913.90    10210.05   3758.03 o 
 -14   9   0      616.65      346.71   1882.98 o 
 -13   9   0     2799.70     5350.33   1882.97 o 
 -12   9   0     6838.03     4544.68   1779.80 o 
 -11   9   0     6492.20     7440.15   1823.19 o 
 -10   9   0     4806.64     5622.63   1653.00 o 
  -9   9   0     2571.81     1352.23   1081.12 o 
  -8   9   0     4970.27     5221.04   1087.14 o 
  -7   9   0     3683.64     3320.83   1019.93 o 
  -6   9   0    11902.15    12355.59    850.79 o 
  -5   9   0     3045.98     3016.55   1070.20 o 
  -4   9   0     1184.15     1369.13    972.40 o 
  -3   9   0    15678.93    14058.22    879.93 o 
  -2   9   0   275679.06   283269.62   2776.24 o 
  -1   9   0     7934.89     7942.93    840.08 o 
   0   9   0     5567.44     5869.63    803.62 o 
   1   9   0    23890.33    24614.87   1177.94 o 
   2   9   0    32880.00    33796.61   1727.69 o 
   3   9   0     4937.66     6373.98    933.53 o 
   4   9   0    60679.54    57955.94   1829.53 o 
   5   9   0    66114.03    62115.36   2324.65 o 
   6   9   0    69493.05    64560.34   2264.40 o 
   7   9   0    10967.43     9211.04   1485.10 o 
   8   9   0    33541.78    35311.95   2120.38 o 
   9   9   0    11402.62     9278.46   1639.68 o 
  10   9   0      196.35    -1041.16   1394.18 o 
  11   9   0     2430.75      267.91   2062.14 o 
  12   9   0     5239.61     5062.39   4133.18 o 
  13   9   0    11954.21    10335.43   4406.13 o 
 -14  10   0       24.25      -54.91   1806.73 o 
 -13  10   0     2029.95     3174.05   1878.65 o 
 -12  10   0     1785.25     -559.72   2149.72 o 
 -11  10   0    57067.05    54526.45   4885.52 o 
 -10  10   0     1990.91     3096.78   1590.18 o 
  -9  10   0    22145.27    20556.83   2257.86 o 
  -8  10   0     4495.13     5480.41    994.88 o 
  -7  10   0    13923.73    13586.49   1863.56 o 
  -6  10   0    23912.53    25538.85   1850.89 o 
  -5  10   0     2939.36     2114.35   1408.89 o 
  -4  10   0    19795.04    21607.19   1536.87 o 
  -3  10   0    29288.97    29969.17   1404.07 o 
  -2  10   0    24616.45    22358.69   1132.20 o 
  -1  10   0    22729.41    20921.74   1120.13 o 
   0  10   0   127980.17   130528.76   2112.77 o 
   1  10   0    12841.98    11032.24   1010.60 o 
   2  10   0     4222.73     3210.43    920.92 o 
   3  10   0    64901.00    64253.53   1825.06 o 
   4  10   0     2979.62     2611.53    989.17 o 
   5  10   0    52619.36    53760.08   2061.27 o 
   6  10   0     3730.40     3699.36   1327.24 o 
   7  10   0     1817.83     2927.46   1384.92 o 
   8  10   0     2751.90     3990.09   1881.26 o 
   9  10   0     3248.61     3309.71   1516.51 o 
  10  10   0      838.12     -506.50   1438.36 o 
  11  10   0       73.37    -2365.81   3103.62 o 
  12  10   0     5963.34     2368.71   2899.77 o 
 -14  11   0     1198.01     5264.97   2022.43 o 
 -13  11   0    28244.79    28550.32   2635.91 o 
 -12  11   0     7075.48     5929.98   2793.05 o 
 -11  11   0       38.20     -240.05   1611.16 o 
 -10  11   0    12935.72    12984.13   1957.54 o 
  -9  11   0      412.64      388.89   1847.96 o 
  -8  11   0      928.38     2083.63   1465.89 o 
  -7  11   0     2301.18     1193.51   1395.27 o 
  -6  11   0     1543.58     2740.36   1358.02 o 
  -5  11   0    43497.18    40688.72   2139.84 o 
  -4  11   0       72.09       10.96   1060.65 o 
  -3  11   0     6982.51     9607.53   1012.04 o 
  -2  11   0    96785.62    94416.11   1843.58 o 
  -1  11   0    14995.57    15957.34   1109.12 o 
   0  11   0     3559.28     4022.96    890.62 o 
   1  11   0     2539.85     3609.60    920.46 o 
   2  11   0    23754.59    23584.84   1359.57 o 
   3  11   0    33569.40    33162.43   1561.29 o 
   4  11   0   231078.41   222188.52   3258.04 o 
   5  11   0      246.13     -890.90   1057.29 o 
   6  11   0    14272.09    15882.70   1586.52 o 
   7  11   0     7808.46    11695.85   1607.10 o 
   8  11   0     6513.35     6562.09   1553.38 o 
   9  11   0     8826.17     8317.35   1701.65 o 
  10  11   0    12982.39    17180.56   1939.70 o 
  11  11   0     1803.34     1722.60   2208.63 o 
  12  11   0     2178.82     3989.75   3573.12 o 
 -14  12   0      103.08    -1842.31   1842.31 o 
 -13  12   0     1887.55     3413.36   2171.95 o 
 -12  12   0     1305.28     5012.50   1860.50 o 
 -11  12   0    13289.27    12261.82   2173.54 o 
 -10  12   0      262.01       17.28   1562.09 o 
  -9  12   0    54589.47    55320.20   3809.64 o 
  -8  12   0     9284.20    10296.67   1907.80 o 
  -7  12   0    39281.34    39932.93   3364.50 o 
  -6  12   0     3469.95     4370.17   1505.21 o 
  -5  12   0     5402.23     5136.37   1737.31 o 
  -4  12   0    70526.56    71267.43   1833.44 o 
  -3  12   0      202.91      546.93    761.33 o 
  -2  12   0     3216.84     4306.08    884.26 o 
  -1  12   0   378796.03   374335.12   3779.07 o 
   0  12   0    38727.66    37643.95   1555.21 o 
   1  12   0      767.88      228.99    896.95 o 
   2  12   0    42808.93    43353.32   1800.46 o 
   3  12   0    61716.63    59116.76   2027.73 o 
   4  12   0   138668.05   139164.70   2830.01 o 
   5  12   0     2074.72     2811.74   1224.37 o 
   6  12   0    29749.49    31735.23   1952.86 o 
   7  12   0     3936.47     3545.79   1401.56 o 
   8  12   0    40702.35    42339.05   2314.94 o 
   9  12   0      101.17     1254.47   1542.49 o 
  10  12   0     3441.06     2170.23   2283.04 o 
  11  12   0    19176.31    18056.72   2763.32 o 
  12  12   0     2012.92    -1365.52   2723.32 o 
 -14  13   0      544.47     -765.96   1839.72 o 
 -13  13   0     6255.24     5829.92   2038.02 o 
 -12  13   0      350.71     1788.03   1644.05 o 
 -11  13   0     1234.33     3047.89   1692.29 o 
 -10  13   0    55763.33    52817.45   2887.65 o 
  -9  13   0      626.81     -621.83   1458.36 o 
  -8  13   0    19114.81    19367.04   2219.74 o 
  -7  13   0    36911.27    37078.53   2399.22 o 
  -6  13   0      144.36      591.12   1395.92 o 
  -5  13   0      719.87      644.25   1370.01 o 
  -4  13   0    11657.96    14130.43   1030.05 o 
  -3  13   0   356261.47   354952.88   3669.86 o 
  -2  13   0   222708.41   225122.17   3002.71 o 
  -1  13   0    18369.54    20392.82   2538.08 o 
   0  13   0    11076.48     9268.44   1120.73 o 
   1  13   0    13147.54    12656.48   1268.33 o 
   2  13   0     1129.71     1593.86   1125.14 o 
   3  13   0    14419.53    14623.52   1358.40 o 
   4  13   0   101116.98    99926.71   2535.64 o 
   5  13   0    50311.43    50359.98   2181.08 o 
   6  13   0    25239.74    25337.57   1843.64 o 
   7  13   0      572.16      320.19   1378.65 o 
   8  13   0      203.89      169.32   1330.12 o 
   9  13   0     8407.20    10175.62   1776.13 o 
  10  13   0     8231.42    10378.86   2499.86 o 
  11  13   0      812.98     1478.95   3563.84 o 
 -13  14   0      796.19     1199.70   1879.75 o 
 -12  14   0    18592.27    19839.14   2320.50 o 
 -11  14   0     4035.24     6925.39   1847.21 o 
 -10  14   0     1545.59      -13.80   1591.78 o 
  -9  14   0     4898.80     5232.97   1754.77 o 
  -8  14   0    49927.69    47409.62   2686.26 o 
  -7  14   0      326.41     -694.06   1512.46 o 
  -6  14   0     1554.55     2841.34   1452.26 o 
  -5  14   0    30978.23    30050.68   2172.72 o 
  -4  14   0    45739.15    46467.42   1559.23 o 
  -3  14   0    36332.93    36200.05   2101.95 o 
  -2  14   0    51587.82    53503.32   1819.14 o 
  -1  14   0   150899.02   148454.53   2662.55 o 
   0  14   0      155.76     1197.07   1194.90 o 
   1  14   0      873.02     1158.53   1473.03 o 
   2  14   0    41933.04    46103.74   2084.03 o 
   3  14   0    21275.62    21482.94   1563.72 o 
   4  14   0    12509.21    13252.95   1512.21 o 
   5  14   0     4236.82     3172.24   1549.29 o 
   6  14   0      101.77    -1134.32   1134.32 o 
   7  14   0     6675.69     4243.25   1482.29 o 
   8  14   0     7979.40     9317.28   1682.41 o 
   9  14   0    10792.23    11505.33   1891.49 o 
  10  14   0     5526.52     6395.51   2966.13 o 
  11  14   0      567.09     1958.80   2975.28 o 
 -13  15   0    24821.86    21740.43   2609.87 o 
 -12  15   0     1651.48     1215.36   1709.78 o 
 -11  15   0     3792.46     6243.01   1837.14 o 
 -10  15   0      429.17     1052.93   1699.36 o 
  -9  15   0     4040.91     5231.35   1736.84 o 
  -8  15   0     5496.45     6164.29   1717.16 o 
  -7  15   0    52908.96    49776.68   2760.61 o 
  -6  15   0    12128.44    13941.82   1961.92 o 
  -5  15   0     3586.46     3370.27   1610.80 o 
  -4  15   0   236090.25   241374.89   3068.95 o 
  -3  15   0    68391.92    68157.89   2010.39 o 
  -2  15   0     7929.57     9528.81   1245.77 o 
  -1  15   0    73762.18    71914.74   2148.83 o 
   0  15   0    13889.72    13965.48   1414.67 o 
   1  15   0     4444.82     3890.55   1241.26 o 
   2  15   0     2250.02     1856.79   1252.38 o 
   3  15   0     5759.92     4220.47   1250.08 o 
   4  15   0    17126.97    16171.32   1558.96 o 
   5  15   0     7771.15     5636.03   1407.24 o 
   6  15   0    12496.50    13125.28   1744.89 o 
   7  15   0    28972.65    28740.53   2061.20 o 
   8  15   0     1477.68     -270.02   1436.28 o 
   9  15   0     7034.95     7201.04   2264.84 o 
  10  15   0      502.00     2318.93   2893.63 o 
  11  15   0     2366.05     -624.41   2957.65 o 
 -13  16   0     3405.48     3995.48   1924.95 o 
 -12  16   0      849.11     1442.15   1789.73 o 
 -11  16   0     1881.86      540.13   1734.19 o 
 -10  16   0    24712.73    26306.29   2460.56 o 
  -9  16   0    52327.07    48282.40   2990.22 o 
  -8  16   0     3510.06     3059.75   1680.43 o 
  -7  16   0     2251.21     1487.50   1630.33 o 
  -6  16   0    26105.70    25325.86   2347.82 o 
  -5  16   0     2478.30     2872.03   1451.49 o 
  -4  16   0      220.41     -635.10    941.86 o 
  -3  16   0    54432.98    53639.45   1963.67 o 
  -2  16   0     3604.11     2900.97   1206.74 o 
  -1  16   0     2137.09     4346.60   1231.85 o 
   0  16   0    32912.28    34909.74   1881.19 o 
   1  16   0     1333.88     1325.63   1272.87 o 
   2  16   0     4204.32     3188.86   1643.10 o 
   3  16   0      659.45     -148.94   1181.80 o 
   4  16   0      421.53     1119.29   1204.62 o 
   5  16   0    29804.37    30691.52   1960.87 o 
   6  16   0      589.85     -419.21   1244.34 o 
   7  16   0    12459.39    12896.03   1766.29 o 
   8  16   0     2680.81     3566.55   1576.27 o 
   9  16   0      862.83     1130.53   2763.53 o 
  10  16   0     1255.84     2870.72   2963.01 o 
 -13  17   0     8683.45     9576.74   2260.97 o 
 -12  17   0      627.96      472.48   1852.74 o 
 -11  17   0     8637.18     5037.27   1917.35 o 
 -10  17   0       37.42      843.86   2245.37 o 
  -9  17   0    26258.21    23248.03   2440.97 o 
  -8  17   0     1092.63    -1569.49   1612.69 o 
  -7  17   0     1708.49     2046.60   1651.24 o 
  -6  17   0     7840.79     7956.89   3407.12 o 
  -5  17   0      696.00     2351.12   1549.34 o 
  -4  17   0    33487.09    33732.82   1712.47 o 
  -3  17   0     3760.68     4049.44   1180.00 o 
  -2  17   0    21882.68    23531.18   1643.46 o 
  -1  17   0    34783.02    33665.80   1892.16 o 
   0  17   0     4757.03     3567.91   1355.43 o 
   1  17   0     2548.71     2416.63   1295.98 o 
   2  17   0    60942.12    60836.19   2405.27 o 
   3  17   0      593.93      167.44   1200.21 o 
   4  17   0      778.21      151.04   1302.48 o 
   5  17   0    14193.55    14265.16   1629.33 o 
   6  17   0     4414.40     3871.42   1506.55 o 
   7  17   0       13.54      813.02   1437.26 o 
   8  17   0     1264.53     -477.01   2236.99 o 
   9  17   0      884.77     4055.74   2913.40 o 
  10  17   0     1427.10       89.39   2765.77 o 
 -13  18   0     1995.34     3429.81   2127.57 o 
 -12  18   0      908.38     1732.24   1897.50 o 
 -11  18   0      185.24     2040.52   1808.56 o 
 -10  18   0    30859.54    26514.12   2561.11 o 
  -9  18   0    20520.49    23301.26   2391.34 o 
  -8  18   0     6098.94     6661.02   1869.25 o 
  -7  18   0    14300.77    11970.77   1981.04 o 
  -6  18   0    51493.21    50889.35   2700.57 o 
  -5  18   0      536.89     1495.21   1508.32 o 
  -4  18   0    38692.61    42679.61   2598.73 o 
  -3  18   0     3892.95     5311.73   1314.74 o 
  -2  18   0      723.25     1084.00   1202.72 o 
  -1  18   0     3454.95     4805.64   1332.41 o 
   0  18   0    12633.77    14567.98   1628.38 o 
   1  18   0      258.55     -612.03   1297.67 o 
   2  18   0     4440.87     5130.55   1518.37 o 
   3  18   0    20957.99    21372.28   1776.70 o 
   4  18   0     1077.22      811.22   1263.56 o 
   5  18   0     2016.63     1797.41   1283.51 o 
   6  18   0      122.91    -1396.64   1795.38 o 
   7  18   0     2437.60     1366.42   1525.21 o 
   8  18   0      239.93     -944.20   3226.65 o 
   9  18   0     4393.92    10810.66   3233.11 o 
 -12  19   0      209.01    -1000.83   1866.76 o 
 -11  19   0    11754.01    10572.98   2189.49 o 
 -10  19   0      412.32     1360.18   1753.29 o 
  -9  19   0      361.47     -661.99   1715.70 o 
  -8  19   0     2343.46     2198.96   1754.35 o 
  -7  19   0     1688.41     2533.98   1609.39 o 
  -6  19   0        0.87    -1327.68   1327.68 o 
  -5  19   0      139.26    -1023.42   1408.56 o 
  -4  19   0    26120.72    25814.57   2263.16 o 
  -3  19   0    10765.93    11306.93   1488.77 o 
  -2  19   0    21222.25    21681.91   1766.74 o 
  -1  19   0    32830.72    35890.25   2014.94 o 
   0  19   0    16769.23    19141.16   1728.84 o 
   1  19   0     8138.76     7520.05   1523.93 o 
   2  19   0    10445.93     7655.47   1673.61 o 
   3  19   0     3631.18     4633.09   1278.04 o 
   4  19   0     7634.86     7757.27   1525.17 o 
   5  19   0    11120.17     8368.68   1625.77 o 
   6  19   0    48974.93    52232.18   2560.83 o 
   7  19   0     6650.50     7565.48   2023.57 o 
   8  19   0     3260.28     1430.53   2881.01 o 
   9  19   0     4288.93     2789.96   4588.63 o 
 -12  20   0      493.19      944.31   1932.63 o 
 -11  20   0    10747.72    11581.70   2362.77 o 
 -10  20   0     4760.84     6247.89   2041.36 o 
  -9  20   0     1210.88      893.77   2147.15 o 
  -8  20   0     8713.38     7396.00   2456.28 o 
  -7  20   0    40704.29    40671.44   2778.73 o 
  -6  20   0    15404.29    12993.97   2014.64 o 
  -5  20   0        0.19     -892.41   1531.69 o 
  -4  20   0    46549.56    47465.59   2744.18 o 
  -3  20   0    12500.98    13114.90   1531.47 o 
  -2  20   0     1082.03     -523.93   1207.19 o 
  -1  20   0     4155.59     4524.81   1429.42 o 
   0  20   0    41776.43    42134.47   2239.95 o 
   1  20   0    10614.46    13410.91   1689.57 o 
   2  20   0      194.53     -158.28   1427.58 o 
   3  20   0     9545.65     9756.65   1540.77 o 
   4  20   0    17268.22    15710.53   1848.30 o 
   5  20   0    12123.63    13365.56   1777.75 o 
   6  20   0     2143.04     1502.91   1484.23 o 
   7  20   0       94.28     -634.92   3672.62 o 
   8  20   0     5653.90    10334.14   3293.36 o 
 -11  21   0     2819.56     1053.86   2146.50 o 
 -10  21   0     4427.93     3262.50   1907.75 o 
  -9  21   0    10003.41    10003.97   2761.11 o 
  -8  21   0        6.39      600.76   1593.27 o 
  -7  21   0     7410.46     4755.71   1889.00 o 
  -6  21   0    27390.36    29276.18   2539.86 o 
  -5  21   0     4242.38     4506.73   1634.76 o 
  -4  21   0     7677.23     8975.48   1862.64 o 
  -3  21   0    25493.80    25803.16   2301.50 o 
  -2  21   0    17624.92    15767.52   1697.29 o 
  -1  21   0      457.46      111.52   1370.49 o 
   0  21   0     2576.36     2130.46   1389.60 o 
   1  21   0     3857.47     2902.81   1475.30 o 
   2  21   0     8430.96     6944.58   1662.70 o 
   3  21   0    14785.31    16763.55   1792.20 o 
   4  21   0     2296.53     3759.35   1546.42 o 
   5  21   0      653.14       -9.73   1416.07 o 
   6  21   0    27067.16    29811.48   2805.10 o 
   7  21   0       22.85     2248.67   2867.20 o 
   8  21   0     1753.80     2021.42   3867.27 o 
 -11  22   0    13019.32    16276.07   2663.31 o 
 -10  22   0     4080.01     1637.39   2598.53 o 
  -9  22   0     9997.64    12085.88   2101.05 o 
  -8  22   0     1376.47     1507.59   1944.63 o 
  -7  22   0     5107.50     4599.70   1757.31 o 
  -6  22   0     1651.91     2905.22   1740.12 o 
  -5  22   0    29910.16    36711.39   2758.95 o 
  -4  22   0     7664.17     8344.82   1982.18 o 
  -3  22   0     5509.81     3810.00   2483.42 o 
  -2  22   0      675.76     2752.84   1404.17 o 
  -1  22   0     6983.92     8179.21   1550.36 o 
   0  22   0      137.86      595.49   1545.31 o 
   1  22   0      185.78     -604.44   1868.38 o 
   2  22   0     4596.70     3401.13   1584.45 o 
   3  22   0     9190.21    10792.45   1636.00 o 
   4  22   0      831.03    -1299.57   1547.40 o 
   5  22   0    23285.36    18589.92   2470.44 o 
   6  22   0      280.85     3329.01   2009.37 o 
   7  22   0     2857.22     4396.99   3050.60 o 
 -10  23   0     1101.57     1883.26   1729.28 o 
  -9  23   0    10256.24     9742.86   2194.14 o 
  -8  23   0     1157.57      922.27   2279.68 o 
  -7  23   0      636.68     1649.00   1802.75 o 
  -6  23   0      153.54     -788.88   1613.69 o 
  -5  23   0      268.36      211.23   1643.71 o 
  -4  23   0     1385.59     1865.18   1722.06 o 
  -3  23   0     8174.55     7556.01   1916.57 o 
  -2  23   0     2194.72     4019.20   2087.51 o 
  -1  23   0    11244.22    11394.25   2207.13 o 
   0  23   0      802.35     1727.89   1525.48 o 
   1  23   0        7.01     -151.73   1472.30 o 
   2  23   0     7586.34     8615.41   1784.42 o 
   3  23   0     7109.48     9688.51   1696.40 o 
   4  23   0     1035.27      404.96   2138.81 o 
   5  23   0     9067.83     8988.37   2231.91 o 
   6  23   0    10716.62     7491.74   3108.83 o 
 -10  24   0      520.85     3485.98   2007.01 o 
  -9  24   0       28.66    -1069.36   1732.92 o 
  -8  24   0     7533.85     8800.24   2101.30 o 
  -7  24   0      349.47     1154.44   2321.91 o 
  -6  24   0     3406.53     6504.19   1890.42 o 
  -5  24   0    21130.89    20493.19   2459.28 o 
  -4  24   0     8192.72     8047.00   2065.83 o 
  -3  24   0      785.46       17.38   1682.24 o 
  -2  24   0      561.12     1714.07   1793.60 o 
  -1  24   0    29837.53    30740.61   2188.86 o 
   0  24   0     5924.55     5058.52   1697.34 o 
   1  24   0     7150.58     5955.72   1726.64 o 
   2  24   0    41388.12    39748.04   3079.30 o 
   3  24   0    21439.53    21813.30   2083.01 o 
   4  24   0     7098.55     7019.34   2179.71 o 
   5  24   0     3567.46     4875.17   2346.12 o 
   6  24   0       31.35    -3193.35   3193.35 o 
  -9  25   0      238.33    -1833.61   2271.65 o 
  -8  25   0     2529.58      364.36   2435.90 o 
  -7  25   0     2542.64     2064.55   3031.52 o 
  -6  25   0     2652.29     5217.04   1989.04 o 
  -5  25   0     4429.02     6673.84   2465.05 o 
  -4  25   0    78709.14    81657.34   7370.12 o 
  -3  25   0     2147.70     2034.82   1881.24 o 
  -2  25   0       40.56     -231.23   1799.09 o 
  -1  25   0     8888.15     9767.27   2111.57 o 
   0  25   0      210.57     1688.58   1641.68 o 
   1  25   0    12718.50    11954.18   1907.49 o 
   2  25   0    14047.63    17834.59   2473.42 o 
   3  25   0    23562.94    21146.48   2685.93 o 
   4  25   0      265.18     3185.94   2228.47 o 
   5  25   0      569.46      270.16   2800.36 o 
  -8  26   0     2363.48     3387.94   2049.93 o 
  -7  26   0     3217.54     4687.02   2084.52 o 
  -6  26   0     2941.02     5821.52   2151.57 o 
  -5  26   0    27282.58    26494.74   2746.69 o 
  -4  26   0      587.23     -616.36   2197.67 o 
  -3  26   0      244.19      238.64   2532.77 o 
  -2  26   0     2219.77     -128.50   1885.25 o 
  -1  26   0      921.27    -1325.60   1950.48 o 
   0  26   0    28317.89    26244.22   2302.69 o 
   1  26   0     1471.75     2710.31   1697.68 o 
   2  26   0    18962.45    19614.81   2113.10 o 
   3  26   0    30237.84    27968.82   2880.80 o 
   4  26   0       45.28     1215.69   2199.21 o 
  -7  27   0     2221.43      913.40   1998.63 o 
  -6  27   0      108.88     2212.66   2033.78 o 
  -5  27   0    12234.79    11733.15   2372.22 o 
  -4  27   0    10720.07    12771.70   3678.47 o 
  -3  27   0      942.43     1863.43   2022.43 o 
  -2  27   0    22767.42    22511.59   2651.21 o 
  -1  27   0     1391.49     1843.64   2205.49 o 
   0  27   0     7074.42     8493.51   2260.39 o 
   1  27   0    11802.71     7068.68   1930.78 o 
   2  27   0     8564.89     9683.77   2375.47 o 
   3  27   0     2342.75     2696.47   2267.85 o 
  -6  28   0     1567.60     2656.90   2183.82 o 
  -5  28   0     1456.82    -1390.62   2076.39 o 
  -4  28   0      112.29     1181.75   3151.61 o 
  -3  28   0     8262.75     7325.82   2368.34 o 
  -2  28   0        6.28    -1900.80   1900.80 o 
  -1  28   0      573.69    -2306.95   2306.95 o 
   0  28   0     4935.74     3882.98   2227.81 o 
   1  28   0      942.69     1097.20   3975.92 o 
  -3  29   0       21.07     -142.21   2418.47 o 
  -2  29   0    13099.43    14675.94   2609.44 o 
   0 -29   1     4071.75     2249.69   2242.47 o 
   1 -29   1    15116.67    15594.14   2688.87 o 
   2 -29   1     1762.10    -1309.47   2055.80 o 
   3 -29   1      567.35      360.31   2068.24 o 
   4 -29   1     1052.15     -361.08   3091.31 o 
  -2 -28   1     5736.82     4840.87   2318.62 o 
  -1 -28   1     6127.13     4086.43   2228.57 o 
   0 -28   1     2986.72     2625.61   2153.24 o 
   1 -28   1     3005.18     1308.89   2121.13 o 
   2 -28   1        3.21     1676.93   2027.82 o 
   3 -28   1      570.17      929.91   2039.55 o 
   4 -28   1     3787.72     1434.16   2188.67 o 
   5 -28   1     7425.77    12426.45   2520.08 o 
   6 -28   1     5155.04     6799.73   2302.09 o 
  -3 -27   1    25560.16    24161.65   2849.90 o 
  -2 -27   1     3426.87     6050.38   1736.62 o 
  -1 -27   1     9091.56     8922.57   1922.37 o 
   0 -27   1     1369.60     4759.69   2138.29 o 
   1 -27   1      398.68      787.01   2024.12 o 
   2 -27   1    25641.84    27252.62   2773.09 o 
   3 -27   1     2817.91      -19.31   1985.05 o 
   4 -27   1      275.70      444.71   2222.27 o 
   5 -27   1      438.98     1540.63   2031.06 o 
   6 -27   1      745.07        4.08   1936.00 o 
   7 -27   1     1901.31     3373.93   2009.70 o 
   8 -27   1     5801.64     6483.74   2198.15 o 
  -4 -26   1     5240.65     4191.59   2259.12 o 
  -3 -26   1     6128.78     6655.53   1738.67 o 
  -2 -26   1    11698.84    13121.42   2383.06 o 
  -1 -26   1     4045.11     2192.66   2513.58 o 
   0 -26   1    10261.29     9979.18   1841.15 o 
   1 -26   1    27044.43    27207.45   2749.09 o 
   2 -26   1     3683.31     2943.02   2547.34 o 
   3 -26   1     8245.55     4160.90   2720.91 o 
   4 -26   1       23.54     1862.89   2936.21 o 
   5 -26   1     5992.47     2230.94   2338.41 o 
   6 -26   1    11428.53    17147.55   2413.52 o 
   7 -26   1     5131.43     5998.11   2317.92 o 
   8 -26   1     2841.69     4375.43   2001.33 o 
   9 -26   1     2894.62     2763.27   1937.01 o 
  -5 -25   1      543.22      875.89   7362.48 o 
  -4 -25   1     3099.31     1035.86   2124.87 o 
  -3 -25   1     2144.90     3490.96   1592.98 o 
  -2 -25   1    14507.69    12369.89   2250.34 o 
  -1 -25   1    11102.57    11192.84   1826.99 o 
   0 -25   1     1414.19      517.37   1569.12 o 
   1 -25   1    17116.00    16812.25   2351.86 o 
   2 -25   1    20780.63    20947.87   2889.93 o 
   3 -25   1       60.06     -420.45   1680.66 o 
   4 -25   1    12121.37    14844.16   2324.52 o 
   5 -25   1    18803.91    16473.61   2394.12 o 
   6 -25   1    20958.01    23978.40   2704.11 o 
   7 -25   1     1108.24     1990.33   1890.08 o 
   8 -25   1     2037.91     3295.24   2084.98 o 
   9 -25   1    36324.31    35938.08   3052.01 o 
  -6 -24   1      198.49    -2651.05   2651.05 o 
  -5 -24   1     6800.03     6474.47   2986.05 o 
  -4 -24   1      433.65    -1118.29   1697.30 o 
  -3 -24   1     2087.88     3899.09   1548.03 o 
  -2 -24   1     6083.45     7252.55   2037.13 o 
  -1 -24   1     5755.90     5651.97   1745.29 o 
   0 -24   1      298.31     1694.95   1506.83 o 
   1 -24   1     1165.94     -251.11   1419.62 o 
   2 -24   1     5677.43     2132.41   4247.20 o 
   3 -24   1    37559.11    44225.51   3042.01 o 
   4 -24   1     4552.05     1802.23   2190.05 o 
   5 -24   1        4.42     -233.24   1686.94 o 
   6 -24   1    10137.20    11482.93   2112.34 o 
   7 -24   1    20960.21    18345.74   2295.23 o 
   8 -24   1        2.24     1573.73   1676.45 o 
   9 -24   1     3308.21     4480.98   1870.79 o 
  10 -24   1     4765.33     5697.73   1995.01 o 
  -7 -23   1    10340.46    16211.98   3500.60 o 
  -6 -23   1     1666.11      598.49   2811.13 o 
  -5 -23   1    11560.97    12170.07   2024.73 o 
  -4 -23   1    11005.48    13263.82   1785.15 o 
  -3 -23   1       77.81    -1339.67   1339.67 o 
  -2 -23   1     6997.69     8243.76   1741.96 o 
  -1 -23   1     3702.88     2135.45   1535.35 o 
   0 -23   1    13938.77    14915.81   1817.76 o 
   1 -23   1     8897.09     6450.74   1564.16 o 
   2 -23   1     1678.74      399.80   1921.96 o 
   3 -23   1       97.04     1331.81   1660.13 o 
   4 -23   1       83.35    -1910.97   2677.12 o 
   5 -23   1    46319.17    49809.72   3040.70 o 
   6 -23   1       35.51      618.14   1710.91 o 
   7 -23   1     7562.47     7339.31   2020.98 o 
   8 -23   1    18968.64    19050.83   2406.13 o 
   9 -23   1     5992.18     9691.09   2065.43 o 
  10 -23   1      450.08    -2295.63   2295.63 o 
  11 -23   1     1387.84     1439.58   2046.59 o 
  -7 -22   1      601.19    -2971.48   6855.99 o 
  -6 -22   1     1646.37     1723.29   3805.60 o 
  -5 -22   1     4768.64     5708.18   1731.25 o 
  -4 -22   1       51.24      644.07   1404.96 o 
  -3 -22   1     1027.23       80.80   1361.47 o 
  -2 -22   1     3741.52     3512.55   1645.79 o 
  -1 -22   1      753.68       84.85   1472.74 o 
   0 -22   1       67.20    -1319.96   1319.96 o 
   1 -22   1      229.89      654.51   1344.90 o 
   2 -22   1        1.99    -1264.66   1264.66 o 
   3 -22   1     8058.75     7392.03   1876.92 o 
   4 -22   1     9483.56     8200.75   2293.97 o 
   5 -22   1    21305.47    25130.32   2449.32 o 
   6 -22   1     3024.24     2468.75   1668.35 o 
   7 -22   1     1978.44     1729.96   3145.86 o 
   8 -22   1     8204.92    12004.61   2057.72 o 
   9 -22   1    17364.38    17554.60   4745.66 o 
  10 -22   1     1337.74     -487.41   1826.75 o 
  11 -22   1     1318.07     -798.13   1889.18 o 
  -8 -21   1     5554.52     5670.01   3150.41 o 
  -7 -21   1      173.53     4117.46   2731.07 o 
  -6 -21   1     6533.95     2664.14   1684.84 o 
  -5 -21   1      419.83    -1721.45   1769.46 o 
  -4 -21   1    24904.31    23268.46   1978.96 o 
  -3 -21   1      176.95     -362.30   1312.68 o 
  -2 -21   1    13947.55    14786.71   1879.29 o 
  -1 -21   1    20783.80    19680.95   1859.36 o 
   0 -21   1    17353.08    20079.62   1802.12 o 
   1 -21   1    41991.80    43401.00   2264.19 o 
   2 -21   1     1165.80      556.52   1308.57 o 
   3 -21   1     3992.41     4029.53   2489.35 o 
   4 -21   1    24429.52    23055.86   2236.37 o 
   5 -21   1     8936.28    11355.27   2226.42 o 
   6 -21   1      705.96     1204.97   2458.08 o 
   7 -21   1        1.44    -1071.76   1584.72 o 
   8 -21   1       10.35     2220.44   1756.76 o 
   9 -21   1      136.32     2635.41   1819.71 o 
  10 -21   1      713.23     3494.48   1998.38 o 
  11 -21   1     4722.60      591.86   1957.80 o 
  -9 -20   1      986.97     1137.21   2972.09 o 
  -8 -20   1    10252.59     9812.13   3233.79 o 
  -7 -20   1    19589.38    22068.22   7578.02 o 
  -6 -20   1    16269.49    13635.79   1832.13 o 
  -5 -20   1     1015.99      -74.87   1331.06 o 
  -4 -20   1    10598.14     9180.60   1576.41 o 
  -3 -20   1    10126.16    12376.39   1616.88 o 
  -2 -20   1     9803.12    10099.56   1669.71 o 
  -1 -20   1     5059.35     5791.26   1470.92 o 
   0 -20   1     1321.45     1186.13   1333.50 o 
   1 -20   1    19221.47    20301.17   1766.01 o 
   2 -20   1     8383.92     7556.98   1409.34 o 
   3 -20   1    12001.76    14277.27   1511.32 o 
   4 -20   1    11185.75     8885.50   1810.67 o 
   5 -20   1      239.70      159.72   1513.14 o 
   6 -20   1      426.59     1600.41   1622.02 o 
   7 -20   1     7368.83     9671.77   1906.00 o 
   8 -20   1     3519.12     4171.30   1854.87 o 
   9 -20   1     9501.64     8589.29   2060.44 o 
  10 -20   1        6.10     -511.77   1767.13 o 
  11 -20   1      238.32     3812.59   2004.34 o 
  12 -20   1     1064.18     -581.90   2007.15 o 
  -9 -19   1    11995.54    13529.06   3518.58 o 
  -8 -19   1      151.65      944.22   2640.49 o 
  -7 -19   1     1521.90     1200.50   1784.56 o 
  -6 -19   1    15079.53    16571.12   2421.07 o 
  -5 -19   1      966.39      206.42   1390.67 o 
  -4 -19   1    48467.95    49188.82   2745.83 o 
  -3 -19   1    28094.29    27976.00   1931.13 o 
  -2 -19   1    40483.34    43255.13   2718.72 o 
  -1 -19   1    64514.81    62685.36   2531.14 o 
   0 -19   1     2074.69     1027.50   1631.80 o 
   1 -19   1    13836.97    14231.28   1595.70 o 
   2 -19   1    16066.36    16746.11   1587.40 o 
   3 -19   1    23297.63    26487.36   1750.34 o 
   4 -19   1     4664.65     3750.43   1666.53 o 
   5 -19   1      262.95     -658.34   1368.07 o 
   6 -19   1     6389.62     7402.63   1706.14 o 
   7 -19   1       56.20     -869.62   1902.05 o 
   8 -19   1     8153.44     7105.91   1933.10 o 
   9 -19   1       45.60      897.31   1745.75 o 
  10 -19   1      928.95      448.51   1774.35 o 
  11 -19   1      960.53     1214.70   1919.24 o 
  12 -19   1     2129.95     3863.04   2028.21 o 
 -10 -18   1      331.60     -987.98   3507.41 o 
  -9 -18   1     8227.79     8606.77   3153.48 o 
  -8 -18   1     3545.85     2499.07   1968.74 o 
  -7 -18   1      461.66     -777.82   1351.91 o 
  -6 -18   1    10080.11     8470.18   1843.94 o 
  -5 -18   1    35787.23    37629.70   2157.36 o 
  -4 -18   1     5472.63     5999.73   1400.56 o 
  -3 -18   1    14438.66    14492.53   1607.00 o 
  -2 -18   1    36493.39    36251.96   2112.49 o 
  -1 -18   1    45618.70    45579.26   2188.84 o 
   0 -18   1    21145.94    21919.59   1748.60 o 
   1 -18   1     6343.85     4819.35   1341.34 o 
   2 -18   1    11106.20    12183.35   1470.98 o 
   3 -18   1       61.35      988.57   1175.76 o 
   4 -18   1    10938.73    11117.52   1821.99 o 
   5 -18   1    80025.36    83528.42   4164.30 o 
   6 -18   1       74.07      343.34   2073.35 o 
   7 -18   1    49042.64    49939.42   2879.57 o 
   8 -18   1     6847.08     3672.95   1747.79 o 
   9 -18   1     8031.04     9877.23   2021.02 o 
  10 -18   1     1367.70     2694.93   1760.46 o 
  11 -18   1      124.42    -1696.31   1696.31 o 
  12 -18   1     2562.65     5254.96   2058.82 o 
  13 -18   1      222.80     2900.71   2056.15 o 
 -10 -17   1     4861.36     6126.72   3315.72 o 
  -9 -17   1     2362.53     4075.24   2823.00 o 
  -8 -17   1     1526.76     -462.94   1804.15 o 
  -7 -17   1     7878.62     8644.57   1621.74 o 
  -6 -17   1     2196.77     2372.11   1387.40 o 
  -5 -17   1     1780.36      386.45   1249.33 o 
  -4 -17   1    17905.91    20751.19   1719.08 o 
  -3 -17   1    38272.75    37625.66   2033.98 o 
  -2 -17   1      153.34    -1225.06   1578.32 o 
  -1 -17   1    10167.79     9733.36   1513.61 o 
   0 -17   1     9211.92     9331.24   1444.68 o 
   1 -17   1     4420.03     1934.55   1401.58 o 
   2 -17   1    24455.88    23210.71   1618.15 o 
   3 -17   1     8994.44    11292.25   2164.37 o 
   4 -17   1     4190.09     5806.93   1130.63 o 
   5 -17   1     2583.07     3163.44   1469.14 o 
   6 -17   1      739.85      717.76   1562.37 o 
   7 -17   1     3461.19     4487.03   1766.02 o 
   8 -17   1     1372.25     1837.18   1724.26 o 
   9 -17   1    50436.18    58302.41   4608.53 o 
  10 -17   1    11831.76     9880.90   2060.96 o 
  11 -17   1    14100.02    12721.83   2236.87 o 
  12 -17   1     4698.24     6024.40   2002.61 o 
  13 -17   1      442.30     4388.27   2016.89 o 
 -10 -16   1     3093.76     2052.95   2876.06 o 
  -9 -16   1    17240.15    16278.58   2579.19 o 
  -8 -16   1    12714.42    13177.00   3511.93 o 
  -7 -16   1    25067.52    24782.76   1965.83 o 
  -6 -16   1     5929.63     5653.16   1476.67 o 
  -5 -16   1      891.41      816.15   1166.93 o 
  -4 -16   1     1416.96       63.87   1204.74 o 
  -3 -16   1    15616.38    15204.14   1553.25 o 
  -2 -16   1     2366.28     1999.06   1265.69 o 
  -1 -16   1     2807.08     3103.69   1281.86 o 
   0 -16   1    34648.11    31627.42   2229.20 o 
   1 -16   1        6.71      560.26   1231.14 o 
   2 -16   1      633.39      382.41   1108.15 o 
   3 -16   1     4943.38     5587.80   1161.99 o 
   4 -16   1     5330.39     6800.66   1171.71 o 
   5 -16   1    10981.99    10108.38   2220.90 o 
   6 -16   1     7706.84    10265.76   1861.28 o 
   7 -16   1    21120.23    17330.96   2089.54 o 
   8 -16   1     5359.16     5218.36   1738.68 o 
   9 -16   1    12398.04    13831.19   2299.98 o 
  10 -16   1     1548.14     4728.26   1898.67 o 
  11 -16   1     9722.22     8746.47   1954.72 o 
  12 -16   1     3245.82     3270.39   1936.26 o 
  13 -16   1     1279.68     3404.31   2019.82 o 
 -11 -15   1      322.86      601.93   2814.12 o 
 -10 -15   1      198.43    -2112.63   2112.63 o 
  -9 -15   1      258.72    -1085.24   1887.29 o 
  -8 -15   1      392.27    -1441.34   1441.34 o 
  -7 -15   1     2649.86     1017.30   1385.04 o 
  -6 -15   1    11981.84    11200.28   1584.70 o 
  -5 -15   1     2255.29     2552.79   1244.69 o 
  -4 -15   1     4494.25     6077.18   1322.30 o 
  -3 -15   1        8.95      -75.95   1369.27 o 
  -2 -15   1    24226.82    25559.84   1743.00 o 
  -1 -15   1     1007.23      254.19   1122.08 o 
   0 -15   1     2473.83     3030.19   1138.33 o 
   1 -15   1    23094.41    21733.27   1507.69 o 
   2 -15   1    39345.78    37745.34   1714.36 o 
   3 -15   1     4118.84     4231.90   1072.17 o 
   4 -15   1     7808.55     9011.63   1020.70 o 
   5 -15   1      162.30      531.71   1442.66 o 
   6 -15   1    14314.31    13765.49   1891.96 o 
   7 -15   1     6850.92     4165.80   1634.93 o 
   8 -15   1     2508.03     1690.85   1569.15 o 
   9 -15   1     5575.68     6800.06   2372.52 o 
  10 -15   1      632.56     1938.77   1686.33 o 
  11 -15   1    17366.13    17541.37   2245.05 o 
  12 -15   1     5420.54     7646.43   2235.02 o 
  13 -15   1     4243.91     3443.81   1954.38 o 
 -11 -14   1     3233.07     2922.93   2897.22 o 
 -10 -14   1     4912.99     1187.11   2074.31 o 
  -9 -14   1     1606.04     2140.96   2145.49 o 
  -8 -14   1    47831.97    51325.78   2584.50 o 
  -7 -14   1     7356.98     6319.95   1455.16 o 
  -6 -14   1     2080.48     3064.95   1357.31 o 
  -5 -14   1     2685.60     3785.67   1253.38 o 
  -4 -14   1       89.55     1024.04   1129.68 o 
  -3 -14   1     1935.76     4011.62   1148.77 o 
  -2 -14   1      291.59     -710.48   1123.54 o 
  -1 -14   1     5247.70     4552.91   1162.49 o 
   0 -14   1    24304.58    24160.86   1545.29 o 
   1 -14   1    18888.03    17950.09   1341.99 o 
   2 -14   1    66586.12    66333.40   1910.09 o 
   3 -14   1    28264.79    29704.20   1783.58 o 
   4 -14   1    18985.03    21120.16   1495.74 o 
   5 -14   1     6240.38     4564.13   1545.24 o 
   6 -14   1     4335.59     2456.08   1508.37 o 
   7 -14   1    11077.53    13344.88   1881.73 o 
   8 -14   1     4732.80     3854.16   1653.62 o 
   9 -14   1     9594.49     8919.33   1840.74 o 
  10 -14   1     2975.98     2744.30   1683.33 o 
  11 -14   1      139.24    -1430.11   1430.11 o 
  12 -14   1     1320.68     2721.04   1788.91 o 
  13 -14   1     6921.38     4634.67   2510.32 o 
 -12 -13   1      984.32     6110.94   3754.97 o 
 -11 -13   1     4417.03     1457.10   2353.33 o 
 -10 -13   1      351.70      213.56   2144.27 o 
  -9 -13   1       17.10       75.11   1465.31 o 
  -8 -13   1      108.66      927.34   1424.56 o 
  -7 -13   1     7267.13     4973.39   1411.22 o 
  -6 -13   1      446.60      450.57   1239.23 o 
  -5 -13   1    17397.09    18405.91   1622.23 o 
  -4 -13   1     2677.94     1508.01   1135.91 o 
  -3 -13   1      866.98     1739.05   1044.74 o 
  -2 -13   1       16.04     -682.72   1020.43 o 
  -1 -13   1    11988.38    11062.20   1217.50 o 
   0 -13   1    14240.60    14578.85   1203.20 o 
   1 -13   1     2908.75     4410.03    962.31 o 
   2 -13   1   206999.27   204246.19   2792.08 o 
   3 -13   1     9475.27     9559.84   1161.61 o 
   4 -13   1     1261.76      -68.99   1268.40 o 
   5 -13   1    69518.19    68645.39   2709.15 o 
   6 -13   1    17635.31    14610.90   1778.82 o 
   7 -13   1    10374.30    10536.93   1746.12 o 
   8 -13   1     1354.86       62.98   1487.38 o 
   9 -13   1    17413.48    15523.66   2065.77 o 
  10 -13   1     3736.75     3157.72   2139.21 o 
  11 -13   1       52.44      294.63   1680.11 o 
  12 -13   1      474.92     1927.50   1828.83 o 
  13 -13   1    16529.61    16628.81   2357.93 o 
  14 -13   1    10597.36     8697.47   2236.60 o 
 -12 -12   1     3606.74     6979.52   3088.96 o 
 -11 -12   1     2288.78     -608.84   2126.22 o 
 -10 -12   1    16452.20    19250.04   2636.73 o 
  -9 -12   1    15378.26    17409.53   1887.70 o 
  -8 -12   1     4775.96     4228.41   1919.96 o 
  -7 -12   1    66642.20    67939.58   2488.86 o 
  -6 -12   1      408.91      844.10   1230.39 o 
  -5 -12   1    12418.93    15463.73   1502.68 o 
  -4 -12   1    49426.40    49571.91   1986.70 o 
  -3 -12   1    13244.56    14913.52   1313.54 o 
  -2 -12   1    12021.69    11953.86   1187.86 o 
  -1 -12   1   140243.19   142803.81   2502.62 o 
   0 -12   1    33276.66    34801.18   2331.80 o 
   1 -12   1     2796.54     2492.77    934.63 o 
   2 -12   1   195263.88   185887.36   2536.66 o 
   3 -12   1    24685.67    23888.74   1289.49 o 
   4 -12   1     1028.02     1134.11   1198.17 o 
   5 -12   1       33.92     1033.13   1272.55 o 
   6 -12   1   190795.80   187261.72   3843.47 o 
   7 -12   1       16.97      284.72   1357.93 o 
   8 -12   1     1251.41     2111.70   1525.37 o 
   9 -12   1    57307.95    53032.83   2935.07 o 
  10 -12   1    22700.41    19786.32   3481.73 o 
  11 -12   1     5033.11     6626.58   1811.34 o 
  12 -12   1     1805.13     4490.04   1836.47 o 
  13 -12   1     8091.68     9381.08   2103.15 o 
  14 -12   1     1757.98     1334.02   2686.89 o 
 -12 -11   1      206.32    -3004.89   3004.89 o 
 -11 -11   1       82.30    -3518.58   3518.58 o 
 -10 -11   1      589.29    -1382.03   1902.61 o 
  -9 -11   1     4536.37     3044.96   1467.41 o 
  -8 -11   1      856.18     -701.48   1323.19 o 
  -7 -11   1     4603.26     4775.46   1476.39 o 
  -6 -11   1    57348.07    57862.82   2239.53 o 
  -5 -11   1      862.24     1847.58   2013.89 o 
  -4 -11   1    13242.47    12262.40   1299.37 o 
  -3 -11   1     7097.96     7268.63   1067.05 o 
  -2 -11   1      189.27       55.85    865.58 o 
  -1 -11   1    23609.88    22637.73   1252.20 o 
   0 -11   1     1705.22     2230.01    818.82 o 
   1 -11   1    15206.40    14588.84   1467.26 o 
   2 -11   1    45836.16    45020.01   1394.35 o 
   3 -11   1       12.25      168.52    667.38 o 
   4 -11   1    38752.81    35656.41   1869.61 o 
   5 -11   1    53932.97    55763.81   2263.30 o 
   6 -11   1     1232.45     1572.92   1308.96 o 
   7 -11   1    29436.42    29312.63   2119.81 o 
   8 -11   1     7974.76     7444.58   1685.04 o 
   9 -11   1     9891.47    11492.06   1825.32 o 
  10 -11   1     5125.18     3631.82   1824.07 o 
  11 -11   1      615.04      338.84   1552.13 o 
  12 -11   1      989.61     2277.21   1689.12 o 
  13 -11   1      824.74     1488.69   1772.21 o 
  14 -11   1     1897.23     3158.51   2639.80 o 
 -12 -10   1     2418.52     1848.61   3536.90 o 
 -11 -10   1     1981.68     1650.64   2401.12 o 
 -10 -10   1      351.86     -858.05   1411.28 o 
  -9 -10   1     5237.54     7570.01   1567.78 o 
  -8 -10   1      857.66     1712.09   1342.37 o 
  -7 -10   1    20942.33    24302.56   1821.27 o 
  -6 -10   1    20172.41    21412.91   1624.88 o 
  -5 -10   1     2100.19     1011.43   1108.90 o 
  -4 -10   1    58794.00    58406.67   1872.43 o 
  -3 -10   1      762.84     1704.31    829.23 o 
  -2 -10   1     7448.01     8511.87   1000.90 o 
  -1 -10   1      108.85     -147.42    739.57 o 
   0 -10   1      147.29     1138.50    735.08 o 
   1 -10   1      110.88     -486.52    657.94 o 
   2 -10   1    20615.50    20646.78   1040.95 o 
   3 -10   1    10183.25     9475.90   1081.40 o 
   4 -10   1      643.08     -225.41    983.80 o 
   5 -10   1        8.97      573.72   1020.27 o 
   6 -10   1    36893.35    36944.23   2092.78 o 
   7 -10   1      216.99    -1219.80   1219.80 o 
   8 -10   1     5032.80     5148.91   1134.20 o 
   9 -10   1    10288.83     9214.46   1761.51 o 
  10 -10   1      716.82     -357.53   1484.44 o 
  11 -10   1      742.57     -857.45   1554.14 o 
  12 -10   1     8762.91     8086.26   1966.82 o 
  13 -10   1     7509.14     8837.82   2224.71 o 
  14 -10   1      985.93     -274.91   1801.95 o 
 -13  -9   1     8719.04     5715.83   2717.04 o 
 -12  -9   1       82.25    -1204.50   2784.88 o 
 -11  -9   1      875.83      380.06   2079.96 o 
 -10  -9   1     2022.94     3143.17   1561.16 o 
  -9  -9   1     6575.54     5645.35   1547.71 o 
  -8  -9   1    15272.83    16678.43   1684.52 o 
  -7  -9   1     1058.46     1962.90   1305.11 o 
  -6  -9   1    28928.80    29633.60   1754.60 o 
  -5  -9   1    96095.59    94790.73   2338.08 o 
  -4  -9   1    30466.26    30457.30   1485.59 o 
  -3  -9   1     3717.27     5451.10    866.05 o 
  -2  -9   1     1568.53     1786.47    781.12 o 
  -1  -9   1     1491.31     1689.98    723.42 o 
   0  -9   1    13406.42    13126.87    944.27 o 
   1  -9   1    13053.86    15814.44   1012.22 o 
   2  -9   1   172335.86   163022.61   2262.97 o 
   3  -9   1    12374.08    13013.54   1178.75 o 
   4  -9   1     9039.17     9337.72   1178.98 o 
   5  -9   1    11525.70    10192.77   1320.35 o 
   6  -9   1    10490.42    11229.71   1472.73 o 
   7  -9   1      144.86     -664.03    829.63 o 
   8  -9   1      935.73      708.90    964.38 o 
   9  -9   1        2.87     -133.59   1049.64 o 
  10  -9   1    41463.32    39131.54   2559.16 o 
  11  -9   1     9716.33     9653.17   1916.73 o 
  12  -9   1    14521.79    14817.23   2160.07 o 
  13  -9   1     7602.62     5530.16   1921.96 o 
  14  -9   1      447.66     1942.37   1869.46 o 
 -13  -8   1      255.26     1844.89   2414.11 o 
 -12  -8   1      330.90     -192.16   2155.20 o 
 -11  -8   1     1188.06      202.28   2069.62 o 
 -10  -8   1      169.61       94.37   1412.56 o 
  -9  -8   1    17134.37    17236.77   1757.89 o 
  -8  -8   1    32224.20    32110.66   1999.62 o 
  -7  -8   1     3599.47     4975.51   1311.42 o 
  -6  -8   1    55096.75    55580.74   2034.68 o 
  -5  -8   1     2783.74     2911.98   1019.49 o 
  -4  -8   1     3133.35     3502.97    884.74 o 
  -3  -8   1     8864.47     8772.18    915.14 o 
  -2  -8   1    54964.41    49486.09   1657.21 o 
  -1  -8   1    11431.03    10802.29    910.36 o 
   0  -8   1     6550.90     6610.74    798.15 o 
   1  -8   1    98847.62    90925.05   1609.20 o 
   2  -8   1    50879.00    52031.88   1239.47 o 
   3  -8   1     5768.11     5839.47    954.18 o 
   4  -8   1      203.48     -312.99    876.99 o 
   5  -8   1     6203.19     5407.77   1118.71 o 
   6  -8   1    32500.86    33305.18   1339.46 o 
   7  -8   1      343.46     -215.67   1393.09 o 
   8  -8   1    20425.98    22398.51   1799.76 o 
   9  -8   1     3874.89     3760.11   1182.67 o 
  10  -8   1     1512.20     3038.45   1258.54 o 
  11  -8   1     7977.85     5931.22   1809.89 o 
  12  -8   1      360.11     -875.05   2427.86 o 
  13  -8   1     1502.43    -1368.85   1656.79 o 
  14  -8   1       85.42    -1152.24   1738.13 o 
 -13  -7   1      322.81      649.16   2271.13 o 
 -12  -7   1     4000.95     1909.47   2788.05 o 
 -11  -7   1     5340.20     4148.21   1594.95 o 
 -10  -7   1    26174.82    32392.80   2163.06 o 
  -9  -7   1     4974.92     6529.19   1479.64 o 
  -8  -7   1    66543.63    65567.93   2488.54 o 
  -7  -7   1      289.32      696.64   1210.48 o 
  -6  -7   1    22719.30    23152.58   1559.81 o 
  -5  -7   1    39417.15    38089.76   1650.01 o 
  -4  -7   1      551.18     1378.16    797.06 o 
  -3  -7   1     1359.45     2108.07    722.76 o 
  -2  -7   1    72798.11    65156.46   1478.68 o 
  -1  -7   1    49418.21    50525.93   1375.06 o 
   0  -7   1     3659.17     3242.42    675.02 o 
   1  -7   1     1622.38     1067.35    619.58 o 
   2  -7   1   287168.34   284226.94   2187.34 o 
   3  -7   1    28985.63    30391.78   1488.17 o 
   4  -7   1     2606.29     3172.96    879.81 o 
   5  -7   1    59039.09    57583.62   1361.79 o 
   6  -7   1      100.58     -468.55    744.78 o 
   7  -7   1    26626.89    27477.21   1502.86 o 
   8  -7   1     1100.82      493.83   1056.97 o 
   9  -7   1     2796.48     2092.86   1226.88 o 
  10  -7   1        4.35    -1141.14   1141.14 o 
  11  -7   1     7151.47     8432.96   1422.33 o 
  12  -7   1    26683.64    25954.11   2428.51 o 
  13  -7   1      742.26    -1601.55   1601.55 o 
  14  -7   1      607.49    -2222.40   3068.86 o 
 -13  -6   1     1064.17     -645.86   2286.16 o 
 -12  -6   1    19799.56    18434.45   2602.60 o 
 -11  -6   1     1825.06     2678.92   2052.04 o 
 -10  -6   1     5229.96     2072.51   1484.55 o 
  -9  -6   1    23989.68    23422.72   1874.90 o 
  -8  -6   1    15364.18    17802.09   1705.69 o 
  -7  -6   1       33.57       19.06   1178.51 o 
  -6  -6   1   150549.89   152012.28   2757.17 o 
  -5  -6   1    23918.31    23992.40   1327.57 o 
  -4  -6   1     5802.13     5317.91    856.21 o 
  -3  -6   1    55582.70    52123.90   1417.27 o 
  -2  -6   1    69197.32    69818.79   1472.21 o 
  -1  -6   1    16798.88    17745.56    886.52 o 
   0  -6   1   106602.95   112746.54   2220.95 o 
   1  -6   1   338173.12   338929.62   3091.47 o 
   2  -6   1      287.48      997.21    785.84 o 
   3  -6   1     3011.57     2396.37    903.86 o 
   4  -6   1    13708.50    13142.23    833.67 o 
   5  -6   1    11156.29    10726.65    881.67 o 
   6  -6   1    80666.22    81312.92   2844.85 o 
   7  -6   1    28890.29    30144.72   1557.90 o 
   8  -6   1   137210.38   133664.84   2703.84 o 
   9  -6   1     9836.71    11082.85   1428.64 o 
  10  -6   1      511.20     1471.69   1262.06 o 
  11  -6   1     6633.67     8338.24   1515.71 o 
  12  -6   1    17239.77    16865.96   2194.62 o 
  13  -6   1      247.02     3893.00   1885.46 o 
  14  -6   1       61.17       87.07   1821.35 o 
 -13  -5   1    14081.83    14956.95   2710.39 o 
 -12  -5   1     2195.21     3057.10   2107.22 o 
 -11  -5   1       73.25      -92.41   2244.16 o 
 -10  -5   1     5609.70     3298.25   1519.13 o 
  -9  -5   1     2343.81     1916.95   1377.10 o 
  -8  -5   1    11712.05    10851.77   1505.15 o 
  -7  -5   1    18560.41    17400.12   1564.00 o 
  -6  -5   1       23.79     1333.34   1006.74 o 
  -5  -5   1    47280.06    49233.94   1658.41 o 
  -4  -5   1      500.23      815.79    716.20 o 
  -3  -5   1    15833.33    15394.98    950.01 o 
  -2  -5   1    82743.55    83484.67   1484.25 o 
  -1  -5   1    56987.39    59451.08   1161.88 o 
   0  -5   1      186.45      370.60    413.39 o 
   1  -5   1      631.18      782.07    358.88 o 
   2  -5   1    37461.48    39618.45   1730.32 o 
   3  -5   1    19623.88    19781.43    606.87 o 
   4  -5   1     3176.87     2579.15    683.97 o 
   5  -5   1    31891.29    32448.58   1246.64 o 
   6  -5   1     9654.81     9212.95   1029.52 o 
   7  -5   1    38796.24    40861.67   1751.86 o 
   8  -5   1       43.82     -597.18   1186.45 o 
   9  -5   1    17380.71    17336.89   1604.50 o 
  10  -5   1       61.41      718.13   1252.50 o 
  11  -5   1    21715.75    22774.16   2036.44 o 
  12  -5   1       28.23      257.84   1317.72 o 
  13  -5   1     5964.06     6882.54   2492.49 o 
  14  -5   1     4289.25     5218.16   1996.15 o 
 -14  -4   1      328.58     -206.02   4485.39 o 
 -13  -4   1     2793.18     5642.81   2319.34 o 
 -12  -4   1      504.94      425.45   2116.28 o 
 -11  -4   1     2582.56     3399.61   1501.56 o 
 -10  -4   1    10758.50    11553.33   1651.45 o 
  -9  -4   1     1859.63     2239.16   1401.96 o 
  -8  -4   1     1127.31      818.24   1291.83 o 
  -7  -4   1    16336.18    13929.50   1459.70 o 
  -6  -4   1   227360.41   223155.30   3119.94 o 
  -5  -4   1    11655.88    11747.77   1059.76 o 
  -4  -4   1     2449.69     3084.18    757.48 o 
  -3  -4   1     4249.48     5036.76    775.30 o 
  -2  -4   1      171.34      261.09    556.88 o 
  -1  -4   1     1219.87     1565.67    519.41 o 
   0  -4   1   101659.94   100553.12   2183.16 o 
   1  -4   1      915.64     2539.76    276.43 o 
   2  -4   1    26058.85    27087.28   1117.85 o 
   3  -4   1    35612.28    36449.87   1055.91 o 
   4  -4   1    49096.23    46227.69   2315.07 o 
   5  -4   1     1234.22     1245.26    724.53 o 
   6  -4   1     2241.71     3410.05    899.22 o 
   7  -4   1    85044.23    83815.43   2180.72 o 
   8  -4   1    35322.72    35909.55   1876.66 o 
   9  -4   1        2.47     1404.51   1616.63 o 
  10  -4   1    11236.16    10180.43   1509.77 o 
  11  -4   1    17162.38    19146.93   1741.80 o 
  12  -4   1     2848.35     2869.65   1428.57 o 
  13  -4   1      916.38     1268.68   1541.49 o 
  14  -4   1     1379.04     1342.68   1970.54 o 
 -14  -3   1     1010.92    -1701.26   2902.23 o 
 -13  -3   1     6627.36     7091.01   2378.78 o 
 -12  -3   1    21419.00    22340.78   2014.46 o 
 -11  -3   1      987.78     1603.64   1428.30 o 
 -10  -3   1    33695.99    32391.97   2094.49 o 
  -9  -3   1    18515.38    22743.31   1830.55 o 
  -8  -3   1     9973.61     9707.05   1438.40 o 
  -7  -3   1     1501.45     2051.99   1206.61 o 
  -6  -3   1    83012.04    77229.74   1978.82 o 
  -5  -3   1   107184.19   102513.44   1988.83 o 
  -4  -3   1      558.24      654.43    722.84 o 
  -3  -3   1     1205.75      880.87    668.73 o 
  -2  -3   1     7560.77     7248.88    569.96 o 
  -1  -3   1    28009.39    29583.15    653.12 o 
   0  -3   1     4275.20     5283.05    419.27 o 
   1  -3   1    10499.28     9076.93    514.21 o 
   2  -3   1     2874.75     2496.25    317.10 o 
   3  -3   1      255.57     1112.83    753.46 o 
   4  -3   1    44800.79    45167.62   1395.30 o 
   5  -3   1      317.18      464.32    748.73 o 
   6  -3   1      204.88       24.46    907.59 o 
   7  -3   1    10967.14     9955.57   1551.09 o 
   8  -3   1    19226.34    19772.96   1575.45 o 
   9  -3   1    16803.54    17944.55   1603.75 o 
  10  -3   1     3235.16     1602.19   1308.23 o 
  11  -3   1      584.99      964.12   1330.38 o 
  12  -3   1     3898.71     3153.87   1472.29 o 
  13  -3   1      761.86     -475.09   1532.28 o 
  14  -3   1     8199.57     9873.13   2452.68 o 
 -14  -2   1       12.73      813.58   2135.18 o 
 -13  -2   1     3243.54     7002.10   2273.33 o 
 -12  -2   1     7325.37     7639.56   1638.02 o 
 -11  -2   1    10071.97     6729.16   2071.87 o 
 -10  -2   1       17.33    -1314.93   1314.93 o 
  -9  -2   1    48112.78    47039.36   2356.40 o 
  -8  -2   1    22832.54    24153.54   1720.73 o 
  -7  -2   1    23236.65    23499.47   1554.27 o 
  -6  -2   1     9036.71     9800.74   1151.36 o 
  -5  -2   1      275.84      589.74    804.83 o 
  -4  -2   1     5008.93     4228.57    816.33 o 
  -3  -2   1       14.53     -147.69    822.11 o 
  -2  -2   1   102695.32   101720.15   1222.47 o 
  -1  -2   1      211.02      327.00    188.22 o 
   0  -2   1   443586.94   468173.59   7722.12 o 
   1  -2   1    12625.99    13123.93    648.64 o 
   2  -2   1   190029.88   197519.23   1689.16 o 
   3  -2   1     3261.97     3991.43    688.83 o 
   4  -2   1     1938.01     1584.01    797.60 o 
   5  -2   1    13462.90    15141.86   1070.44 o 
   6  -2   1    41686.46    44565.16   1703.76 o 
   7  -2   1        0.43     -441.92   1084.98 o 
   8  -2   1     4369.94     5389.00   1319.34 o 
   9  -2   1      643.52     -319.93   1637.27 o 
  10  -2   1     1875.30      823.30   1280.27 o 
  11  -2   1      407.33      327.99   1464.99 o 
  12  -2   1     5588.89     4044.02   1452.09 o 
  13  -2   1      934.74     -560.91   1537.91 o 
  14  -2   1     1058.14     -386.33   1828.99 o 
 -14  -1   1     2439.72     4898.50   2191.85 o 
 -13  -1   1     5232.57     4723.09   2138.94 o 
 -12  -1   1       98.80     1916.25   1362.71 o 
 -11  -1   1     1702.79     1865.24   1375.52 o 
 -10  -1   1     3948.13     3036.27   1881.54 o 
  -9  -1   1    18187.00    17973.63   1738.02 o 
  -8  -1   1     7183.38    10837.26   1476.57 o 
  -7  -1   1    29230.88    28120.63   1653.30 o 
  -6  -1   1    19722.25    19124.30   1274.85 o 
  -5  -1   1      594.22      248.09    905.81 o 
  -4  -1   1     1600.40     1933.90    765.98 o 
  -3  -1   1   186515.81   188160.55   2046.95 o 
  -2  -1   1    18751.05    16841.14    651.45 o 
  -1  -1   1    56596.04    55428.47    486.52 o 
   0  -1   1      559.90      -95.54     95.54 o 
   1  -1   1   435346.00   463797.09   2681.38 o 
   2  -1   1     4632.22     3631.56    446.38 o 
   3  -1   1      727.66     1397.67   1022.81 o 
   4  -1   1    30429.41    27312.43   1268.63 o 
   5  -1   1     9615.81     8690.55    975.43 o 
   6  -1   1       65.27      743.87    939.62 o 
   7  -1   1     8222.13    11073.52   1361.13 o 
   8  -1   1    19376.16    20054.09   1676.78 o 
   9  -1   1    25059.74    26971.69   1950.18 o 
  10  -1   1    19349.26    20227.44   2299.36 o 
  11  -1   1     2913.60     4130.27   1413.67 o 
  12  -1   1     4879.90     3854.67   1472.16 o 
  13  -1   1     4602.97     4855.94   1498.96 o 
  14  -1   1       21.58     2377.84   1647.26 o 
 -14   0   1      457.05      848.43   2796.57 o 
 -13   0   1     4670.73     4667.59   1596.48 o 
 -12   0   1     1317.14     1204.87   1387.88 o 
 -11   0   1     1754.45     1602.13   1319.78 o 
 -10   0   1     4820.51     4955.90   1393.17 o 
  -9   0   1        4.62      652.83   1720.33 o 
  -8   0   1    15555.50    14057.37   1535.06 o 
  -7   0   1      166.02       -0.48   1059.97 o 
  -6   0   1    35233.18    35382.26   1701.59 o 
  -5   0   1      630.87      739.41    777.48 o 
  -4   0   1    24884.72    22881.51   1100.83 o 
  -3   0   1     5333.87     5187.57    691.87 o 
  -2   0   1    18760.82    20724.33    638.57 o 
  -1   0   1     3534.77     3297.28    219.31 o 
   1   0   1    17260.26    16619.76    410.08 o 
   2   0   1    62928.14    67293.62   1068.48 o 
   3   0   1   102417.04    99503.23   2316.11 o 
   4   0   1     9963.60    10328.54    960.72 o 
   5   0   1      201.89     1025.12    837.38 o 
   6   0   1    62253.84    64291.19   1856.93 o 
   7   0   1    26293.73    23746.95   1543.84 o 
   8   0   1     5323.84     7319.78   1435.83 o 
   9   0   1     2683.10     2524.45   1483.02 o 
  10   0   1    15191.89    15859.33   1761.33 o 
  11   0   1     3785.33     4964.12   2007.65 o 
  12   0   1     5470.22     4939.25   1551.97 o 
  13   0   1     1761.74     3168.92   1542.72 o 
  14   0   1    22840.46    21659.14   2810.10 o 
 -14   1   1     7479.00     6423.95   2317.28 o 
 -13   1   1     5227.96     6922.59   1604.18 o 
 -12   1   1      869.70     1484.40   1338.43 o 
 -11   1   1      480.51     1635.58   1281.00 o 
 -10   1   1      453.14    -1119.92   1119.92 o 
  -9   1   1      557.49     -187.86   1175.18 o 
  -8   1   1    12666.22    11575.38   1418.71 o 
  -7   1   1    18402.52    18210.41   1754.19 o 
  -6   1   1     3586.24     2821.75   1162.41 o 
  -5   1   1    17352.04    18111.22   1348.75 o 
  -4   1   1    44590.93    42980.24   1752.01 o 
  -3   1   1   133877.30   138380.97   1955.46 o 
  -2   1   1       82.58       52.16    329.82 o 
  -1   1   1   322659.91   338512.06   6218.54 o 
   0   1   1       99.59       90.04     77.29 o 
   1   1   1     7969.98     9814.33    340.76 o 
   2   1   1       79.25      499.56    426.69 o 
   3   1   1    53200.00    58099.61   1398.49 o 
   4   1   1   130220.44   124942.04   2009.31 o 
   5   1   1    36603.79    37831.61   1503.27 o 
   6   1   1   110475.02   112090.98   2792.02 o 
   7   1   1    25596.32    26952.29   1688.09 o 
   8   1   1    28303.86    27717.66   1823.70 o 
   9   1   1    42521.54    45864.31   2274.59 o 
  10   1   1    23474.28    25438.26   1990.74 o 
  11   1   1    15257.00    16741.33   1885.55 o 
  12   1   1     6446.14     8436.62   2282.68 o 
  13   1   1     7287.64    10117.31   2130.17 o 
  14   1   1      885.36      423.54   3156.09 o 
 -14   2   1      545.87     -338.93   2803.32 o 
 -13   2   1     2299.62     1156.83   2045.47 o 
 -12   2   1     7930.72     8482.03   1604.82 o 
 -11   2   1    12559.62    15988.52   1697.25 o 
 -10   2   1     2533.35     1754.82   1252.94 o 
  -9   2   1       77.35     1523.53   1240.52 o 
  -8   2   1    39165.02    37896.93   1860.79 o 
  -7   2   1     1686.78     2366.23   1039.03 o 
  -6   2   1       53.75     -203.92    791.18 o 
  -5   2   1      730.31      747.90    726.40 o 
  -4   2   1     7827.43     7207.25    828.21 o 
  -3   2   1       43.98     -483.25   1138.92 o 
  -2   2   1   217370.81   219910.38   1936.62 o 
  -1   2   1        0.31       89.60    184.08 o 
   0   2   1   133048.05   139154.75   1676.00 o 
   1   2   1     4619.21     4066.45    366.84 o 
   2   2   1     9223.40     8762.25    620.68 o 
   3   2   1     1581.29     2925.79    742.19 o 
   4   2   1     3231.81     3830.24    803.15 o 
   5   2   1    21696.10    20483.44   1240.66 o 
   6   2   1    26594.81    26287.16   1476.44 o 
   7   2   1      854.38      612.35   1243.29 o 
   8   2   1     1162.83      310.73   1934.95 o 
   9   2   1    19110.25    19294.69   1798.43 o 
  10   2   1    20566.40    21668.27   1921.67 o 
  11   2   1    15590.78    17700.78   1908.20 o 
  12   2   1      345.21      750.07   1503.52 o 
  13   2   1        0.06      252.87   1490.90 o 
  14   2   1    23083.37    25823.49   3259.29 o 
 -14   3   1    17620.71    21723.00   2497.85 o 
 -13   3   1      865.95     3214.46   1478.36 o 
 -12   3   1        0.19     1972.77   1381.40 o 
 -11   3   1    46084.77    46149.80   2319.67 o 
 -10   3   1     1919.83     1202.12   1273.90 o 
  -9   3   1      149.52      787.22   1196.85 o 
  -8   3   1    12837.01    10596.89   1325.93 o 
  -7   3   1   167326.88   169683.44   2786.91 o 
  -6   3   1      159.79      195.69    799.67 o 
  -5   3   1      107.47      878.66    702.13 o 
  -4   3   1    26876.95    27059.79   1143.02 o 
  -3   3   1     1633.10     2411.98    611.63 o 
  -2   3   1    16144.43    15799.48    550.14 o 
  -1   3   1    23699.10    27506.38    534.32 o 
   0   3   1    19151.10    20266.62    579.84 o 
   1   3   1      158.07      232.93    459.09 o 
   2   3   1   178176.77   184728.11   1946.82 o 
   3   3   1    44025.74    44947.17   1542.25 o 
   4   3   1       18.71      733.17    725.32 o 
   5   3   1     7222.33     7096.44   1026.50 o 
   6   3   1    18498.15    17206.58   1376.64 o 
   7   3   1        2.01     -312.42   1154.47 o 
   8   3   1     3998.00     4285.96   1822.31 o 
   9   3   1     7515.92     7045.61   1558.70 o 
  10   3   1     1175.24     1232.69   1427.46 o 
  11   3   1      272.67      935.17   1538.71 o 
  12   3   1     4361.41     5289.16   1711.41 o 
  13   3   1    11996.03    11203.70   2981.06 o 
  14   3   1     4813.20     4362.60   2438.38 o 
 -14   4   1      109.29     2479.44   1836.72 o 
 -13   4   1     3694.86     4037.74   1817.51 o 
 -12   4   1     1307.16      -28.26   1327.73 o 
 -11   4   1    15687.42    16297.69   1691.29 o 
 -10   4   1    36302.07    35680.31   2010.12 o 
  -9   4   1     4322.85     3580.48   1246.40 o 
  -8   4   1     1443.58     2510.92   1167.39 o 
  -7   4   1     1063.25     2108.61   1042.49 o 
  -6   4   1      149.93      332.11    804.17 o 
  -5   4   1     2413.63     3210.72    756.83 o 
  -4   4   1    48808.14    47889.52   1292.39 o 
  -3   4   1   216377.89   217203.08   2087.44 o 
  -2   4   1    14127.81    15163.64    606.61 o 
  -1   4   1     2973.77     2438.88    421.34 o 
   0   4   1    70967.12    72174.63   1203.42 o 
   1   4   1    79465.47    82919.44   1435.24 o 
   2   4   1    17517.50    18445.12    947.64 o 
   3   4   1    37731.84    34331.89   1271.74 o 
   4   4   1     7811.91     8327.42    890.89 o 
   5   4   1    24888.73    25312.97   1356.47 o 
   6   4   1     5404.44     6276.39   1171.43 o 
   7   4   1    44612.90    40246.00   1998.40 o 
   8   4   1     5679.47     4880.42   1416.90 o 
   9   4   1      316.02     -901.01   1386.80 o 
  10   4   1     1531.49     -114.91   1475.77 o 
  11   4   1     7998.61    11472.41   1732.26 o 
  12   4   1     1786.38     4903.58   1686.97 o 
  13   4   1     2650.33      379.21   2217.17 o 
 -14   5   1     1776.49     4601.94   2003.79 o 
 -13   5   1      206.80    -1622.23   1652.83 o 
 -12   5   1     9217.08     7882.95   1538.32 o 
 -11   5   1     1384.99      809.52   2160.20 o 
 -10   5   1      572.13     1040.24   1283.37 o 
  -9   5   1    11642.97    10178.85   1428.86 o 
  -8   5   1    13485.82    13916.21   1383.36 o 
  -7   5   1     2681.31     3229.96   1025.53 o 
  -6   5   1     9692.72    10039.23    986.63 o 
  -5   5   1    23111.48    22195.13   1134.95 o 
  -4   5   1    27679.46    27273.03   1080.15 o 
  -3   5   1    20494.27    20742.75    914.19 o 
  -2   5   1   377090.28   386254.12   2985.20 o 
  -1   5   1     5073.88     6306.25    610.84 o 
   0   5   1    52278.23    52389.97   1106.67 o 
   1   5   1    88622.89    85245.98   1473.92 o 
   2   5   1    40908.36    37648.58   1325.03 o 
   3   5   1     7760.81     6597.85    821.17 o 
   4   5   1      125.39     1715.43    787.36 o 
   5   5   1    11371.68    11647.14   1145.89 o 
   6   5   1    57336.96    54438.18   1992.68 o 
   7   5   1      221.55      402.46   1233.07 o 
   8   5   1     2072.00     3150.53   1407.16 o 
   9   5   1     6311.04     6779.31   1520.04 o 
  10   5   1     9352.92     7844.69   1792.32 o 
  11   5   1      172.15      613.77   1513.54 o 
  12   5   1      560.65     1894.61   1636.23 o 
  13   5   1     2448.41     6099.84   2462.50 o 
 -14   6   1     8199.25     5335.67   2591.49 o 
 -13   6   1     4171.62     9742.02   1964.18 o 
 -12   6   1     7536.39     7914.20   1905.96 o 
 -11   6   1    38194.43    38495.59   2112.06 o 
 -10   6   1     3753.21     3833.86   1317.37 o 
  -9   6   1     9074.01     7080.81   1314.87 o 
  -8   6   1    24380.49    23337.03   1533.32 o 
  -7   6   1     3114.17     4006.78   1031.83 o 
  -6   6   1    29021.94    27720.53   1405.59 o 
  -5   6   1    26866.46    23942.32   1129.75 o 
  -4   6   1    48579.50    45200.43   1203.94 o 
  -3   6   1      295.08     1714.60    813.23 o 
  -2   6   1    41427.18    42379.35   1128.97 o 
  -1   6   1   389322.28   388740.62   3019.66 o 
   0   6   1    12835.24    13808.14    862.02 o 
   1   6   1      248.91      614.37    703.62 o 
   2   6   1     4167.27     4692.05    751.85 o 
   3   6   1      835.38      921.41    695.30 o 
   4   6   1     5426.75     4905.50    947.89 o 
   5   6   1    21126.06    22040.54   1385.17 o 
   6   6   1    16016.72    17452.83   1506.02 o 
   7   6   1     1629.19     3304.63   1324.84 o 
   8   6   1    39696.50    39554.25   2158.32 o 
   9   6   1      412.71     1215.50   1417.69 o 
  10   6   1     3210.34     3323.95   1503.16 o 
  11   6   1    21009.79    22341.81   2108.37 o 
  12   6   1    13998.34    11040.21   2974.33 o 
  13   6   1     3230.55     4032.90   2380.46 o 
 -14   7   1      767.53      264.68   2401.43 o 
 -13   7   1      535.16       72.37   1611.01 o 
 -12   7   1     9647.00    11361.28   1965.64 o 
 -11   7   1     6470.02     6838.04   1721.07 o 
 -10   7   1     1581.47     2269.71   1183.44 o 
  -9   7   1       38.82     1323.22   1142.87 o 
  -8   7   1     6333.84     7927.31   1218.71 o 
  -7   7   1      860.89     1331.45    959.40 o 
  -6   7   1      142.03      285.66   1142.78 o 
  -5   7   1     3011.71     4189.94    815.99 o 
  -4   7   1     2478.37     2848.71    605.89 o 
  -3   7   1    33082.36    31468.60   1038.89 o 
  -2   7   1   546314.12   516127.91   3799.82 o 
  -1   7   1     2742.59     2849.10    700.24 o 
   0   7   1      759.81     -215.22    677.24 o 
   1   7   1     2334.76     1459.45    742.67 o 
   2   7   1     7559.37     7995.43    810.76 o 
   3   7   1    13715.05    14523.64   1027.57 o 
   4   7   1     9061.42     8069.47   1010.71 o 
   5   7   1   121145.26   117183.25   4025.55 o 
   6   7   1   100221.86   100873.79   2536.37 o 
   7   7   1     4537.86     5461.74   1402.25 o 
   8   7   1    59662.47    59554.00   2446.68 o 
   9   7   1     3442.64     3942.48   1500.45 o 
  10   7   1    33728.68    35527.37   2282.28 o 
  11   7   1      846.69     1803.18   1642.46 o 
  12   7   1     2979.38     2886.84   2279.83 o 
  13   7   1     3899.38     3644.28   2756.96 o 
 -14   8   1      185.93     -866.78   1918.05 o 
 -13   8   1     8030.73     9232.66   2186.61 o 
 -12   8   1     4303.76     3835.70   1831.21 o 
 -11   8   1     2229.27     3596.49   1701.59 o 
 -10   8   1    24058.39    24453.98   1684.41 o 
  -9   8   1     1890.74      612.98   1330.60 o 
  -8   8   1     1431.53      465.56   1048.80 o 
  -7   8   1    35471.96    31517.61   1560.34 o 
  -6   8   1      399.48      181.48    742.31 o 
  -5   8   1     8554.09     9577.66    800.60 o 
  -4   8   1     3819.12     5095.48    666.75 o 
  -3   8   1    27415.70    25231.10   1028.40 o 
  -2   8   1    79787.59    82206.20   1566.72 o 
  -1   8   1    46140.39    42807.84   1316.97 o 
   0   8   1    12335.09    10874.62    908.06 o 
   1   8   1    56133.80    54740.01   1472.93 o 
   2   8   1    35987.71    37277.96   1666.65 o 
   3   8   1     7759.83     6312.73    902.87 o 
   4   8   1     1744.93     2391.77    893.59 o 
   5   8   1     3414.73     2455.97   1124.13 o 
   6   8   1    40596.43    41233.98   1947.50 o 
   7   8   1       62.92      341.21   1320.53 o 
   8   8   1    67514.08    69545.23   2671.25 o 
   9   8   1        4.69      220.23   1432.15 o 
  10   8   1     4306.38     5037.05   1679.18 o 
  11   8   1    69681.81    70163.49   2951.79 o 
  12   8   1     5391.71     6910.97   2740.61 o 
  13   8   1     2324.12     2816.66   2955.56 o 
 -14   9   1     3032.65     1922.21   1891.77 o 
 -13   9   1    45748.96    41349.83   2990.38 o 
 -12   9   1      927.85     2539.68   1613.54 o 
 -11   9   1    30714.15    27299.39   2361.50 o 
 -10   9   1     7228.24     7234.63   1739.31 o 
  -9   9   1    10961.31    10847.81   1325.41 o 
  -8   9   1     8838.69     7331.74   1129.41 o 
  -7   9   1      233.91     -185.58    891.80 o 
  -6   9   1      441.38     -112.50    741.14 o 
  -5   9   1        1.40     -544.76    554.52 o 
  -4   9   1     1353.05      812.77    744.67 o 
  -3   9   1      779.64      760.09    661.69 o 
  -2   9   1    78982.81    72984.76   1520.71 o 
  -1   9   1    10750.90    11090.61    918.28 o 
   0   9   1     9507.33    10338.61    906.47 o 
   1   9   1     1704.01     2064.17    758.54 o 
   2   9   1    12992.83    12819.45   1074.50 o 
   3   9   1    49993.45    51152.88   1646.29 o 
   4   9   1     8004.81     9104.14   1143.07 o 
   5   9   1    26496.27    27642.62   1648.91 o 
   6   9   1      625.46      -79.96   1178.44 o 
   7   9   1     1161.70     2681.69   1371.92 o 
   8   9   1     1343.68     2374.96   1416.52 o 
   9   9   1      476.39      -88.04   1613.16 o 
  10   9   1     9030.67    10291.71   1774.52 o 
  11   9   1      931.83    -1777.10   2663.78 o 
  12   9   1    23226.96    20845.87   4950.04 o 
 -14  10   1     7263.18    10081.34   2170.08 o 
 -13  10   1     1267.16     1660.68   2920.58 o 
 -12  10   1      219.58      -18.50   1594.46 o 
 -11  10   1      412.67     -708.94   1536.90 o 
 -10  10   1      220.08     -236.46   1499.89 o 
  -9  10   1   176348.05   163900.69   4284.60 o 
  -8  10   1     5812.16     4748.22    992.93 o 
  -7  10   1    17032.33    17444.16   1105.82 o 
  -6  10   1      654.46     2357.99   1338.45 o 
  -5  10   1    18262.19    22847.86   1696.16 o 
  -4  10   1     6406.10     5943.90    788.91 o 
  -3  10   1    12695.51    11028.76   1058.11 o 
  -2  10   1    20925.31    22505.94   1159.28 o 
  -1  10   1    38673.91    38259.93   1720.72 o 
   0  10   1    23041.93    21547.82   1176.31 o 
   1  10   1    14762.90    13751.70   1119.98 o 
   2  10   1     3851.50     4214.21    941.01 o 
   3  10   1    32674.39    32352.29   1496.68 o 
   4  10   1    43332.86    42971.34   1840.52 o 
   5  10   1     1225.84     1343.58   1128.76 o 
   6  10   1       96.20       77.08   1204.16 o 
   7  10   1     3630.81     4993.09   1426.10 o 
   8  10   1     1768.00     1000.05   1410.71 o 
   9  10   1    26217.27    26545.62   2636.23 o 
  10  10   1      543.24    -1246.62   2149.39 o 
  11  10   1      315.97    -1988.34   1988.34 o 
  12  10   1      992.76      886.43   2890.92 o 
 -14  11   1      506.66     -299.44   1920.36 o 
 -13  11   1    13900.74    16632.11   2285.08 o 
 -12  11   1     8154.24     9464.04   1964.34 o 
 -11  11   1     7732.02     8449.96   1959.90 o 
 -10  11   1    62276.16    61733.27   2969.20 o 
  -9  11   1    13195.75    11993.27   1939.26 o 
  -8  11   1     3640.48     1307.01   1470.37 o 
  -7  11   1     7507.53     6716.57   1569.43 o 
  -6  11   1     9302.57    10246.63   1602.36 o 
  -5  11   1     2233.73     2810.84   1283.58 o 
  -4  11   1    15836.26    15580.32   1000.57 o 
  -3  11   1   148562.75   147706.64   2253.49 o 
  -2  11   1     7176.93     5790.14    876.75 o 
  -1  11   1    54020.28    55259.65   1601.23 o 
   0  11   1      614.88     2091.73    877.35 o 
   1  11   1     9739.40     9891.63   1100.17 o 
   2  11   1     1807.53     1611.73    912.70 o 
   3  11   1      998.71      124.89   1244.38 o 
   4  11   1    76048.05    74857.72   2197.94 o 
   5  11   1     9351.88     9942.81   1375.78 o 
   6  11   1    63298.76    60268.09   2380.56 o 
   7  11   1      643.01     2929.48   1362.63 o 
   8  11   1       66.17    -1351.15   1351.15 o 
   9  11   1     3585.13     5484.50   1615.07 o 
  10  11   1       18.11      -73.21   1539.54 o 
  11  11   1        0.14      822.16   2581.00 o 
  12  11   1     6246.36     6667.08   3264.74 o 
 -14  12   1     1423.00     2825.79   1932.77 o 
 -13  12   1       48.81    -1102.62   1723.06 o 
 -12  12   1     5277.50     3729.01   2512.87 o 
 -11  12   1      626.13     1357.20   1632.54 o 
 -10  12   1     5586.67     8118.89   1833.62 o 
  -9  12   1   139954.64   133540.66   3741.57 o 
  -8  12   1       12.05      756.53   1513.93 o 
  -7  12   1      483.69      778.40   1721.55 o 
  -6  12   1    58636.76    61183.09   3599.41 o 
  -5  12   1    12764.39    12436.31   1643.81 o 
  -4  12   1     2866.11     4195.41    897.30 o 
  -3  12   1     6353.99     5362.97    925.23 o 
  -2  12   1   192375.03   188287.44   2672.75 o 
  -1  12   1    39445.25    38377.81   1567.00 o 
   0  12   1     5639.27     6072.72   1012.30 o 
   1  12   1    20409.69    21095.65   1409.49 o 
   2  12   1    45356.73    45076.98   1880.15 o 
   3  12   1     3970.58     3294.63   1271.82 o 
   4  12   1    10791.19    12473.58   1355.40 o 
   5  12   1     9793.59     8135.81   1351.56 o 
   6  12   1     5985.29     8205.92   1494.37 o 
   7  12   1     4320.40     2378.07   1410.06 o 
   8  12   1        3.58       56.90   1453.51 o 
   9  12   1       48.19     -912.35   2233.35 o 
  10  12   1     3358.72     3395.84   1657.16 o 
  11  12   1     2478.16     4294.22   3103.04 o 
  12  12   1     4667.10     3485.44   3424.22 o 
 -14  13   1      824.32      569.88   2244.19 o 
 -13  13   1      604.60       13.90   2036.18 o 
 -12  13   1     2148.48     1844.28   1694.87 o 
 -11  13   1      433.03     2555.59   2338.22 o 
 -10  13   1     2396.02     2226.83   1632.94 o 
  -9  13   1    18294.74    17719.28   2112.90 o 
  -8  13   1    11963.29    12304.69   1942.73 o 
  -7  13   1    55775.59    54845.15   2928.04 o 
  -6  13   1       39.60     1497.66   1492.77 o 
  -5  13   1       68.74     -562.95   1319.21 o 
  -4  13   1    32772.45    33544.80   1436.28 o 
  -3  13   1     4046.70     3218.70    942.61 o 
  -2  13   1    88487.88    90447.17   2095.08 o 
  -1  13   1       21.19      207.17    926.12 o 
   0  13   1     2312.97     1657.18    990.51 o 
   1  13   1     5856.35     7399.30   1187.05 o 
   2  13   1    94082.47    93094.96   2470.97 o 
   3  13   1     8642.47     8935.71   1253.85 o 
   4  13   1    33058.23    34643.18   1802.11 o 
   5  13   1      636.40      773.30   1213.18 o 
   6  13   1      479.95      559.95   1264.29 o 
   7  13   1      457.39     1635.34   1361.97 o 
   8  13   1     6766.34     9306.59   1647.94 o 
   9  13   1     2640.26     1487.51   1860.77 o 
  10  13   1       79.77      232.94   2655.18 o 
  11  13   1      323.40      -24.89   2742.18 o 
 -13  14   1    19278.45    19196.82   2484.94 o 
 -12  14   1     4946.75     6347.56   2008.27 o 
 -11  14   1    16974.64    19021.18   2226.37 o 
 -10  14   1       36.22     -778.45   2779.70 o 
  -9  14   1    11640.18    12227.13   1935.34 o 
  -8  14   1     3686.88     3646.23   1682.22 o 
  -7  14   1      386.28     1941.33   1587.20 o 
  -6  14   1    18539.39    17882.07   1971.42 o 
  -5  14   1     3186.09     2003.44   1645.26 o 
  -4  14   1    94309.06    91382.56   2061.13 o 
  -3  14   1    74561.08    76366.09   2069.30 o 
  -2  14   1    10384.58    12700.40   1506.92 o 
  -1  14   1    53887.88    53170.63   1932.45 o 
   0  14   1    39624.64    36921.65   1817.15 o 
   1  14   1    47451.33    49170.00   2126.80 o 
   2  14   1    24191.62    21893.50   1740.57 o 
   3  14   1     6667.63     7032.75   1710.40 o 
   4  14   1    35622.68    36845.21   1915.08 o 
   5  14   1      518.53     -855.19   1145.60 o 
   6  14   1    30629.39    31290.44   2004.18 o 
   7  14   1    14067.33    15725.61   1768.65 o 
   8  14   1     9816.99    11329.88   1779.65 o 
   9  14   1    21616.39    19717.50   2100.58 o 
  10  14   1     2455.74     1267.09   6206.21 o 
  11  14   1    16075.79    24275.91   3948.93 o 
 -13  15   1     2116.56     2793.24   1786.64 o 
 -12  15   1     1658.98     3236.75   1852.69 o 
 -11  15   1     1738.76      627.31   1659.66 o 
 -10  15   1     3824.12     5636.65   3276.55 o 
  -9  15   1       36.38     -214.73   1540.92 o 
  -8  15   1    36525.52    35960.77   2572.24 o 
  -7  15   1     2119.61     1486.19   1612.26 o 
  -6  15   1     2906.16     4549.07   1678.83 o 
  -5  15   1     7996.44    10085.30   1003.52 o 
  -4  15   1    25332.45    25933.75   1501.27 o 
  -3  15   1    80484.59    76764.21   3148.91 o 
  -2  15   1    73547.13    71285.15   2171.94 o 
  -1  15   1    23852.32    22812.45   1551.15 o 
   0  15   1    14528.83    15290.04   1469.96 o 
   1  15   1    24987.34    24136.85   1701.07 o 
   2  15   1    25011.54    27779.05   2069.92 o 
   3  15   1    17198.61    18190.23   1592.83 o 
   4  15   1     4978.95     3941.05   1277.79 o 
   5  15   1     6877.24     7345.99   1526.92 o 
   6  15   1    14189.15    13607.31   1675.94 o 
   7  15   1     7819.86     8753.25   1643.96 o 
   8  15   1      465.44      689.11   1505.91 o 
   9  15   1      789.46     -778.74   2654.08 o 
  10  15   1        5.33      100.94   2852.10 o 
 -13  16   1    11488.58    14536.10   2454.48 o 
 -12  16   1     1062.44     3097.15   1921.85 o 
 -11  16   1     8707.08     8528.14   3116.05 o 
 -10  16   1    16082.25    15571.41   2233.31 o 
  -9  16   1     1983.37     2280.04   1726.75 o 
  -8  16   1     1855.97     2821.18   1712.85 o 
  -7  16   1      507.42       60.86   1548.67 o 
  -6  16   1     4799.07     5519.49   1716.02 o 
  -5  16   1     6386.00     7233.73   1571.87 o 
  -4  16   1        4.98     -947.91    947.91 o 
  -3  16   1    34055.80    35160.27   1808.79 o 
  -2  16   1     7089.06     7573.04   1290.27 o 
  -1  16   1     5888.52     6661.58   1285.15 o 
   0  16   1     9563.07    11011.04   1455.24 o 
   1  16   1      423.99     -630.42   1203.57 o 
   2  16   1      474.07     -285.66   1302.56 o 
   3  16   1    47785.66    47943.34   2086.31 o 
   4  16   1     1504.73     1859.96   1137.21 o 
   5  16   1     3975.93     1472.18   1625.69 o 
   6  16   1    31842.18    33087.00   2094.18 o 
   7  16   1      836.94      443.00   1379.13 o 
   8  16   1     9806.28    10919.32   2193.29 o 
   9  16   1      546.25     1724.67   2817.54 o 
  10  16   1       97.99     2945.03   2969.99 o 
 -13  17   1    28122.12    27175.04   3707.18 o 
 -12  17   1     4271.50     5180.04   2398.26 o 
 -11  17   1      477.89    -1705.32   1705.32 o 
 -10  17   1      168.97      498.46   1723.50 o 
  -9  17   1     1999.20     4293.17   1821.03 o 
  -8  17   1     2495.29     1594.14   1654.06 o 
  -7  17   1    36660.30    33618.46   2506.79 o 
  -6  17   1    51014.93    54130.93   3802.98 o 
  -5  17   1     7826.61     8444.25   1759.78 o 
  -4  17   1     3728.16     4138.57   1339.27 o 
  -3  17   1    13957.74    14259.32   1460.94 o 
  -2  17   1    18800.47    19266.28   1596.87 o 
  -1  17   1     1190.49     2319.82   1256.12 o 
   0  17   1    23174.05    24415.77   1791.47 o 
   1  17   1     2126.78     5678.00   1410.77 o 
   2  17   1      617.59      -86.32   1328.99 o 
   3  17   1     7296.50     7178.01   1414.45 o 
   4  17   1     3343.73     1440.34   1195.88 o 
   5  17   1     6444.87     7582.66   1970.31 o 
   6  17   1        1.19     -189.65   1340.90 o 
   7  17   1     4961.35     4989.39   1565.97 o 
   8  17   1     9928.76     7198.01   2171.01 o 
   9  17   1       95.00    -1874.65   2469.24 o 
  10  17   1      255.28     1609.55   3031.01 o 
 -12  18   1       78.23    -1397.01   2080.08 o 
 -11  18   1    10527.43     8238.92   2135.25 o 
 -10  18   1     2933.22     6083.53   1958.74 o 
  -9  18   1     3430.51     3969.45   1928.75 o 
  -8  18   1       42.01    -1552.14   1590.91 o 
  -7  18   1      258.04     -919.53   1975.48 o 
  -6  18   1       76.82     -719.43   1408.56 o 
  -5  18   1    52304.25    54246.98   2790.24 o 
  -4  18   1    60517.69    59803.04   2071.33 o 
  -3  18   1     2835.80     3989.09   1258.83 o 
  -2  18   1     6648.06     7911.86   1380.23 o 
  -1  18   1     4833.74     4781.72   1543.18 o 
   0  18   1      935.24     1049.64   1391.08 o 
   1  18   1     1000.61      669.19   1329.73 o 
   2  18   1     4507.34     5592.83   1759.12 o 
   3  18   1     7216.46     7054.77   1394.29 o 
   4  18   1    33930.98    32318.90   2058.54 o 
   5  18   1     3839.86     4912.91   1496.02 o 
   6  18   1      285.28     2175.15   1429.30 o 
   7  18   1     2130.94    -1799.37   1799.37 o 
   8  18   1     3175.28     4155.77   5196.68 o 
   9  18   1      100.21      200.61   2942.02 o 
 -12  19   1      354.97      115.82   1897.06 o 
 -11  19   1     4090.08     4761.18   2061.58 o 
 -10  19   1     1010.42     2546.88   1865.22 o 
  -9  19   1    34240.22    30823.10   2702.33 o 
  -8  19   1      260.18     -242.14   2168.78 o 
  -7  19   1     6803.32     8322.65   1969.89 o 
  -6  19   1     7009.34     8639.70   1716.66 o 
  -5  19   1      487.24     2370.40   1525.48 o 
  -4  19   1      496.39     2875.88   1565.16 o 
  -3  19   1    53341.74    52036.79   2392.64 o 
  -2  19   1    43107.11    45924.07   2111.14 o 
  -1  19   1    35793.92    36143.89   2045.66 o 
   0  19   1    14738.85    18078.43   1728.43 o 
   1  19   1     2888.54     4423.23   1440.56 o 
   2  19   1    28765.68    28830.43   2034.67 o 
   3  19   1       23.77     -255.40   1454.34 o 
   4  19   1    43130.99    43757.18   2240.08 o 
   5  19   1     8301.77    10905.88   1720.37 o 
   6  19   1     9240.67    11016.01   2594.90 o 
   7  19   1     1040.07      683.14   1895.60 o 
   8  19   1     3358.95      281.68   2828.62 o 
   9  19   1    39551.68    40303.53   8103.47 o 
 -12  20   1     1647.13      586.26   2526.93 o 
 -11  20   1     4798.37     6044.90   2159.71 o 
 -10  20   1     4407.33     7590.65   2157.43 o 
  -9  20   1    35632.24    33002.54   2828.61 o 
  -8  20   1     1056.92     2764.12   1977.82 o 
  -7  20   1     1790.09     6361.96   1786.04 o 
  -6  20   1    23130.20    23305.41   2274.41 o 
  -5  20   1    16659.29    15093.84   2034.96 o 
  -4  20   1     6687.03     5050.12   1679.67 o 
  -3  20   1     6866.69     7286.09   2062.36 o 
  -2  20   1     1214.47     1928.03   1283.00 o 
  -1  20   1      624.74     -410.98   1291.91 o 
   0  20   1     8951.32    11266.34   1613.95 o 
   1  20   1      900.19      -90.17   1361.82 o 
   2  20   1    33210.90    32020.16   2170.63 o 
   3  20   1    39789.30    40294.12   2231.38 o 
   4  20   1    10521.53    10577.33   2072.01 o 
   5  20   1     7696.91     8372.46   1633.32 o 
   6  20   1      382.90      987.96   1962.91 o 
   7  20   1     8823.30    12303.05   2396.18 o 
   8  20   1     9606.85     4546.40   3095.99 o 
 -11  21   1     3535.45     3525.62   2017.78 o 
 -10  21   1     1094.51      148.50   1909.01 o 
  -9  21   1      595.34     1103.75   1626.29 o 
  -8  21   1     1870.38     2460.97   1674.03 o 
  -7  21   1     1830.42     2097.15   1618.94 o 
  -6  21   1       76.46       44.08   2530.99 o 
  -5  21   1    33572.74    34987.47   2657.83 o 
  -4  21   1    19377.64    21495.31   2246.42 o 
  -3  21   1     2106.64     3809.62   1684.04 o 
  -2  21   1     6892.56     8034.02   1512.49 o 
  -1  21   1     5123.79     6343.31   1526.51 o 
   0  21   1      127.70     -425.18   1353.12 o 
   1  21   1     2867.18     2829.75   1507.76 o 
   2  21   1     8313.05     7402.43   1662.23 o 
   3  21   1     4919.45     3942.62   2013.27 o 
   4  21   1    24554.80    25855.04   2089.92 o 
   5  21   1      911.08     3421.15   3011.07 o 
   6  21   1    10852.17    13027.99   2408.84 o 
   7  21   1    16182.42    13835.38   3753.30 o 
 -11  22   1     3078.20     -323.31   2541.81 o 
 -10  22   1     1797.32     3429.54   3339.76 o 
  -9  22   1    26666.15    26555.07   2620.19 o 
  -8  22   1     9176.96     8759.33   2053.18 o 
  -7  22   1    19269.78    23150.43   2449.92 o 
  -6  22   1    30796.24    29450.20   2601.43 o 
  -5  22   1       21.29     -851.21   1510.96 o 
  -4  22   1     1358.21      560.82   1696.78 o 
  -3  22   1    25320.01    28290.72   2743.43 o 
  -2  22   1       27.18    -1287.79   1287.79 o 
  -1  22   1    38002.80    38974.37   2288.84 o 
   0  22   1       83.67    -1281.19   1346.13 o 
   1  22   1     4243.37     3300.55   1541.09 o 
   2  22   1      233.81    -1349.13   1978.27 o 
   3  22   1       91.67      -83.33   1554.73 o 
   4  22   1     8153.90     6793.74   2157.19 o 
   5  22   1     3500.44     5093.33   2098.76 o 
   6  22   1     3684.68     4444.28   2174.96 o 
   7  22   1     1204.88     1717.95   3047.80 o 
 -10  23   1     2867.57     3810.48   1865.50 o 
  -9  23   1     1343.62    -1526.41   1526.41 o 
  -8  23   1    10510.33     9319.36   2082.67 o 
  -7  23   1        4.70     -575.73   1512.63 o 
  -6  23   1     1264.22     1686.71   1716.47 o 
  -5  23   1    54390.30    58515.39   3732.50 o 
  -4  23   1    29466.83    32264.35   2657.60 o 
  -3  23   1     9953.58     8036.55   1963.00 o 
  -2  23   1    11058.75    11695.14   2055.23 o 
  -1  23   1       30.44      -17.11   1469.25 o 
   0  23   1      190.52      250.49   1506.13 o 
   1  23   1     2454.80     2950.28   1591.05 o 
   2  23   1     3858.77     5412.20   1983.74 o 
   3  23   1     3468.95     4060.62   2099.61 o 
   4  23   1     6130.03     2980.69   2123.00 o 
   5  23   1     5231.05     6447.88   2211.22 o 
   6  23   1      714.29     3274.98   3112.25 o 
 -10  24   1     2339.21     1818.45   3432.87 o 
  -9  24   1     2931.41     4706.05   2059.89 o 
  -8  24   1      655.46      922.45   1747.57 o 
  -7  24   1     3043.52     3589.20   2232.67 o 
  -6  24   1    21843.33    18911.20   2427.33 o 
  -5  24   1    10384.84    10867.82   2178.31 o 
  -4  24   1        0.10     1825.09   2517.37 o 
  -3  24   1    30403.51    28298.50   2663.60 o 
  -2  24   1     3237.21     5978.82   1913.28 o 
  -1  24   1     1321.78      269.44   1469.73 o 
   0  24   1     5083.54     4655.32   2150.97 o 
   1  24   1     1510.78      515.32   1583.60 o 
   2  24   1    17505.79    17586.42   2438.52 o 
   3  24   1    11932.24    12351.82   2329.15 o 
   4  24   1     1867.70      981.74   2118.28 o 
   5  24   1       70.20    -1899.91   1899.91 o 
  -9  25   1     6873.45     7506.55   2141.22 o 
  -8  25   1    34911.47    36647.68   3066.67 o 
  -7  25   1     2274.35     1862.78   1814.87 o 
  -6  25   1    22280.13    25934.43   2640.57 o 
  -5  25   1    16672.88    18557.04   2399.50 o 
  -4  25   1    28664.84    35863.16   2871.63 o 
  -3  25   1     2011.40     2020.14   2009.06 o 
  -2  25   1     4013.19     4709.95   1954.05 o 
  -1  25   1    11155.60    11384.01   2236.19 o 
   0  25   1    11595.71    12972.69   1898.15 o 
   1  25   1     2842.85      795.95   1624.20 o 
   2  25   1    30112.62    33135.43   2907.86 o 
   3  25   1      118.06    -1168.49   1996.59 o 
   4  25   1     8014.42     9725.80   2431.37 o 
  -8  26   1       66.85    -1600.55   1882.76 o 
  -7  26   1     5083.48     4147.81   2111.12 o 
  -6  26   1     7094.72     7897.37   2227.59 o 
  -5  26   1    20339.07    16812.44   2509.35 o 
  -4  26   1      401.24     1632.49   1985.97 o 
  -3  26   1    11571.74     7029.50   3162.47 o 
  -2  26   1     1866.84    -1777.39   1777.39 o 
  -1  26   1     1604.67     -620.73   1754.53 o 
   0  26   1    11983.77    11968.11   1993.46 o 
   1  26   1        0.14     -643.06   1639.60 o 
   2  26   1     6641.79      827.68   2155.47 o 
   3  26   1     1708.50     3151.04   2163.54 o 
  -7  27   1       71.99     1500.72   2674.61 o 
  -6  27   1     1121.35    -1820.04   1820.04 o 
  -5  27   1     3938.90      628.93   1958.28 o 
  -4  27   1     2136.92      835.33   3583.48 o 
  -3  27   1     5188.70     2322.32   2210.98 o 
  -2  27   1     2931.77     2571.55   2083.39 o 
  -1  27   1     2433.95     3971.71   2080.53 o 
   0  27   1        7.70     -969.37   1980.04 o 
   1  27   1       89.30     2553.24   3234.38 o 
   2  27   1     7649.77    11329.77   2498.91 o 
  -5  28   1     1022.88     4656.24   2172.82 o 
  -4  28   1     6924.13     7036.40   2409.37 o 
  -3  28   1        1.00     -700.95   3276.19 o 
  -2  28   1     4564.78     3432.51   2156.73 o 
  -1  28   1      461.12     -242.56   2009.89 o 
   0  28   1        0.86      612.62   2086.92 o 
   0 -29   2     3918.37     4480.11   2328.50 o 
   1 -29   2      382.80      674.45   2123.85 o 
   2 -29   2     1932.44     4454.85   2264.63 o 
   3 -29   2     8608.53    10889.10   2466.72 o 
   4 -29   2      733.46     1282.72   2481.02 o 
   5 -29   2     1902.56    -1340.33   2057.05 o 
  -2 -28   2      106.66    -1429.19   1429.19 o 
  -1 -28   2     5423.91     6534.46   2296.12 o 
   0 -28   2    18104.66    16520.86   2596.30 o 
   1 -28   2     1203.97     -611.26   3042.64 o 
   2 -28   2     2387.45    -1146.91   2551.60 o 
   3 -28   2     5766.57     9640.19   2851.65 o 
   4 -28   2       73.21     -860.16   1989.00 o 
   5 -28   2     2882.92     4160.57   2111.59 o 
   6 -28   2     1176.03     2582.29   2769.07 o 
   7 -28   2      461.11     2827.21   2027.35 o 
  -3 -27   2      137.10     -722.64   1565.61 o 
  -2 -27   2     2956.67     1752.55   1547.74 o 
  -1 -27   2    10459.08    11433.35   1978.48 o 
   0 -27   2     5860.86     6609.71   2209.45 o 
   1 -27   2      361.51     -397.06   1931.26 o 
   2 -27   2     1782.72      200.83   1772.24 o 
   3 -27   2        0.71     1605.25   1951.04 o 
   4 -27   2     5944.85     7043.75   2438.28 o 
   5 -27   2     7749.89     8379.27   2618.72 o 
   6 -27   2        6.46    -1316.36   1878.78 o 
   7 -27   2     2948.73     2202.11   2307.74 o 
   8 -27   2      655.10     2575.92   2042.47 o 
  -4 -26   2      644.06      304.75   2572.76 o 
  -3 -26   2     1682.08     2955.17   1648.87 o 
  -2 -26   2     1466.52      778.61   1994.52 o 
  -1 -26   2     3426.83     3040.54   1696.87 o 
   0 -26   2    30647.86    30397.07   2397.20 o 
   1 -26   2     1798.01      572.42   1824.90 o 
   2 -26   2     8588.31     5139.46   2735.23 o 
   3 -26   2    11722.23    10608.05   2181.70 o 
   4 -26   2     1988.97     -496.50   2035.40 o 
   5 -26   2      136.30     -503.51   1718.01 o 
   6 -26   2     1394.63     1919.05   1873.00 o 
   7 -26   2    10885.88    10857.12   2264.48 o 
   8 -26   2       47.19     -328.01   1742.51 o 
   9 -26   2     3771.06     4756.38   1962.18 o 
  -5 -25   2     9300.75    11449.69   3228.02 o 
  -4 -25   2     4448.47     8055.65   1773.01 o 
  -3 -25   2    20490.43    23036.13   2101.04 o 
  -2 -25   2      276.09     1009.15   2112.29 o 
  -1 -25   2       39.52    -1536.43   1536.43 o 
   0 -25   2     5740.60     5950.15   1671.51 o 
   1 -25   2      997.21     2177.17   1873.28 o 
   2 -25   2     1747.11     1608.80   2193.36 o 
   3 -25   2     2910.69     1847.54   1810.81 o 
   4 -25   2    18382.58    24482.51   3551.27 o 
   5 -25   2      288.62     -940.49   1698.48 o 
   6 -25   2     2375.91     2381.71   1943.64 o 
   7 -25   2       43.60    -1694.33   1694.33 o 
   8 -25   2     8229.52     9754.23   2208.92 o 
   9 -25   2      462.06     2469.31   1970.14 o 
  -6 -24   2     3937.15     2084.63   2895.46 o 
  -5 -24   2     2898.02     1813.95   3118.90 o 
  -4 -24   2     1496.26     -716.66   1444.18 o 
  -3 -24   2      795.44     3295.50   1504.39 o 
  -2 -24   2     9552.17    10065.58   1861.17 o 
  -1 -24   2       39.00      474.04   1500.21 o 
   0 -24   2     6479.73     7173.34   1629.09 o 
   1 -24   2    41755.14    39027.12   2311.93 o 
   2 -24   2     4473.15     8301.98   2795.48 o 
   3 -24   2     3392.60     2027.61   1806.80 o 
   4 -24   2      144.60      737.25   1874.98 o 
   5 -24   2    17242.27    17002.62   2288.86 o 
   6 -24   2     5282.94     6611.39   1987.91 o 
   7 -24   2     4992.85     3105.92   1880.77 o 
   8 -24   2    16870.17    18558.26   2389.72 o 
   9 -24   2    11467.24    11562.92   2143.34 o 
  10 -24   2       13.12    -1779.96   2014.88 o 
  -7 -23   2    12177.16    13207.18   3183.98 o 
  -6 -23   2     8065.19     5047.09   3009.87 o 
  -5 -23   2     4151.49     5523.32   2285.89 o 
  -4 -23   2    12326.57    14518.99   1821.14 o 
  -3 -23   2    34414.90    34044.58   2247.69 o 
  -2 -23   2     2345.71     1113.25   1973.66 o 
  -1 -23   2     1234.81     2558.83   1509.17 o 
   0 -23   2     1595.36     2400.89   1438.37 o 
   1 -23   2     1212.35      614.60   1390.71 o 
   2 -23   2     1107.30     1293.08   1746.32 o 
   3 -23   2      553.17      729.30   2021.66 o 
   4 -23   2      330.92     -202.50   1614.11 o 
   5 -23   2     8477.35     7877.62   1947.88 o 
   6 -23   2     1095.23     -214.04   1661.75 o 
   7 -23   2      268.16     -710.12   1653.06 o 
   8 -23   2     9329.45     8276.23   1922.29 o 
   9 -23   2      462.31      263.29   1732.50 o 
  10 -23   2       95.76     1264.39   2348.48 o 
  11 -23   2     3358.88     2374.90   2098.24 o 
  -8 -22   2     6312.91     5926.02   3598.01 o 
  -7 -22   2     1136.88      -66.30   2625.61 o 
  -6 -22   2       85.96    -1639.27   1639.27 o 
  -5 -22   2     2114.44     1207.81   1493.18 o 
  -4 -22   2     4398.84     2887.82   1442.68 o 
  -3 -22   2     9318.13     9615.23   1580.49 o 
  -2 -22   2    20745.21    22230.05   1990.87 o 
  -1 -22   2     8622.71     8343.68   1685.13 o 
   0 -22   2     5356.83     7666.23   1509.67 o 
   1 -22   2      488.50     1816.59   1329.49 o 
   2 -22   2     9128.93    11825.91   2312.43 o 
   3 -22   2      235.42     1547.32   1607.58 o 
   4 -22   2       69.40     2467.19   1624.42 o 
   5 -22   2    13435.95    13397.00   2067.55 o 
   6 -22   2       33.66     -599.12   1479.13 o 
   7 -22   2     1985.31     -488.79   1534.22 o 
   8 -22   2     9635.28    11483.80   2182.53 o 
   9 -22   2    17723.66    18653.92   2996.43 o 
  10 -22   2     7485.28     8440.27   2122.08 o 
  11 -22   2     5578.69     8178.73   2210.61 o 
  -8 -21   2      568.10     3957.41   2747.97 o 
  -7 -21   2     2204.81     1147.28   1867.30 o 
  -6 -21   2    27202.11    23002.88   2571.50 o 
  -5 -21   2     1655.41     1638.54   1431.52 o 
  -4 -21   2    25982.74    26746.22   2051.25 o 
  -3 -21   2      282.23     -895.27   1242.86 o 
  -2 -21   2     7595.41     9247.08   1643.73 o 
  -1 -21   2     3856.97     3065.22   1573.08 o 
   0 -21   2     6944.69     6520.48   1476.62 o 
   1 -21   2     9531.05    10002.32   1587.25 o 
   2 -21   2     2685.46     1230.20   1320.67 o 
   3 -21   2    11070.59    11567.74   1946.76 o 
   4 -21   2    19761.74    22008.52   4124.98 o 
   5 -21   2     1019.86     1006.82   1585.72 o 
   6 -21   2      646.11      198.46   1605.10 o 
   7 -21   2     7758.24     7929.80   1927.47 o 
   8 -21   2     6017.13     5403.73   2416.40 o 
   9 -21   2     4411.72     7716.22   2716.21 o 
  10 -21   2      340.54     -324.01   1800.70 o 
  11 -21   2    18314.67    17817.56   2548.61 o 
  12 -21   2     4305.20     5714.33   2266.75 o 
  -9 -20   2    13908.49    12066.58   3491.01 o 
  -8 -20   2     3401.55     3554.60   2718.29 o 
  -7 -20   2     2709.98     2360.49   2954.33 o 
  -6 -20   2    12647.51    14880.52   1807.35 o 
  -5 -20   2    25656.60    24214.88   1967.15 o 
  -4 -20   2      658.33     -615.89   1746.55 o 
  -3 -20   2    21243.33    21581.09   1888.02 o 
  -2 -20   2    16478.67    15558.12   1745.57 o 
  -1 -20   2    17047.90    16513.19   1757.89 o 
   0 -20   2   102880.91   104760.92   2929.63 o 
   1 -20   2      560.34      876.28   1214.31 o 
   2 -20   2       82.20     1989.07   1247.60 o 
   3 -20   2       11.31     -652.85   1123.73 o 
   4 -20   2      527.35      784.94   1507.56 o 
   5 -20   2    16382.25    14770.53   2042.80 o 
   6 -20   2      757.23     1215.27   3641.33 o 
   7 -20   2    94604.08    93377.84   4702.15 o 
   8 -20   2     3870.94      480.86   1719.88 o 
   9 -20   2       10.29     1594.64   1804.38 o 
  10 -20   2     6394.32     2377.24   1890.45 o 
  11 -20   2     6501.08     5722.58   2039.32 o 
  12 -20   2     3350.12     4794.44   2110.88 o 
  -9 -19   2       10.00     -624.25   2910.26 o 
  -8 -19   2      100.90    -1841.93   1841.93 o 
  -7 -19   2     5848.36     5497.16   2055.13 o 
  -6 -19   2    18882.63    19015.20   1837.95 o 
  -5 -19   2    18945.64    18777.28   1975.12 o 
  -4 -19   2    32617.34    31368.29   2068.37 o 
  -3 -19   2    23762.50    23850.58   1852.40 o 
  -2 -19   2    96097.81    94643.05   2872.46 o 
  -1 -19   2    61017.13    59862.70   2658.94 o 
   0 -19   2    14952.01    13077.19   1597.52 o 
   1 -19   2    19590.27    17369.12   1656.70 o 
   2 -19   2    22878.38    23709.21   1735.88 o 
   3 -19   2       24.58      749.88   1220.48 o 
   4 -19   2     1219.66      807.05   1473.86 o 
   5 -19   2     3876.36     2698.57   1589.54 o 
   6 -19   2       21.52     1870.24   1610.28 o 
   7 -19   2     5762.41     7096.95   1831.67 o 
   8 -19   2    59576.42    54947.62   3122.67 o 
   9 -19   2    26252.25    24358.32   2490.08 o 
  10 -19   2      244.04    -1597.63   1841.81 o 
  11 -19   2     1469.83      -35.76   3331.13 o 
  12 -19   2     3794.92     4566.55   2115.46 o 
 -10 -18   2     1202.13    -2754.59   2754.59 o 
  -9 -18   2     7120.05     5889.04   2213.18 o 
  -8 -18   2      422.27    -1420.30   1670.18 o 
  -7 -18   2       50.97    -1643.26   1643.26 o 
  -6 -18   2      222.18     -693.62   1265.24 o 
  -5 -18   2      387.18     -927.29   1185.14 o 
  -4 -18   2      758.87     1541.35   1450.44 o 
  -3 -18   2    20251.26    19582.13   1737.38 o 
  -2 -18   2    20346.25    22071.09   1808.43 o 
  -1 -18   2     9170.92     8431.44   1501.00 o 
   0 -18   2    25591.03    27272.19   2099.65 o 
   1 -18   2     2563.62     2660.32   1280.42 o 
   2 -18   2      331.36      -39.19   1114.39 o 
   3 -18   2      921.52     1824.64   1102.47 o 
   4 -18   2     4444.23     5447.03   1563.74 o 
   5 -18   2     7522.81     8634.85   1773.32 o 
   6 -18   2        6.17     1046.53   1679.50 o 
   7 -18   2   115821.07   117971.12   3747.29 o 
   8 -18   2       53.25    -1586.88   1586.88 o 
   9 -18   2      180.05     2390.10   1666.78 o 
  10 -18   2     4514.72     4184.04   1793.89 o 
  11 -18   2      140.27    -1592.56   1592.56 o 
  12 -18   2    25398.00    20004.80   2538.76 o 
  13 -18   2     1977.31     6093.31   2023.73 o 
 -10 -17   2      367.95     1547.71   2964.75 o 
  -9 -17   2     1211.78     -551.31   1869.23 o 
  -8 -17   2     5995.23     5172.19   3066.22 o 
  -7 -17   2     6563.01     6146.61   1559.96 o 
  -6 -17   2     1697.99      968.97   1264.16 o 
  -5 -17   2     9913.80    10023.49   1506.49 o 
  -4 -17   2    19312.73    22225.52   1721.02 o 
  -3 -17   2      864.74     1911.99   1234.19 o 
  -2 -17   2     2414.69     2988.14   1330.66 o 
  -1 -17   2     2342.72     2074.44   1406.06 o 
   0 -17   2    15079.28    15074.76   1534.80 o 
   1 -17   2    29920.81    33679.91   1830.18 o 
   2 -17   2       79.54      254.17   1078.99 o 
   3 -17   2    28329.26    30516.02   1699.52 o 
   4 -17   2      256.33      935.34    935.78 o 
   5 -17   2      128.13      882.41   1909.09 o 
   6 -17   2     2148.07      837.84   1578.55 o 
   7 -17   2      134.03    -1482.57   1482.57 o 
   8 -17   2     4285.44     2776.80   1893.67 o 
   9 -17   2    25362.79    22994.91   4508.56 o 
  10 -17   2     6696.44     6470.41   1932.39 o 
  11 -17   2    37508.89    32964.18   2800.30 o 
  12 -17   2     3708.48     3327.14   1980.43 o 
  13 -17   2      139.21     3147.93   2636.19 o 
 -11 -16   2    12420.66    12015.23   3440.45 o 
 -10 -16   2    18226.46    13526.14   2641.56 o 
  -9 -16   2     1685.54      631.81   2048.10 o 
  -8 -16   2    26188.17    27593.17   2738.55 o 
  -7 -16   2    28449.59    30236.63   2074.59 o 
  -6 -16   2     5117.62     4634.69   1338.03 o 
  -5 -16   2    11815.79    12648.14   1538.23 o 
  -4 -16   2       75.65     1437.93   1225.54 o 
  -3 -16   2    18716.59    19865.01   2117.21 o 
  -2 -16   2       41.08      376.93   1215.77 o 
  -1 -16   2       44.75      510.06   1201.30 o 
   0 -16   2        4.05    -1116.50   1116.50 o 
   1 -16   2    15951.57    16767.39   1477.43 o 
   2 -16   2    14566.28    14819.42   1372.01 o 
   3 -16   2   139924.67   141491.62   2617.20 o 
   4 -16   2     5769.79     6169.75    979.59 o 
   5 -16   2    32294.86    35681.03   2382.14 o 
   6 -16   2     8597.92     7223.44   1782.96 o 
   7 -16   2      335.30     -326.25   1537.82 o 
   8 -16   2       11.78     -316.17   1515.30 o 
   9 -16   2      119.45      665.34   1508.80 o 
  10 -16   2     1766.70     2395.34   1676.83 o 
  11 -16   2     2142.63     3723.58   1862.59 o 
  12 -16   2     5068.18     3871.00   1873.84 o 
  13 -16   2     4228.32     5698.04   2108.55 o 
 -11 -15   2     1641.52     -836.14   2924.38 o 
 -10 -15   2    37644.38    40484.04   3327.11 o 
  -9 -15   2     8938.04     3344.01   2083.29 o 
  -8 -15   2     9079.24    10257.73   1671.79 o 
  -7 -15   2    30276.20    29146.96   1987.68 o 
  -6 -15   2     8156.33    10100.96   1502.97 o 
  -5 -15   2    22033.33    22754.46   1731.11 o 
  -4 -15   2     1261.09     1139.68   1179.48 o 
  -3 -15   2     7890.39     8527.25   1603.75 o 
  -2 -15   2    42777.85    39495.73   1962.25 o 
  -1 -15   2    12973.14    13699.34   1400.20 o 
   0 -15   2    82249.16    81880.20   2267.80 o 
   1 -15   2      382.13     1534.78   1075.67 o 
   2 -15   2     6168.45     6615.69   1146.86 o 
   3 -15   2    73584.77    73762.71   1932.99 o 
   4 -15   2    48838.09    45642.51   3080.12 o 
   5 -15   2     3930.03     2839.23   1562.92 o 
   6 -15   2      958.27      921.09   1543.06 o 
   7 -15   2    75162.35    70358.53   2947.37 o 
   8 -15   2     8243.78     9446.18   1831.03 o 
   9 -15   2     3107.93     5500.48   1736.86 o 
  10 -15   2    22035.09    25305.48   2473.75 o 
  11 -15   2      540.39     2043.83   1721.48 o 
  12 -15   2     2083.00     2213.23   1799.28 o 
  13 -15   2    19996.54    13737.73   2385.94 o 
 -11 -14   2      798.83    -1333.70   3031.02 o 
 -10 -14   2    49466.88    46524.76   3447.01 o 
  -9 -14   2     5320.82     4659.93   2062.75 o 
  -8 -14   2      178.01    -1229.73   1371.09 o 
  -7 -14   2     3236.15     2466.19   1361.08 o 
  -6 -14   2     5309.42     3064.91   1412.35 o 
  -5 -14   2      553.32     -130.48   1172.79 o 
  -4 -14   2      766.13     2390.16   1166.64 o 
  -3 -14   2       22.63     -690.41   1057.32 o 
  -2 -14   2     3175.31     1703.37   1127.68 o 
  -1 -14   2    29739.85    30280.40   1637.00 o 
   0 -14   2    22740.92    20948.13   1419.08 o 
   1 -14   2    21400.17    20388.29   1763.82 o 
   2 -14   2   114090.26   113192.52   2229.69 o 
   3 -14   2     7693.82     9608.98   1036.63 o 
   4 -14   2     1091.12      628.86   1331.40 o 
   5 -14   2    19794.75    19464.01   2508.54 o 
   6 -14   2     8639.70     7477.49   1634.48 o 
   7 -14   2     1259.87     1969.64   1592.02 o 
   8 -14   2    14949.57    14291.22   1912.60 o 
   9 -14   2    20803.71    17333.53   2087.15 o 
  10 -14   2      806.01    -1468.61   1487.62 o 
  11 -14   2    14175.42    12547.45   2047.49 o 
  12 -14   2     6897.75     8517.26   2008.07 o 
  13 -14   2      183.68     1603.45   2450.47 o 
 -12 -13   2      169.48      272.90   3688.28 o 
 -11 -13   2     4400.13     2912.37   3809.67 o 
 -10 -13   2    21834.26    20480.92   2662.72 o 
  -9 -13   2      701.12    -1453.07   2808.62 o 
  -8 -13   2    32044.85    33623.99   2086.86 o 
  -7 -13   2     8210.44     6890.63   1459.17 o 
  -6 -13   2    14548.95    15513.74   1594.58 o 
  -5 -13   2     1669.10      145.02   1170.45 o 
  -4 -13   2    80050.83    77853.64   2271.46 o 
  -3 -13   2    26751.69    28087.85   1575.68 o 
  -2 -13   2     6707.81     6276.56   1149.36 o 
  -1 -13   2    42011.92    41513.38   1762.78 o 
   0 -13   2    67123.24    68967.12   1908.78 o 
   1 -13   2     2217.48     3838.84    896.39 o 
   2 -13   2    46754.02    48035.59   1576.40 o 
   3 -13   2      297.55     1293.87    769.39 o 
   4 -13   2     8308.12     8342.74   1469.12 o 
   5 -13   2     9016.33     8904.49   1652.96 o 
   6 -13   2     1427.82    -1148.91   1403.87 o 
   7 -13   2     1321.63     1728.81   1454.49 o 
   8 -13   2     4468.46     4430.99   1658.19 o 
   9 -13   2     1533.84     2985.98   1542.48 o 
  10 -13   2    27881.53    27853.39   2428.68 o 
  11 -13   2       70.23      269.29   1960.84 o 
  12 -13   2     3285.88     3055.25   1809.57 o 
  13 -13   2      921.95     2760.48   1970.18 o 
  14 -13   2     1349.76     3282.44   2042.68 o 
 -12 -12   2      354.14      453.37   2545.96 o 
 -11 -12   2     9219.67     4651.55   2321.62 o 
 -10 -12   2      319.55      637.50   1967.33 o 
  -9 -12   2     8711.98     8769.53   1631.00 o 
  -8 -12   2    17665.65    17406.11   1726.12 o 
  -7 -12   2     1046.66      926.63   1242.14 o 
  -6 -12   2    26229.46    29191.44   2382.28 o 
  -5 -12   2    28919.03    29522.15   1841.35 o 
  -4 -12   2     9808.87    10621.84   1272.72 o 
  -3 -12   2    32378.96    32861.04   1587.94 o 
  -2 -12   2     5681.03     5825.60   1163.19 o 
  -1 -12   2     1403.64     1565.42    871.41 o 
   0 -12   2    51531.91    50159.15   1571.18 o 
   1 -12   2   143044.92   145346.19   2313.61 o 
   2 -12   2      556.48      305.18    734.60 o 
   3 -12   2    15056.58    14214.19    996.09 o 
   4 -12   2    12849.33    12670.50   1477.57 o 
   5 -12   2    33663.25    35574.93   2181.34 o 
   6 -12   2      484.75      477.43   1340.53 o 
   7 -12   2     1214.93      606.01   1439.21 o 
   8 -12   2       25.10      523.38   1471.53 o 
   9 -12   2     7835.66     7380.40   1749.52 o 
  10 -12   2     3276.44     2799.84   1599.95 o 
  11 -12   2    11857.56    12184.07   2069.96 o 
  12 -12   2    27233.73    27772.24   2589.67 o 
  13 -12   2      988.10     2558.09   1778.35 o 
  14 -12   2     1007.47     3012.37   1986.78 o 
 -12 -11   2     1884.43       24.82   2338.26 o 
 -11 -11   2    20073.45    23238.11   2791.22 o 
 -10 -11   2     3911.93     3277.86   2122.60 o 
  -9 -11   2      780.47     -898.61   1322.81 o 
  -8 -11   2    17026.98    19280.08   1760.90 o 
  -7 -11   2     5330.50     7151.77   1428.65 o 
  -6 -11   2     4082.50     5706.71   1284.48 o 
  -5 -11   2    60070.07    62226.62   2276.39 o 
  -4 -11   2   203636.66   207259.52   4648.14 o 
  -3 -11   2    12241.90    11516.59   1142.20 o 
  -2 -11   2    19623.95    20836.82   1265.55 o 
  -1 -11   2    65064.56    65653.86   1746.73 o 
   0 -11   2     7412.15     8822.85   1150.14 o 
   1 -11   2     4910.64     4968.41    820.60 o 
   2 -11   2       57.69      563.20    695.85 o 
   3 -11   2    93325.08    92461.34   1869.38 o 
   4 -11   2      212.51     -992.75    992.75 o 
   5 -11   2   259828.55   248923.62   4739.32 o 
   6 -11   2     3093.58     3194.38   1382.88 o 
   7 -11   2     3913.76     4532.80   1484.27 o 
   8 -11   2      667.66     2267.12   1522.85 o 
   9 -11   2      766.10      672.68   1431.92 o 
  10 -11   2      787.63    -1150.17   1540.49 o 
  11 -11   2     2533.17     -184.43   1501.05 o 
  12 -11   2     2128.48      802.71   2041.18 o 
  13 -11   2    42425.41    40945.45   2936.37 o 
  14 -11   2      121.26    -1036.17   1691.92 o 
 -13 -10   2        5.99    -1136.66   3588.55 o 
 -12 -10   2     1417.12     2336.64   2196.23 o 
 -11 -10   2     9655.72     8625.63   2340.68 o 
 -10 -10   2     5303.06     5777.88   2106.70 o 
  -9 -10   2     2696.91     1175.08   1354.24 o 
  -8 -10   2     1901.46     2683.97   1336.20 o 
  -7 -10   2       33.34    -1168.03   1185.95 o 
  -6 -10   2     8703.76     9325.45   1350.08 o 
  -5 -10   2    28465.04    29721.39   1626.83 o 
  -4 -10   2     1200.93      754.33    878.56 o 
  -3 -10   2    15956.53    16357.16   1153.30 o 
  -2 -10   2     1546.27     2148.66    825.65 o 
  -1 -10   2       27.52     -500.10    710.63 o 
   0 -10   2    48828.12    46299.46   1460.37 o 
   1 -10   2      636.95      594.85    656.16 o 
   2 -10   2       53.14     -285.42    701.63 o 
   3 -10   2       87.32       23.42    897.61 o 
   4 -10   2    17411.84    16158.16   1509.84 o 
   5 -10   2       64.21      280.63   1116.51 o 
   6 -10   2   116371.80   117616.77   2995.06 o 
   7 -10   2    20722.12    19873.19   1924.63 o 
   8 -10   2     3699.95     1748.07   1107.96 o 
   9 -10   2    19981.53    18875.08   2017.26 o 
  10 -10   2    15901.97    19272.43   2122.99 o 
  11 -10   2    21331.01    21444.26   2307.99 o 
  12 -10   2     9171.54     7330.38   1891.74 o 
  13 -10   2     1294.32     1449.70   1737.04 o 
  14 -10   2     7911.46     8161.16   2234.64 o 
 -13  -9   2    11527.48     8135.73   2971.73 o 
 -12  -9   2      615.94     4013.20   3160.40 o 
 -11  -9   2    26614.91    29476.71   2965.19 o 
 -10  -9   2     1823.84      503.67   1419.14 o 
  -9  -9   2      537.22     1472.06   1410.46 o 
  -8  -9   2    22703.57    27067.46   2387.46 o 
  -7  -9   2     5965.59     6862.93   1379.40 o 
  -6  -9   2    42585.62    42650.17   1955.91 o 
  -5  -9   2     6192.90     4872.09   1126.35 o 
  -4  -9   2     3470.15     2615.72    885.86 o 
  -3  -9   2      324.66        1.07    742.30 o 
  -2  -9   2    84500.62    77614.86   1750.79 o 
  -1  -9   2    11307.77    10122.40    898.76 o 
   0  -9   2     1578.06     1930.47    707.87 o 
   1  -9   2    44228.21    43055.49   1269.35 o 
   2  -9   2   126973.09   127981.34   2431.68 o 
   3  -9   2    16744.01    18564.97   1301.14 o 
   4  -9   2    21664.22    20082.13   1439.66 o 
   5  -9   2      126.68     -781.54    950.56 o 
   6  -9   2    16876.92    16721.14   1632.53 o 
   7  -9   2     8208.65    10533.27   1045.97 o 
   8  -9   2      763.60     1355.71   1001.13 o 
   9  -9   2     2440.62     3192.57   1164.83 o 
  10  -9   2     6378.39     6002.32   1707.91 o 
  11  -9   2     1255.22     1814.09   1599.65 o 
  12  -9   2     6148.91     7576.76   1877.21 o 
  13  -9   2     1774.74     -744.33   1501.30 o 
  14  -9   2      708.72      142.73   1814.42 o 
 -13  -8   2      181.68    -2154.11   2267.84 o 
 -12  -8   2        2.20      440.64   2185.54 o 
 -11  -8   2     2910.53        5.49   1981.42 o 
 -10  -8   2      691.64     1410.54   1425.62 o 
  -9  -8   2    12335.36    10137.75   1580.59 o 
  -8  -8   2    14851.06    17050.39   1678.83 o 
  -7  -8   2      392.34     -197.28   1219.63 o 
  -6  -8   2     4572.02     3053.05   1172.43 o 
  -5  -8   2       35.31      124.82    899.28 o 
  -4  -8   2   130043.98   131725.58   2273.35 o 
  -3  -8   2     4931.18     5006.88    806.19 o 
  -2  -8   2    38916.95    36536.68   1541.75 o 
  -1  -8   2    53633.76    49334.09   1410.60 o 
   0  -8   2     9108.82    12639.42    937.05 o 
   1  -8   2     1117.63      626.98    649.97 o 
   2  -8   2    11215.44     9911.41    722.17 o 
   3  -8   2     3092.22     2458.68    896.25 o 
   4  -8   2    14624.12    12117.71   1194.42 o 
   5  -8   2       38.45     -197.00    953.69 o 
   6  -8   2    43494.13    40633.34   1523.05 o 
   7  -8   2      281.38     -748.45    940.57 o 
   8  -8   2       87.76      173.33   1039.78 o 
   9  -8   2    40716.96    38778.94   1877.39 o 
  10  -8   2       90.48     2499.96   1188.73 o 
  11  -8   2    30526.52    29507.89   2472.31 o 
  12  -8   2    17812.71    20638.35   2327.46 o 
  13  -8   2      390.07      750.18   1670.95 o 
  14  -8   2     8232.20     9208.96   2152.62 o 
 -13  -7   2       46.31    -2919.85   3381.08 o 
 -12  -7   2    39661.57    42906.87   4447.17 o 
 -11  -7   2     6366.50     5673.38   2197.04 o 
 -10  -7   2    10853.48    11595.36   1639.38 o 
  -9  -7   2     4732.69     3480.36   1440.93 o 
  -8  -7   2     5022.77     5309.23   1402.78 o 
  -7  -7   2    23553.49    24305.21   1657.33 o 
  -6  -7   2      410.58     -791.76    960.11 o 
  -5  -7   2     1943.59     2775.21    935.60 o 
  -4  -7   2      373.90      592.52    753.57 o 
  -3  -7   2    16809.13    16522.45    992.90 o 
  -2  -7   2    41361.20    37989.42   1283.43 o 
  -1  -7   2     5813.09     5408.87    940.19 o 
   0  -7   2     2788.59     2422.58    661.12 o 
   1  -7   2   170887.59   170820.08   2145.03 o 
   2  -7   2        7.93      239.73    473.28 o 
   3  -7   2      752.77     2585.52    889.69 o 
   4  -7   2    17544.59    18362.18   1279.95 o 
   5  -7   2   141321.31   135469.89   1896.74 o 
   6  -7   2    16356.54    15783.24   1313.27 o 
   7  -7   2      901.98     -356.15    979.46 o 
   8  -7   2      813.88      523.43   1287.19 o 
   9  -7   2      763.60     2642.59   1374.30 o 
  10  -7   2       37.75     -556.86   1169.81 o 
  11  -7   2    42620.17    42303.54   2146.44 o 
  12  -7   2     3432.86     4805.32   1744.01 o 
  13  -7   2     2669.14      124.47   2196.90 o 
  14  -7   2     4062.50     2984.83   2123.57 o 
 -13  -6   2    11311.91     6604.45   3148.19 o 
 -12  -6   2    16180.25    17245.79   2665.09 o 
 -11  -6   2    13448.21    13753.03   1835.04 o 
 -10  -6   2    11873.04    12161.45   1679.40 o 
  -9  -6   2      237.58     -600.28   1286.37 o 
  -8  -6   2     5609.73     7224.13   1433.81 o 
  -7  -6   2      293.37      294.52   1159.91 o 
  -6  -6   2     4515.33     6849.24   1128.53 o 
  -5  -6   2   131082.02   126447.62   2248.11 o 
  -4  -6   2    45607.44    45090.39   1531.50 o 
  -3  -6   2     3123.68     3309.91    718.45 o 
  -2  -6   2   279248.53   278541.66   2623.66 o 
  -1  -6   2    11147.47    12281.67    803.79 o 
   0  -6   2    17772.30    19287.00    963.27 o 
   1  -6   2     5549.93     5993.88    630.38 o 
   2  -6   2    53522.71    53674.40   1559.99 o 
   3  -6   2     8649.58     7249.83   1001.84 o 
   4  -6   2     4743.04     3796.11    641.37 o 
   5  -6   2     6530.45     5767.67    804.46 o 
   6  -6   2    61271.57    57156.46   1641.31 o 
   7  -6   2    22030.97    23319.62   1442.40 o 
   8  -6   2     6238.34     5492.89   1368.97 o 
   9  -6   2      421.99     1437.30   1217.19 o 
  10  -6   2      452.55    -1140.84   1140.84 o 
  11  -6   2    31059.24    29111.32   1975.43 o 
  12  -6   2    18085.61    17180.24   2170.36 o 
  13  -6   2        0.40    -1475.44   1475.44 o 
  14  -6   2      408.20     3810.33   2257.20 o 
 -14  -5   2      182.64    -2769.85   2824.29 o 
 -13  -5   2     9233.11    14103.02   2657.98 o 
 -12  -5   2    37652.79    41287.00   3263.13 o 
 -11  -5   2     1096.22     1544.34   1488.55 o 
 -10  -5   2    48230.80    51152.29   2475.18 o 
  -9  -5   2    23745.92    24281.20   1865.91 o 
  -8  -5   2      655.00    -1161.99   1234.63 o 
  -7  -5   2     2116.35     3013.76   1224.63 o 
  -6  -5   2   221250.48   221027.73   3090.95 o 
  -5  -5   2    18128.48    19557.30   1188.49 o 
  -4  -5   2    10575.29     8387.84    831.07 o 
  -3  -5   2    21886.40    25552.00   1134.06 o 
  -2  -5   2     1993.53     1923.77    621.27 o 
  -1  -5   2    44267.27    42145.89   1037.20 o 
   0  -5   2    22397.60    21844.46    734.85 o 
   1  -5   2    10667.28    11644.96    520.87 o 
   2  -5   2    27916.81    27049.16   1468.96 o 
   3  -5   2    33603.84    32582.19    828.21 o 
   4  -5   2    27709.21    25551.38   1063.30 o 
   5  -5   2    20203.85    19556.20   1129.32 o 
   6  -5   2    29726.86    30737.67   1445.12 o 
   7  -5   2   111432.40   104863.62   2299.22 o 
   8  -5   2    10905.95    10755.67   1403.91 o 
   9  -5   2    12781.15    11892.62   1505.57 o 
  10  -5   2      736.88     1225.26   1249.65 o 
  11  -5   2    15472.21    13631.40   2090.45 o 
  12  -5   2     6666.48     6752.31   1567.57 o 
  13  -5   2     4220.29     4261.38   1830.08 o 
  14  -5   2      249.28    -1193.47   1672.16 o 
 -14  -4   2      316.86       76.76   3601.84 o 
 -13  -4   2     2318.92     5674.96   2279.73 o 
 -12  -4   2     1588.79     2697.76   2046.86 o 
 -11  -4   2     4611.96     3565.70   2266.82 o 
 -10  -4   2     9754.26    11685.87   1664.57 o 
  -9  -4   2   143930.61   147311.52   3236.14 o 
  -8  -4   2    43256.27    44686.00   2118.38 o 
  -7  -4   2      490.27     1233.17   1140.03 o 
  -6  -4   2   253490.73   240440.30   3160.85 o 
  -5  -4   2   119560.94   122716.41   2106.16 o 
  -4  -4   2       19.70      150.69    657.74 o 
  -3  -4   2      690.77      975.04    669.81 o 
  -2  -4   2    68831.58    69942.85   1200.92 o 
  -1  -4   2      729.54      588.22    365.94 o 
   0  -4   2      236.76       18.25    288.59 o 
   1  -4   2     7237.07     7359.81    356.66 o 
   2  -4   2   182832.47   187061.20   1900.09 o 
   3  -4   2      265.91      774.25    789.17 o 
   4  -4   2   124954.36   118088.76   2908.59 o 
   5  -4   2    54626.55    49428.83   1469.94 o 
   6  -4   2     9810.90     9427.52   1124.65 o 
   7  -4   2     3594.16     4643.97   1385.75 o 
   8  -4   2    20309.36    18678.51   1567.91 o 
   9  -4   2      334.06      654.00   1236.61 o 
  10  -4   2     1148.48     3945.08   1415.80 o 
  11  -4   2        0.34      441.94   1285.87 o 
  12  -4   2     1858.79     1735.16   1368.88 o 
  13  -4   2      666.39     1763.57   1652.48 o 
  14  -4   2     3677.20     6976.51   2051.55 o 
 -14  -3   2     4016.33     5244.62   2335.11 o 
 -13  -3   2    15615.37    15655.04   2609.50 o 
 -12  -3   2     1363.31     1883.54   1403.16 o 
 -11  -3   2     8160.54    13548.56   2310.89 o 
 -10  -3   2     1362.18     2414.51   1397.38 o 
  -9  -3   2    23101.84    24230.54   1826.68 o 
  -8  -3   2     1561.52     1022.77   1217.64 o 
  -7  -3   2     3377.14     4097.24   1141.61 o 
  -6  -3   2    46831.13    50936.91   2291.98 o 
  -5  -3   2    11318.65    10239.75   1012.50 o 
  -4  -3   2      209.98      151.70    786.24 o 
  -3  -3   2    25761.22    25450.37   1182.55 o 
  -2  -3   2     1857.52     1399.30    438.11 o 
  -1  -3   2    46401.00    49390.27    594.26 o 
   0  -3   2     1519.68     1523.29    249.83 o 
   1  -3   2     1455.55     1623.92    237.07 o 
   2  -3   2    20637.12    18978.67    594.04 o 
   3  -3   2    70904.47    74266.76   3485.11 o 
   4  -3   2       50.45      -46.04   1003.66 o 
   5  -3   2     1044.57     1601.12    825.37 o 
   6  -3   2     3805.51     5566.51   1045.97 o 
   7  -3   2    36648.23    37603.92   1793.48 o 
   8  -3   2    17788.84    17452.38   1601.72 o 
   9  -3   2    19742.37    19268.20   2056.89 o 
  10  -3   2    13633.17    13762.18   1641.78 o 
  11  -3   2    11838.71    13844.13   1658.23 o 
  12  -3   2       54.14      547.99   1324.83 o 
  13  -3   2      756.85     2471.68   1467.26 o 
  14  -3   2       37.87      889.83   1798.81 o 
 -14  -2   2     9357.86    12830.94   4370.75 o 
 -13  -2   2     5803.62     7234.55   2253.16 o 
 -12  -2   2        5.64    -1609.21   1609.21 o 
 -11  -2   2      786.18     1072.53   1180.33 o 
 -10  -2   2    47185.30    50944.73   2295.06 o 
  -9  -2   2     2068.60     1513.94   1377.40 o 
  -8  -2   2    57099.97    59937.35   2233.89 o 
  -7  -2   2        4.22     -733.55   1099.95 o 
  -6  -2   2   155500.39   153154.80   2517.28 o 
  -5  -2   2    14467.11    14481.53   1295.06 o 
  -4  -2   2    15165.13    14672.94   1287.53 o 
  -3  -2   2    23398.79    25800.11   1070.65 o 
  -2  -2   2    83614.38    85494.05    887.01 o 
  -1  -2   2     1146.10     1322.30    332.69 o 
   0  -2   2   429938.12   445835.09   2190.33 o 
   1  -2   2    14168.53    13417.48    413.95 o 
   2  -2   2    15378.89    14718.52    689.20 o 
   3  -2   2     2671.64     5623.09    777.24 o 
   4  -2   2   150319.92   140307.53   2050.00 o 
   5  -2   2    16076.42    16081.41   1113.69 o 
   6  -2   2      279.88       -7.57    939.96 o 
   7  -2   2    39096.27    40416.25   1877.80 o 
   8  -2   2    69360.23    64128.64   2404.16 o 
   9  -2   2      994.45     2065.30   1392.92 o 
  10  -2   2    35620.07    32069.01   2499.67 o 
  11  -2   2      669.87      850.44   1338.29 o 
  12  -2   2     2858.55     2462.91   2176.03 o 
  13  -2   2     6544.53     6776.87   1672.29 o 
  14  -2   2      208.09    -1618.79   1862.95 o 
 -14  -1   2      501.72     2161.04   2130.76 o 
 -13  -1   2     8316.13     8611.30   2290.88 o 
 -12  -1   2    13369.75    14516.89   1766.44 o 
 -11  -1   2     9159.17     9820.02   1539.55 o 
 -10  -1   2     6308.22     6161.04   1373.77 o 
  -9  -1   2    26322.61    26001.51   1802.99 o 
  -8  -1   2    16256.41    18953.69   2491.32 o 
  -7  -1   2     2878.83     3713.36   1148.50 o 
  -6  -1   2    11685.63    12527.97   1144.39 o 
  -5  -1   2   111383.32   111186.55   1961.22 o 
  -4  -1   2     2840.59     3093.69    784.74 o 
  -3  -1   2        4.05      887.55    617.82 o 
  -2  -1   2     4079.58     3953.46    544.54 o 
  -1  -1   2   245361.34   267745.81   2054.83 o 
   1  -1   2     9339.52    10828.25    381.19 o 
   2  -1   2   112932.55   110899.47   1346.00 o 
   3  -1   2   275347.16   271319.72   2917.21 o 
   4  -1   2    39740.74    40452.08   1401.43 o 
   5  -1   2    32959.98    32775.25   1438.05 o 
   6  -1   2    69456.14    71097.23   2187.00 o 
   7  -1   2    12775.67    11043.73   1393.06 o 
   8  -1   2    50549.20    47151.28   2094.91 o 
   9  -1   2     5823.51     3651.71   1509.14 o 
  10  -1   2     6747.40     6547.38   1579.87 o 
  11  -1   2     5411.43     5893.96   1981.78 o 
  12  -1   2     1668.49     1585.24   1422.85 o 
  13  -1   2     9798.34    13876.63   1857.97 o 
  14  -1   2     2968.03     2573.67   1632.32 o 
 -14   0   2      969.52     1236.84   2577.11 o 
 -13   0   2    13844.33    14784.08   1823.46 o 
 -12   0   2     7919.23    10061.84   1700.74 o 
 -11   0   2      188.85    -1165.27   1165.27 o 
 -10   0   2    43455.88    43189.28   2147.21 o 
  -9   0   2    18932.66    22039.17   2128.98 o 
  -8   0   2     5399.39     5112.78   1211.67 o 
  -7   0   2      371.86      550.59    946.83 o 
  -6   0   2     1282.80     1790.73   1140.77 o 
  -5   0   2     2971.00     3902.27   1039.02 o 
  -4   0   2    35219.85    32676.72   1247.08 o 
  -3   0   2   334417.22   336944.06   2709.24 o 
  -2   0   2    25713.63    26593.64    673.89 o 
  -1   0   2     7270.48     6972.97    283.09 o 
   0   0   2  1077794.38  1137910.38  12884.40 o 
   1   0   2     1965.80     2415.64    255.10 o 
   2   0   2    31376.64    33240.66    902.40 o 
   3   0   2   280138.38   272780.22   2615.09 o 
   4   0   2   175805.33   172321.25   2293.60 o 
   5   0   2     6142.04     6859.07    991.80 o 
   6   0   2      977.66      937.39    987.09 o 
   7   0   2    19436.64    19954.40   1568.77 o 
   8   0   2     5572.75     5840.40   1440.13 o 
   9   0   2    15174.89    16197.74   1726.06 o 
  10   0   2    59333.80    56690.58   2478.28 o 
  11   0   2    18988.10    19203.35   1960.97 o 
  12   0   2     3568.78     3743.80   1980.96 o 
  13   0   2     7047.78     9985.02   1759.09 o 
  14   0   2       48.23    -1543.88   1543.88 o 
 -14   1   2    11982.12    13705.67   2946.22 o 
 -13   1   2     9776.84    13064.81   1802.86 o 
 -12   1   2    11460.08     9953.94   1607.96 o 
 -11   1   2    32542.67    30267.90   2085.64 o 
 -10   1   2     6514.48     6386.07   1443.40 o 
  -9   1   2    15887.66    17616.80   1598.01 o 
  -8   1   2    32446.87    32834.54   1771.82 o 
  -7   1   2    14692.45    15259.69   1292.12 o 
  -6   1   2     7009.40     7181.38    958.56 o 
  -5   1   2   110899.88   107465.01   1899.83 o 
  -4   1   2     7458.53     8365.13    851.47 o 
  -3   1   2    13673.05    17276.02    834.50 o 
  -2   1   2    26789.89    27503.03    700.78 o 
  -1   1   2    45056.68    49007.24    517.52 o 
   0   1   2    10120.59    11393.15    241.70 o 
   1   1   2     5515.51     5509.96    302.64 o 
   2   1   2    61230.79    61400.41   1128.43 o 
   3   1   2   102634.35    98669.79   1647.74 o 
   4   1   2    85145.49    79750.69   1735.14 o 
   5   1   2    11465.10    12006.31   1074.58 o 
   6   1   2    10794.27    11227.01   1218.79 o 
   7   1   2     3081.34     3475.79   1241.73 o 
   8   1   2      355.78     1625.33   1342.88 o 
   9   1   2      781.25      638.99   1383.79 o 
  10   1   2     5395.36     6431.63   1557.26 o 
  11   1   2        0.69     1242.55   1560.01 o 
  12   1   2        4.77      385.89   1526.41 o 
  13   1   2    43428.24    45588.40   2581.25 o 
  14   1   2    13092.18     7405.33   2454.81 o 
 -14   2   2     7273.71     6389.99   3121.99 o 
 -13   2   2     7468.62     7506.85   1628.76 o 
 -12   2   2      179.58     -924.07   1278.39 o 
 -11   2   2    14455.53    13642.87   1589.25 o 
 -10   2   2     6644.73     8166.61   1438.42 o 
  -9   2   2     5848.77     8003.77   1389.03 o 
  -8   2   2    42320.38    40943.03   1939.15 o 
  -7   2   2    41730.04    43458.48   1742.25 o 
  -6   2   2       71.32     -819.55    819.55 o 
  -5   2   2     4475.81     5160.66    992.46 o 
  -4   2   2    71584.76    70841.73   1505.15 o 
  -3   2   2     6272.52     5511.58    709.92 o 
  -2   2   2    20357.05    21377.10    791.65 o 
  -1   2   2     1653.36     1387.33    259.29 o 
   0   2   2    11376.37    12347.46    390.81 o 
   1   2   2      282.09      649.96    267.42 o 
   2   2   2    81730.79    83398.06   1363.98 o 
   3   2   2    33371.91    35634.45   1321.74 o 
   4   2   2    56961.59    57096.24   1529.96 o 
   5   2   2     4063.02     4793.67    954.94 o 
   6   2   2    13326.21    14169.52   1263.02 o 
   7   2   2    16128.95    16833.09   1537.54 o 
   8   2   2       60.80     -971.70   1283.47 o 
   9   2   2     9555.57    12033.84   1645.34 o 
  10   2   2     5526.70     6445.24   1572.76 o 
  11   2   2     5680.47     6463.19   1653.55 o 
  12   2   2     3256.83     5278.67   1741.93 o 
  13   2   2     8317.90     8925.19   2426.36 o 
  14   2   2     5839.82     3421.34   2311.58 o 
 -14   3   2     5391.12     4937.02   2745.46 o 
 -13   3   2     1728.76     2053.30   1487.30 o 
 -12   3   2    19333.00    17527.73   1790.73 o 
 -11   3   2      842.28      967.26   1264.12 o 
 -10   3   2     6615.43     6157.16   1362.29 o 
  -9   3   2     7926.79    10278.88   1870.54 o 
  -8   3   2    22122.13    22921.71   1575.53 o 
  -7   3   2    94368.40    94733.79   2196.38 o 
  -6   3   2      939.42      192.20    766.48 o 
  -5   3   2     6402.02     7611.65    865.51 o 
  -4   3   2      994.89     1027.52    673.46 o 
  -3   3   2    21500.25    21821.05    963.09 o 
  -2   3   2    22403.52    21578.28    783.74 o 
  -1   3   2     2591.78     3492.33    393.94 o 
   0   3   2     8252.60    10115.73    508.51 o 
   1   3   2   114714.11   115282.61   1732.53 o 
   2   3   2     2462.57     3180.12    641.91 o 
   3   3   2    30183.54    27497.26   1184.29 o 
   4   3   2     6099.34     7746.06    893.68 o 
   5   3   2    10510.36    11225.10   1103.51 o 
   6   3   2    10680.00    12609.98   1292.98 o 
   7   3   2    11515.10    11554.23   1462.85 o 
   8   3   2    12644.84    14968.23   1641.11 o 
   9   3   2      246.04      252.53   1394.97 o 
  10   3   2      908.77     -155.03   1402.83 o 
  11   3   2     3117.58     3388.43   1591.04 o 
  12   3   2     7970.45     7603.04   1802.39 o 
  13   3   2    30420.24    33311.66   2519.48 o 
 -14   4   2     6992.00     6820.98   2096.60 o 
 -13   4   2      402.91     2294.68   1763.61 o 
 -12   4   2    31591.12    36908.91   2215.71 o 
 -11   4   2     1723.62     1546.02   1295.69 o 
 -10   4   2     2355.48     3800.70   1322.34 o 
  -9   4   2     1002.75      495.73   1160.22 o 
  -8   4   2   189885.69   188895.22   3101.76 o 
  -7   4   2    45428.09    44333.32   1754.33 o 
  -6   4   2        2.00      695.29    807.98 o 
  -5   4   2    89902.18    87849.26   1715.41 o 
  -4   4   2    77638.56    72989.27   1461.71 o 
  -3   4   2      437.43      434.19    607.74 o 
  -2   4   2    21694.36    20874.02    899.05 o 
  -1   4   2      182.31     -372.83    429.27 o 
   0   4   2       79.30      628.70    438.04 o 
   1   4   2    14513.51    13234.24    806.99 o 
   2   4   2   142419.64   147373.88   1911.47 o 
   3   4   2    23161.41    22771.33   1129.98 o 
   4   4   2     1367.90     2710.96    910.90 o 
   5   4   2     7253.58     8434.78   1078.93 o 
   6   4   2     1848.24     2154.54   1126.95 o 
   7   4   2     1896.29     2688.32   1337.17 o 
   8   4   2      378.32     1177.94   1317.26 o 
   9   4   2      160.67    -1000.47   1378.22 o 
  10   4   2     6338.15     7235.72   1646.01 o 
  11   4   2      285.00     -555.09   1512.39 o 
  12   4   2     9170.26     6941.10   1781.11 o 
  13   4   2     3906.49     3450.98   1812.32 o 
 -14   5   2     1837.51      397.44   1822.32 o 
 -13   5   2      177.26     -864.38   1888.89 o 
 -12   5   2     8369.82     9641.35   1577.08 o 
 -11   5   2    27013.68    26276.26   1886.14 o 
 -10   5   2       88.16     -508.35   1122.33 o 
  -9   5   2     8849.86     9662.95   1417.54 o 
  -8   5   2      754.76     -194.46   1089.25 o 
  -7   5   2     7024.36     4954.89   1034.36 o 
  -6   5   2      931.18      706.59    802.74 o 
  -5   5   2        4.51      831.90    673.60 o 
  -4   5   2   146887.78   134944.03   1857.17 o 
  -3   5   2   103845.48   108422.52   1976.47 o 
  -2   5   2     2607.63     2602.94    644.35 o 
  -1   5   2    30427.69    31984.89   1019.28 o 
   0   5   2   187239.97   191439.91   3020.95 o 
   1   5   2     6366.92     7231.16    738.98 o 
   2   5   2    14550.18    13923.77    893.18 o 
   3   5   2    24980.57    26686.84   1159.20 o 
   4   5   2     7952.36     9329.35    991.44 o 
   5   5   2     6853.58     7275.69   1100.48 o 
   6   5   2    27212.30    26766.20   1625.36 o 
   7   5   2    23537.08    21652.87   1726.64 o 
   8   5   2        1.24     -301.42   1375.69 o 
   9   5   2      167.02     -542.87   1358.05 o 
  10   5   2      975.86      885.23   2172.68 o 
  11   5   2      717.49    -1504.47   1504.47 o 
  12   5   2     6989.60     6094.79   1966.65 o 
  13   5   2       64.63    -2703.14   4317.97 o 
 -14   6   2      943.29      377.70   1806.50 o 
 -13   6   2      125.40     2969.24   1739.49 o 
 -12   6   2      126.86      922.82   1556.90 o 
 -11   6   2     4258.24     4392.13   1350.73 o 
 -10   6   2    11328.45    10713.75   1462.11 o 
  -9   6   2     1913.49     2513.97   1214.11 o 
  -8   6   2      344.91    -1002.96   1002.96 o 
  -7   6   2     8482.26     9659.66   1157.23 o 
  -6   6   2    49934.57    49922.73   2115.75 o 
  -5   6   2    26891.35    25244.30   1193.51 o 
  -4   6   2     4049.80     3376.47    701.83 o 
  -3   6   2      636.06      493.12    641.96 o 
  -2   6   2    26998.76    29063.87   1094.99 o 
  -1   6   2     4247.85     4128.88    709.16 o 
   0   6   2     6375.84     6788.23    775.51 o 
   1   6   2     4459.10     3631.25    912.32 o 
   2   6   2    16522.65    15663.93    925.56 o 
   3   6   2      241.90     1330.05    731.75 o 
   4   6   2    12536.12    13747.33   1126.72 o 
   5   6   2    39689.98    39949.34   1736.05 o 
   6   6   2    75808.55    73170.19   2270.24 o 
   7   6   2     2346.88     2162.43   1324.22 o 
   8   6   2    18866.02    18952.49   1789.74 o 
   9   6   2     7176.99     6360.93   1564.04 o 
  10   6   2    12659.65    12684.36   1793.52 o 
  11   6   2     8696.72     8910.63   1834.23 o 
  12   6   2     1538.89     -203.40   1743.02 o 
  13   6   2      259.11    -2680.99   5030.68 o 
 -14   7   2     2592.15     2524.63   1836.09 o 
 -13   7   2    16528.16    18762.82   2323.52 o 
 -12   7   2      626.84     2599.79   1654.97 o 
 -11   7   2    39256.80    39967.37   2663.10 o 
 -10   7   2      112.10      432.21   1184.90 o 
  -9   7   2    14149.94    13766.18   1444.58 o 
  -8   7   2      668.11     1347.34   1114.98 o 
  -7   7   2    35117.67    38117.14   1668.82 o 
  -6   7   2        6.54     -402.06    778.68 o 
  -5   7   2     3420.89     4119.51    753.70 o 
  -4   7   2    23988.89    23978.27   1460.37 o 
  -3   7   2       83.46      -96.24    588.40 o 
  -2   7   2    75436.25    71783.16   1470.13 o 
  -1   7   2    52111.07    49049.18   1339.43 o 
   0   7   2    79197.91    78814.96   1599.65 o 
   1   7   2     3971.11     4824.13    926.05 o 
   2   7   2    27783.60    29587.59   1180.06 o 
   3   7   2    79957.98    75811.04   1761.24 o 
   4   7   2     5941.91     6550.35    990.51 o 
   5   7   2     3451.75     4402.59   1120.35 o 
   6   7   2    23185.64    24289.03   1676.03 o 
   7   7   2    14734.90    15072.29   1628.29 o 
   8   7   2    70515.81    68081.66   2585.38 o 
   9   7   2    17031.69    17016.72   1848.53 o 
  10   7   2     1798.85     1162.11   1514.93 o 
  11   7   2     1114.17     2830.28   1685.00 o 
  12   7   2    21426.36    21806.42   2263.65 o 
  13   7   2       16.02     2186.31   2853.10 o 
 -14   8   2     6997.33    11341.41   2716.06 o 
 -13   8   2    21456.19    21738.73   2383.02 o 
 -12   8   2      455.17     1317.94   1601.99 o 
 -11   8   2    11469.59    11464.64   1911.69 o 
 -10   8   2     7334.54     8673.37   1339.19 o 
  -9   8   2    56319.85    55619.12   2165.86 o 
  -8   8   2     2376.26     1933.68   1056.72 o 
  -7   8   2    43803.46    41679.13   2113.74 o 
  -6   8   2    10746.64    10106.78    980.11 o 
  -5   8   2     3510.18     2580.14    758.21 o 
  -4   8   2       33.71      -24.17    612.86 o 
  -3   8   2    11942.19    12149.99    864.77 o 
  -2   8   2      948.70      925.06    648.34 o 
  -1   8   2      452.55     -494.88    651.39 o 
   0   8   2       92.44     1284.71    716.35 o 
   1   8   2     8597.67    10242.63    927.98 o 
   2   8   2      919.21     2471.54    982.55 o 
   3   8   2    64327.37    62881.59   1678.86 o 
   4   8   2     4676.89     6213.87   1017.35 o 
   5   8   2    67046.95    66358.12   2315.14 o 
   6   8   2    15873.47    17029.32   1590.23 o 
   7   8   2    67857.34    70198.08   2449.16 o 
   8   8   2     3951.54      955.65   1408.58 o 
   9   8   2    53540.13    53877.43   2668.94 o 
  10   8   2    12447.15    13891.90   1890.29 o 
  11   8   2      132.36     -260.06   1591.74 o 
  12   8   2      290.00    -1457.32   4796.35 o 
  13   8   2     8028.64     8885.26   3311.02 o 
 -14   9   2     7225.51     9441.56   2863.15 o 
 -13   9   2     7964.00     7092.80   2089.78 o 
 -12   9   2    41136.94    40705.86   2792.93 o 
 -11   9   2    34086.98    30906.75   2516.23 o 
 -10   9   2    17301.08    15984.78   2003.23 o 
  -9   9   2    11074.31    11190.25   1326.88 o 
  -8   9   2    16641.69    16111.42   1287.09 o 
  -7   9   2    15948.22    16456.46   1230.43 o 
  -6   9   2     9107.97    10377.66   1012.31 o 
  -5   9   2     5676.36     6061.63    809.25 o 
  -4   9   2     4099.34     5726.62    804.64 o 
  -3   9   2    11635.66     9621.01    883.78 o 
  -2   9   2    86377.45    88169.73   2302.34 o 
  -1   9   2     4860.78     6240.59    839.76 o 
   0   9   2        3.54      274.24    732.37 o 
   1   9   2       77.98      523.26    747.61 o 
   2   9   2    25248.79    27245.34   1376.86 o 
   3   9   2      412.29     1688.46   1305.62 o 
   4   9   2     7676.35     8731.12   1166.63 o 
   5   9   2    26545.16    24194.62   1640.82 o 
   6   9   2    16778.51    16099.10   1566.34 o 
   7   9   2    22210.96    22601.62   1864.27 o 
   8   9   2    60198.96    64134.21   2609.47 o 
   9   9   2    10492.88    11785.46   1748.18 o 
  10   9   2       58.74     -549.52   1593.48 o 
  11   9   2     7249.53     3669.48   2568.67 o 
  12   9   2     3286.06     4122.88   3104.04 o 
 -14  10   2    18053.45    18050.42   2448.00 o 
 -13  10   2    23960.63    24436.89   2632.34 o 
 -12  10   2      933.86     2623.54   2075.81 o 
 -11  10   2    26901.55    26172.89   2423.19 o 
 -10  10   2    11745.58    11194.02   2246.86 o 
  -9  10   2    51813.71    48007.82   2615.90 o 
  -8  10   2    38635.25    38462.65   1809.96 o 
  -7  10   2   105417.01    96728.01   4419.46 o 
  -6  10   2     7703.20     7405.55   1462.66 o 
  -5  10   2     2876.62     3634.50    796.15 o 
  -4  10   2     8959.34     8315.42    919.77 o 
  -3  10   2      938.28     2039.04    779.93 o 
  -2  10   2    54267.96    50647.42   1500.97 o 
  -1  10   2     9107.12    11708.98   1370.34 o 
   0  10   2      466.56      816.69    808.49 o 
   1  10   2     5084.06     4451.62    945.66 o 
   2  10   2     2978.93     3939.48    970.11 o 
   3  10   2    18839.38    19177.53   2031.71 o 
   4  10   2    10858.28    10084.51   1263.81 o 
   5  10   2      808.13     -242.82   1128.64 o 
   6  10   2       26.54     -359.07   1201.20 o 
   7  10   2     7782.40     7740.49   1547.92 o 
   8  10   2        1.34     -797.35   1327.17 o 
   9  10   2     1266.26     1203.91   1509.09 o 
  10  10   2     1773.87      609.08   1609.94 o 
  11  10   2     4447.86     5528.69   2732.69 o 
  12  10   2    24796.43    25821.11   4845.13 o 
 -14  11   2      655.52     2115.88   1902.50 o 
 -13  11   2     1568.51     4882.93   1842.13 o 
 -12  11   2    13568.13    15766.35   2518.68 o 
 -11  11   2      566.15     -332.64   1522.70 o 
 -10  11   2     4181.01     7411.60   1820.02 o 
  -9  11   2    18828.01    19206.04   2072.01 o 
  -8  11   2    10771.48    11985.95   1839.63 o 
  -7  11   2     1109.87     3015.41   1187.88 o 
  -6  11   2    33306.19    34608.92   1280.99 o 
  -5  11   2    28062.02    27460.19   1278.72 o 
  -4  11   2      947.46      863.26    838.71 o 
  -3  11   2      283.31     1058.66    819.02 o 
  -2  11   2    64736.88    65731.39   1733.90 o 
  -1  11   2    13719.40    13551.90   1082.40 o 
   0  11   2    61024.55    59688.49   1744.79 o 
   1  11   2   223688.98   219318.17   2987.64 o 
   2  11   2    29693.47    30175.38   1595.69 o 
   3  11   2      814.49     1862.98   1009.99 o 
   4  11   2     1172.14      269.29   1121.49 o 
   5  11   2     6078.50     6335.15   1343.89 o 
   6  11   2     3950.95     4428.30   1376.03 o 
   7  11   2    13349.68    14919.65   1705.02 o 
   8  11   2       65.66     -575.88   1374.91 o 
   9  11   2     3217.90     2166.06   1546.05 o 
  10  11   2     6794.75     7792.94   1794.87 o 
  11  11   2      155.32    -1786.49   2922.49 o 
  12  11   2      116.21       65.24   3875.89 o 
 -14  12   2     1704.93    -1002.55   1912.03 o 
 -13  12   2        5.79     -998.43   1741.40 o 
 -12  12   2     5207.04     4974.90   1772.68 o 
 -11  12   2    11436.09    11379.49   1975.88 o 
 -10  12   2      521.43      -23.56   1566.37 o 
  -9  12   2     1763.41      157.27   1459.31 o 
  -8  12   2      552.42      -10.62   1500.97 o 
  -7  12   2     2193.69     3094.99   1516.65 o 
  -6  12   2     1227.72      791.58   1405.00 o 
  -5  12   2    12831.72    12785.21   1093.71 o 
  -4  12   2    12590.28    13972.05   1150.05 o 
  -3  12   2    19114.71    18967.04   1256.54 o 
  -2  12   2     2345.67     2592.10    923.51 o 
  -1  12   2    21702.10    21163.76   1331.06 o 
   0  12   2    23711.18    22479.00   1379.27 o 
   1  12   2   129025.31   129845.13   2524.79 o 
   2  12   2    19860.59    19391.99   1445.13 o 
   3  12   2        4.96    -1177.16   1305.12 o 
   4  12   2    79879.96    77477.08   2331.09 o 
   5  12   2    29043.45    30475.79   1856.66 o 
   6  12   2     3101.87      899.27   1290.21 o 
   7  12   2    17858.44    18594.49   1802.15 o 
   8  12   2      374.97    -1337.27   1337.27 o 
   9  12   2     2628.67      768.62   1597.34 o 
  10  12   2     2170.44     2177.69   1951.77 o 
  11  12   2    23089.54    22514.98   3846.88 o 
 -14  13   2      181.08    -2220.61   2220.61 o 
 -13  13   2     8983.23     6180.31   2104.34 o 
 -12  13   2     1171.86     1462.40   1736.93 o 
 -11  13   2     1219.85     3606.96   1672.24 o 
 -10  13   2      986.49      364.07   1592.35 o 
  -9  13   2      977.37      679.07   1533.98 o 
  -8  13   2    11111.71    11166.83   1906.14 o 
  -7  13   2    29102.44    30856.66   2354.47 o 
  -6  13   2   127469.64   128510.19   3440.68 o 
  -5  13   2     7431.71     5501.78   1030.92 o 
  -4  13   2    19325.12    19949.08   1673.05 o 
  -3  13   2   175663.33   173530.67   2734.42 o 
  -2  13   2    78363.54    74923.30   2002.51 o 
  -1  13   2     7726.07     8018.42   1116.89 o 
   0  13   2    19020.44    21253.55   1479.23 o 
   1  13   2   215172.92   211832.09   3242.13 o 
   2  13   2   108652.12   108292.10   2646.98 o 
   3  13   2     2674.34     3244.77   1158.16 o 
   4  13   2     7643.98     9126.06   1309.14 o 
   5  13   2      223.60      845.65   1224.52 o 
   6  13   2     1202.95      554.32   1288.62 o 
   7  13   2    18619.81    19066.81   1800.04 o 
   8  13   2    14649.87    16290.04   1882.59 o 
   9  13   2     1284.09     4258.66   1930.97 o 
  10  13   2        0.22      927.12   2619.10 o 
  11  13   2      105.61      931.21   2820.88 o 
 -13  14   2     1124.09      729.93   3876.00 o 
 -12  14   2    16418.49    15434.48   2314.50 o 
 -11  14   2    11501.09    12307.32   2101.50 o 
 -10  14   2     8280.13    10210.43   2035.81 o 
  -9  14   2     5813.74     5091.86   1760.87 o 
  -8  14   2     4745.49     4526.61   1743.36 o 
  -7  14   2     1402.33      124.89   1541.49 o 
  -6  14   2       22.66      896.01   1523.49 o 
  -5  14   2    32120.80    32624.34   3164.61 o 
  -4  14   2     7495.51     6636.45   1189.36 o 
  -3  14   2        2.77     -987.09   1008.35 o 
  -2  14   2     5840.28     5896.28   1146.37 o 
  -1  14   2    11465.08    12897.83   1334.19 o 
   0  14   2    36179.45    35648.00   1797.34 o 
   1  14   2     3224.94     4986.39   1321.34 o 
   2  14   2        5.62      645.67   1232.84 o 
   3  14   2        6.36    -1026.77   1026.77 o 
   4  14   2      776.70      444.98   1126.78 o 
   5  14   2      599.57    -1078.02   1148.65 o 
   6  14   2     7083.33     6252.06   1421.94 o 
   7  14   2      178.54     1180.36   1379.27 o 
   8  14   2     3604.95     1095.93   1923.09 o 
   9  14   2      190.43     2252.04   1907.61 o 
  10  14   2      933.54     3015.17   2759.84 o 
  11  14   2     1623.42     1800.97   2889.23 o 
 -13  15   2      703.64     2082.62   1997.72 o 
 -12  15   2     5082.86     4365.64   1944.79 o 
 -11  15   2    11771.32    11274.42   2066.88 o 
 -10  15   2     7705.59     8791.95   1942.00 o 
  -9  15   2     5637.06     5099.22   1801.05 o 
  -8  15   2     8582.57     9535.35   1854.51 o 
  -7  15   2     6619.93     7473.26   1782.74 o 
  -6  15   2       22.64     1167.31   1604.38 o 
  -5  15   2      341.00     -793.74   1593.73 o 
  -4  15   2    51559.56    50860.37   1896.64 o 
  -3  15   2      129.69      -68.37   1060.03 o 
  -2  15   2    10295.12     8463.74   1302.94 o 
  -1  15   2    32120.85    34704.16   1830.11 o 
   0  15   2     2931.63     4460.59   1264.41 o 
   1  15   2    26931.65    25622.41   1728.81 o 
   2  15   2      507.03      -55.13   1392.75 o 
   3  15   2      437.22      611.27   1140.93 o 
   4  15   2      541.33     2081.92   1211.21 o 
   5  15   2     3998.66     1006.29   1520.95 o 
   6  15   2    35641.30    34727.73   2139.48 o 
   7  15   2     3304.58     1655.90   1599.92 o 
   8  15   2     6016.06     6390.68   1989.63 o 
   9  15   2    27426.98    25810.07   2717.35 o 
  10  15   2     3753.30     9503.26   3384.17 o 
 -13  16   2    22577.60    19120.54   2595.17 o 
 -12  16   2     6780.84     4434.70   1933.97 o 
 -11  16   2     1067.88     -848.12   1786.11 o 
 -10  16   2      982.36     2359.47   1813.89 o 
  -9  16   2    36136.19    37222.42   2717.96 o 
  -8  16   2      925.66      919.37   1646.02 o 
  -7  16   2        2.08     1136.68   1552.21 o 
  -6  16   2    70238.26    71588.95   2961.92 o 
  -5  16   2    36724.56    36774.08   2305.25 o 
  -4  16   2     4904.48     4822.74   1191.56 o 
  -3  16   2      143.02     1137.73   1365.99 o 
  -2  16   2      279.92    -1093.80   1093.80 o 
  -1  16   2    10642.55     8511.37   1560.53 o 
   0  16   2    16504.01    18419.52   1607.88 o 
   1  16   2     2666.73     4705.17   1653.91 o 
   2  16   2    12086.52    12974.43   1596.52 o 
   3  16   2     8868.47     9117.60   1399.75 o 
   4  16   2      191.73     -951.10   1143.80 o 
   5  16   2      884.31     1514.97   1477.42 o 
   6  16   2     2426.80     3337.78   1422.65 o 
   7  16   2     1478.49      300.93   1799.42 o 
   8  16   2     2681.16     4644.33   1967.99 o 
   9  16   2       19.32    -1604.43   3388.63 o 
  10  16   2    18480.80    19409.54   3872.27 o 
 -13  17   2     6540.17     4291.03   2170.66 o 
 -12  17   2     5224.43     4206.20   2128.89 o 
 -11  17   2    32898.89    31370.22   2800.84 o 
 -10  17   2      257.11     1620.63   1705.19 o 
  -9  17   2      309.12    -1641.69   1641.69 o 
  -8  17   2     9210.27     8065.57   1851.50 o 
  -7  17   2    37891.63    36494.45   3903.90 o 
  -6  17   2    10479.50    11442.71   2457.51 o 
  -5  17   2     1851.34     3374.73   1590.39 o 
  -4  17   2     1250.40     1064.76   1152.27 o 
  -3  17   2     1545.32     1527.66   1184.45 o 
  -2  17   2     3016.13     2165.08   1240.58 o 
  -1  17   2    13980.85    13921.35   1547.65 o 
   0  17   2    45469.24    48055.43   2234.38 o 
   1  17   2     2208.78     3087.52   1394.21 o 
   2  17   2     2891.65     2390.26   1358.53 o 
   3  17   2     3058.77     3835.32   1275.90 o 
   4  17   2     5593.01     5543.28   1510.93 o 
   5  17   2      560.02      307.22   1852.36 o 
   6  17   2     1749.38     4404.82   1491.87 o 
   7  17   2      258.48     -997.72   1852.36 o 
   8  17   2      265.68     -386.22   1933.35 o 
   9  17   2      111.90     1508.37   2839.02 o 
 -12  18   2    11512.61     9818.81   2218.55 o 
 -11  18   2     4274.50      387.61   2451.48 o 
 -10  18   2      414.78      306.85   1831.60 o 
  -9  18   2     8721.46     7133.72   1950.35 o 
  -8  18   2     1529.73     1335.68   1707.39 o 
  -7  18   2     3587.81     2723.29   2421.07 o 
  -6  18   2    42003.91    46761.79   2803.48 o 
  -5  18   2     1740.40     2316.64   1554.78 o 
  -4  18   2    18053.95    17978.31   1648.88 o 
  -3  18   2     1697.92     -829.87   1169.20 o 
  -2  18   2    25609.49    25599.67   1783.50 o 
  -1  18   2    31319.85    29292.39   1908.10 o 
   0  18   2      140.41      917.46   1304.57 o 
   1  18   2       27.52     -278.75   1312.02 o 
   2  18   2     1404.15     -628.02   1362.85 o 
   3  18   2     5914.61     9198.13   1440.77 o 
   4  18   2     1640.44     1058.00   1299.60 o 
   5  18   2     1491.34     5979.66   2857.54 o 
   6  18   2     1232.51     -658.02   1745.63 o 
   7  18   2    10698.09    12633.18   2322.41 o 
   8  18   2      544.63     -676.12   1965.62 o 
   9  18   2     1983.47    -3442.10   3450.70 o 
 -12  19   2      212.72    -1797.98   1797.98 o 
 -11  19   2     1247.21     2472.23   1968.78 o 
 -10  19   2      216.31      979.64   1723.01 o 
  -9  19   2     4985.24     5835.67   1948.97 o 
  -8  19   2        3.77      684.01   1496.11 o 
  -7  19   2     8339.10     8479.85   2090.49 o 
  -6  19   2     6214.05     5130.75   1652.85 o 
  -5  19   2       41.82      148.15   1536.74 o 
  -4  19   2     8026.48     7865.33   1737.88 o 
  -3  19   2    23533.25    23924.38   1783.97 o 
  -2  19   2     1259.55      999.22   1303.22 o 
  -1  19   2      154.45     -587.67   1222.81 o 
   0  19   2      524.94     -549.15   1297.54 o 
   1  19   2      498.66     1928.22   1396.05 o 
   2  19   2    15498.65    16247.56   2020.62 o 
   3  19   2    15146.35    16504.60   1669.98 o 
   4  19   2     4654.42     3578.81   2290.19 o 
   5  19   2     1432.69     1173.55   2029.62 o 
   6  19   2    12879.52    15734.77   2344.58 o 
   7  19   2    10819.57    10035.98   2302.85 o 
   8  19   2       48.07     2730.10   3068.58 o 
 -12  20   2     1319.64      852.23   2048.62 o 
 -11  20   2       16.87     1704.44   1896.08 o 
 -10  20   2    24362.48    22918.66   2609.50 o 
  -9  20   2      773.86     -961.03   2170.06 o 
  -8  20   2     4796.07     3511.91   1708.16 o 
  -7  20   2    11831.09    10522.51   1995.28 o 
  -6  20   2     3782.28     4789.22   1705.15 o 
  -5  20   2     5648.03     4225.32   1714.07 o 
  -4  20   2    32647.11    27590.40   2341.60 o 
  -3  20   2    11741.48    10144.67   1535.02 o 
  -2  20   2     1376.35     -274.82   1273.45 o 
  -1  20   2     6464.06     6100.71   1485.24 o 
   0  20   2     3089.10     2114.29   1403.69 o 
   1  20   2     7898.26     7337.90   1575.34 o 
   2  20   2     1359.21     4063.66   1517.39 o 
   3  20   2     5955.71     8168.38   2072.41 o 
   4  20   2    10478.51    10032.36   1988.01 o 
   5  20   2     7866.01     8339.54   2079.36 o 
   6  20   2     2900.69     1300.65   3169.50 o 
   7  20   2     2811.07     4443.39   2201.41 o 
   8  20   2       64.58    -2618.85   2618.85 o 
 -11  21   2     2121.00     1913.26   2056.46 o 
 -10  21   2    16116.59    11198.65   2888.67 o 
  -9  21   2      919.41     3279.54   1699.95 o 
  -8  21   2     3059.36     2832.80   1672.45 o 
  -7  21   2      471.89    -1420.68   1420.68 o 
  -6  21   2    19524.46    20929.23   2269.53 o 
  -5  21   2     7627.41    10867.71   1852.53 o 
  -4  21   2     1006.99     -682.00   1685.12 o 
  -3  21   2    54126.96    48970.93   4386.19 o 
  -2  21   2     2097.70     1525.79   1719.83 o 
  -1  21   2     1916.92      398.97   1408.36 o 
   0  21   2     7089.49     7916.99   1622.50 o 
   1  21   2      334.58     3493.40   1533.69 o 
   2  21   2     8494.33     7945.80   1701.11 o 
   3  21   2      603.76     1426.10   1450.77 o 
   4  21   2     9492.07     8541.87   2179.59 o 
   5  21   2        2.42     -508.18   1828.28 o 
   6  21   2       45.12     -659.82   1945.47 o 
   7  21   2    27553.38    29233.28   4152.58 o 
 -11  22   2     2182.84    -1380.13   3763.32 o 
 -10  22   2     4170.25     1596.76   1975.52 o 
  -9  22   2      346.30    -1218.29   1661.31 o 
  -8  22   2        4.54     1210.60   1715.31 o 
  -7  22   2    23947.81    22809.97   2480.13 o 
  -6  22   2     1025.00      440.61   1742.82 o 
  -5  22   2    24499.90    24957.95   2521.68 o 
  -4  22   2     3999.10     3486.05   1734.30 o 
  -3  22   2      145.18       25.06   1625.30 o 
  -2  22   2     5602.88     4056.22   1505.68 o 
  -1  22   2     2890.72      989.74   1395.73 o 
   0  22   2      166.47     2548.98   1441.85 o 
   1  22   2     7403.19     6357.60   1674.62 o 
   2  22   2     8733.35     6731.31   2482.33 o 
   3  22   2        3.94    -2290.12   2290.12 o 
   4  22   2     7819.47     8621.03   2882.55 o 
   5  22   2    27133.50    28221.19   3875.00 o 
   6  22   2     6494.35     4553.47   2158.23 o 
   7  22   2       25.94     1270.87   3054.13 o 
 -10  23   2    13032.61    10790.21   2154.86 o 
  -9  23   2     9293.10     8645.00   2111.67 o 
  -8  23   2      967.20      -76.19   1639.08 o 
  -7  23   2     7399.70     8268.28   2813.62 o 
  -6  23   2     2149.56     2678.63   1766.68 o 
  -5  23   2     9265.79     9167.97   2175.22 o 
  -4  23   2     1266.03      467.04   1672.67 o 
  -3  23   2     1830.35     4995.57   1900.10 o 
  -2  23   2     3162.66     2849.24   2041.18 o 
  -1  23   2     5837.69     5372.78   1589.21 o 
   0  23   2     3041.74     3800.12   1561.47 o 
   1  23   2      520.84    -1432.99   1432.99 o 
   2  23   2     4162.80     4493.43   2064.37 o 
   3  23   2    21923.73    22787.46   2621.07 o 
   4  23   2      256.90    -1524.11   1904.47 o 
   5  23   2    13944.22    14610.07   2503.69 o 
   6  23   2     3155.59      -60.59   2118.61 o 
  -9  24   2     2812.82     1615.01   1724.27 o 
  -8  24   2    10155.44    13789.31   2800.56 o 
  -7  24   2     7726.29     4527.19   1921.76 o 
  -6  24   2     1126.81      853.67   2017.37 o 
  -5  24   2    16500.29    16711.06   2355.38 o 
  -4  24   2      623.55      297.54   1650.48 o 
  -3  24   2     7440.06     6396.26   1954.48 o 
  -2  24   2     8464.07    10714.78   2171.86 o 
  -1  24   2     9948.80     8495.11   1722.44 o 
   0  24   2     7860.79     7974.50   1785.78 o 
   1  24   2    15228.88    18880.59   2096.53 o 
   2  24   2     5265.99     6235.37   2155.92 o 
   3  24   2    12917.89    14778.36   2441.92 o 
   4  24   2    10420.53     9078.81   2456.31 o 
   5  24   2      146.13    -3101.13   3623.54 o 
  -9  25   2       56.28     -187.16   4097.74 o 
  -8  25   2     2374.04     1816.54   1861.96 o 
  -7  25   2    37085.52    41224.05   3219.34 o 
  -6  25   2     2381.07    -1323.91   2975.14 o 
  -5  25   2      374.80      958.28   1787.00 o 
  -4  25   2     3307.09     3810.52   3003.64 o 
  -3  25   2    12119.74    12082.57   2186.16 o 
  -2  25   2    23882.29    22844.86   2613.42 o 
  -1  25   2      677.73     1854.65   1898.91 o 
   0  25   2     9164.65    10894.61   1850.83 o 
   1  25   2     5832.39     6883.10   1749.65 o 
   2  25   2    14276.01    12100.77   2360.61 o 
   3  25   2        6.10      381.58   3019.03 o 
   4  25   2       16.26    -1724.56   2146.97 o 
  -8  26   2     6874.32     5398.12   1988.47 o 
  -7  26   2     1751.26     2470.52   3585.56 o 
  -6  26   2       37.48      -76.51   1793.68 o 
  -5  26   2      123.62     2551.58   2016.11 o 
  -4  26   2     6221.07     2620.03   2086.20 o 
  -3  26   2    17060.43    16687.77   2486.20 o 
  -2  26   2    14136.09    17370.96   2452.44 o 
  -1  26   2    24713.73    27784.58   3699.96 o 
   0  26   2     2606.58     4389.87   1826.51 o 
   1  26   2     2554.88     3771.35   2158.93 o 
   2  26   2     7901.04     5366.16   2889.43 o 
   3  26   2     4363.26     7046.22   2360.48 o 
  -7  27   2     1917.14     1726.23   2382.37 o 
  -6  27   2     2320.52     4371.37   2203.50 o 
  -5  27   2        5.98     1442.32   2006.54 o 
  -4  27   2     2568.27     2782.91   2098.11 o 
  -3  27   2      561.71    -1892.78   1892.78 o 
  -2  27   2    11592.02    11213.19   2479.53 o 
  -1  27   2     3307.03       51.36   2085.18 o 
   0  27   2     6006.35     2032.51   2930.82 o 
   1  27   2      169.55     -569.97   1993.21 o 
  -5  28   2    23105.75    28021.91   3050.23 o 
  -4  28   2       35.02    -2283.37   2526.86 o 
  -3  28   2     3779.70     3325.75   2201.99 o 
  -2  28   2     8759.40    10719.45   2475.02 o 
  -1  28   2     1814.14      439.94   2191.44 o 
  -1 -29   3     1038.73    -1986.50   1986.50 o 
   0 -29   3     6738.68     8200.12   2945.45 o 
   1 -29   3     7508.38     6612.58   2370.48 o 
   2 -29   3    11815.50    12962.33   2555.50 o 
   3 -29   3       35.30      277.99   4134.07 o 
   4 -29   3    22119.40    20571.01   3417.99 o 
   5 -29   3     5765.90     3991.21   2340.34 o 
   6 -29   3     1865.85     4016.75   2264.80 o 
  -3 -28   3     7216.78     8011.42   2198.46 o 
  -2 -28   3     3244.97     3752.70   1719.05 o 
  -1 -28   3     1267.84     -519.93   2016.35 o 
   0 -28   3     5921.40     4534.55   2157.06 o 
   1 -28   3      186.50    -1180.55   1968.40 o 
   2 -28   3     1119.16       97.78   2359.40 o 
   3 -28   3     1498.00     1611.64   2088.65 o 
   4 -28   3      731.73     2434.87   2001.23 o 
   5 -28   3    45982.59    43546.04   7188.11 o 
   6 -28   3     4939.90    10376.67   2357.59 o 
   7 -28   3      168.94    -1788.13   1788.13 o 
  -4 -27   3       11.22    -2501.88   2626.47 o 
  -3 -27   3     7455.18    10557.46   1902.13 o 
  -2 -27   3     1874.95    -1635.00   1893.14 o 
  -1 -27   3    64870.48    75335.56   4190.18 o 
   0 -27   3     3095.39     4086.25   2108.39 o 
   1 -27   3     1521.05      663.54   1855.85 o 
   2 -27   3     5957.96     3234.60   2298.01 o 
   3 -27   3     2694.96     3163.84   3418.72 o 
   4 -27   3      298.17    -1853.59   1853.59 o 
   5 -27   3     1459.22      -91.60   2500.02 o 
   6 -27   3     3281.78     3983.56   2033.63 o 
   7 -27   3      556.37     1000.71   2841.44 o 
   8 -27   3     3107.54     4255.65   2912.12 o 
  -5 -26   3     2065.88     -951.25   2402.86 o 
  -4 -26   3     3175.12    -1636.25   1636.25 o 
  -3 -26   3      346.32     1857.50   1475.90 o 
  -2 -26   3      143.95     1027.61   2180.67 o 
  -1 -26   3     7189.91     7420.28   1812.46 o 
   0 -26   3        3.18      583.89   1520.38 o 
   1 -26   3    13368.47    12712.47   2197.72 o 
   2 -26   3       63.25     -149.97   1811.56 o 
   3 -26   3     1561.07     1857.95   2062.74 o 
   4 -26   3     1005.87    -1506.36   1506.36 o 
   5 -26   3     3851.39     4431.46   2273.05 o 
   6 -26   3      544.84     1213.42   1752.01 o 
   7 -26   3    40722.41    39550.32   3130.28 o 
   8 -26   3    16007.05    15401.38   2372.43 o 
   9 -26   3     3266.29     5338.00   2026.44 o 
  -6 -25   3       92.17      718.82   2787.78 o 
  -5 -25   3      280.53    -1670.00   1670.00 o 
  -4 -25   3     1847.98     2834.77   1777.44 o 
  -3 -25   3    12425.88    12428.69   1809.73 o 
  -2 -25   3     1797.41     2999.99   1745.27 o 
  -1 -25   3     2750.23     1605.40   1555.04 o 
   0 -25   3     2271.33     3064.15   1540.67 o 
   1 -25   3    31744.80    39985.59   2942.81 o 
   2 -25   3    12176.12    12157.64   2194.49 o 
   3 -25   3        5.70      -72.27   1659.01 o 
   4 -25   3     4748.39     4413.35   1999.86 o 
   5 -25   3     2525.24     3118.16   1973.33 o 
   6 -25   3     5606.70     7825.72   2067.27 o 
   7 -25   3    13483.18    15921.87   2327.82 o 
   8 -25   3     7848.64     5960.97   2003.54 o 
   9 -25   3    34147.75    31308.74   2924.26 o 
  10 -25   3      389.97     2981.58   2427.15 o 
  -6 -24   3     7609.50     4418.21   2034.42 o 
  -5 -24   3     2101.45     1551.02   3408.53 o 
  -4 -24   3     1600.87     -612.12   1436.84 o 
  -3 -24   3     1770.11     2222.98   1442.29 o 
  -2 -24   3    25104.49    26316.42   2167.11 o 
  -1 -24   3       81.65     1403.52   1538.56 o 
   0 -24   3    30773.59    31377.19   2230.81 o 
   1 -24   3    24865.32    26022.64   2071.85 o 
   2 -24   3      826.67      275.93   1703.48 o 
   3 -24   3       41.30    -1500.01   1500.01 o 
   4 -24   3       35.57     2087.07   1807.07 o 
   5 -24   3      642.71     2862.93   1857.64 o 
   6 -24   3     2635.63     2127.58   1740.39 o 
   7 -24   3    57263.05    59994.48   4194.37 o 
   8 -24   3    11371.66     8339.41   2075.52 o 
   9 -24   3     5201.41     3027.88   1877.06 o 
  10 -24   3    23600.00    24506.44   3499.54 o 
  -7 -23   3      220.33     2578.43   4706.35 o 
  -6 -23   3      737.62    -2217.33   3617.02 o 
  -5 -23   3    15124.48    15881.09   2614.90 o 
  -4 -23   3     7776.87    10087.32   1705.29 o 
  -3 -23   3     1218.86     1949.29   1346.76 o 
  -2 -23   3     1144.88     -601.76   1466.80 o 
  -1 -23   3    25125.70    27004.39   2115.27 o 
   0 -23   3        2.21     1756.20   1389.35 o 
   1 -23   3      799.36      241.13   1330.02 o 
   2 -23   3    49979.83    52760.58   4109.48 o 
   3 -23   3     3980.66      915.04   1691.39 o 
   4 -23   3    42033.01    47902.89   3107.77 o 
   5 -23   3      167.20      881.22   1693.61 o 
   6 -23   3     2096.67     1918.81   1772.65 o 
   7 -23   3     5433.59     4819.47   2240.18 o 
   8 -23   3     4129.40     4064.81   1780.23 o 
   9 -23   3       29.36     -934.73   2267.11 o 
  10 -23   3     3941.40     5936.94   2149.15 o 
  11 -23   3    42420.73    41526.86   3575.54 o 
  -8 -22   3     4914.44     5951.89   3227.97 o 
  -7 -22   3     2937.63     2722.29   2042.47 o 
  -6 -22   3     4116.89     1702.21   1839.44 o 
  -5 -22   3       91.47     1486.26   1429.81 o 
  -4 -22   3     5063.81     6234.95   1537.48 o 
  -3 -22   3      200.68    -1239.89   1239.89 o 
  -2 -22   3     1725.11    -1336.75   1411.79 o 
  -1 -22   3    17920.95    19168.33   1854.75 o 
   0 -22   3     3554.48     3432.62   1398.96 o 
   1 -22   3     9302.26    10715.60   1562.03 o 
   2 -22   3    22382.96    23660.26   1854.56 o 
   3 -22   3    10662.68    11766.49   2035.79 o 
   4 -22   3    14516.75    12325.49   2065.77 o 
   5 -22   3     1550.98     1999.90   1601.02 o 
   6 -22   3    20613.51    19890.18   2184.17 o 
   7 -22   3      508.51      184.39   1581.16 o 
   8 -22   3       45.81     -955.70   2240.58 o 
   9 -22   3      967.61      191.34   1844.15 o 
  10 -22   3      882.64      959.13   1840.65 o 
  11 -22   3        2.88      452.15   2057.82 o 
  -8 -21   3     1885.63      733.27   2850.36 o 
  -7 -21   3     2124.44      510.13   1877.12 o 
  -6 -21   3     3497.62     4429.35   1914.68 o 
  -5 -21   3        7.17     -728.60   1564.81 o 
  -4 -21   3     2048.10     2427.27   1373.93 o 
  -3 -21   3     1812.60     2664.90   1345.73 o 
  -2 -21   3    29330.24    30735.90   2114.65 o 
  -1 -21   3     4246.59     4649.51   1466.03 o 
   0 -21   3    86131.66    93407.73   2835.96 o 
   1 -21   3     8195.19     9629.27   1529.89 o 
   2 -21   3     8685.23     9299.88   1486.47 o 
   3 -21   3    14173.23    14366.69   1976.74 o 
   4 -21   3      897.20     2224.05   1571.51 o 
   5 -21   3      617.10    -1396.32   1396.32 o 
   6 -21   3     9321.05     8161.00   1845.15 o 
   7 -21   3    18823.62    21366.02   4776.78 o 
   8 -21   3    10714.90    10658.33   2088.44 o 
   9 -21   3     3274.19     1904.27   2229.43 o 
  10 -21   3      579.70     2055.88   1901.15 o 
  11 -21   3     4039.27     2801.71   1991.38 o 
  12 -21   3        0.15    -1830.97   1830.97 o 
  -9 -20   3     1138.22     -452.59   3142.25 o 
  -8 -20   3      603.36     -646.13   1847.15 o 
  -7 -20   3     2569.29     5361.80   2526.77 o 
  -6 -20   3    20945.00    21669.60   2438.57 o 
  -5 -20   3       44.97     1432.92   1291.08 o 
  -4 -20   3      216.60     -700.59   1282.66 o 
  -3 -20   3     9042.61    11288.60   1551.50 o 
  -2 -20   3     5253.10     5124.37   1470.60 o 
  -1 -20   3    18752.28    18810.75   1776.12 o 
   0 -20   3       22.48      560.28   1326.51 o 
   1 -20   3     9390.06     8196.00   1451.52 o 
   2 -20   3    30700.66    31042.46   1900.40 o 
   3 -20   3    14552.57    16665.28   1521.93 o 
   4 -20   3      155.77      839.82   1486.38 o 
   5 -20   3    74058.48    75040.87   3220.60 o 
   6 -20   3    10692.18    13859.23   2035.48 o 
   7 -20   3    13566.25    14017.05   2128.47 o 
   8 -20   3      756.59     2029.44   1784.79 o 
   9 -20   3        5.25    -1198.40   1610.23 o 
  10 -20   3     8372.20    13141.86   2209.15 o 
  11 -20   3     1854.50     2885.30   1929.19 o 
  12 -20   3     1406.88     1498.47   2040.69 o 
  -9 -19   3      300.28    -1601.58   2012.93 o 
  -8 -19   3      212.49    -1792.56   1792.56 o 
  -7 -19   3     4797.35     2910.14   1938.87 o 
  -6 -19   3     3094.82     4425.60   1475.08 o 
  -5 -19   3     1887.33     -369.57   1233.31 o 
  -4 -19   3     1860.52     4026.82   1355.56 o 
  -3 -19   3     2867.68     2831.96   1619.05 o 
  -2 -19   3    12744.77    15443.83   1696.94 o 
  -1 -19   3    13829.27    14194.25   1641.24 o 
   0 -19   3    41781.12    46665.82   2146.57 o 
   1 -19   3     1713.29     2909.82   1286.71 o 
   2 -19   3     1697.97     2950.44   1276.45 o 
   3 -19   3    40625.10    41649.64   1905.54 o 
   4 -19   3    40263.06    36740.33   2477.69 o 
   5 -19   3     7209.06     8156.24   1738.84 o 
   6 -19   3     5878.43     6365.87   2235.03 o 
   7 -19   3     2565.16     3630.62   1752.79 o 
   8 -19   3     9760.53     5558.81   1884.78 o 
   9 -19   3     9951.18     9852.77   2069.26 o 
  10 -19   3      220.17     2825.96   1781.91 o 
  11 -19   3    16022.01    11462.54   2234.36 o 
  12 -19   3     5521.96     8521.25   2855.69 o 
 -10 -18   3        0.94    -1768.16   2963.52 o 
  -9 -18   3     5210.95     5441.93   2238.91 o 
  -8 -18   3     1029.54    -1722.20   1722.20 o 
  -7 -18   3    11707.26    13352.31   2188.14 o 
  -6 -18   3     1668.15     4003.86   1447.31 o 
  -5 -18   3     4221.65     3903.47   1334.95 o 
  -4 -18   3     3611.71     1546.28   1219.95 o 
  -3 -18   3   111420.52   111811.53   2938.78 o 
  -2 -18   3      793.82      864.19   1339.27 o 
  -1 -18   3     3373.06     3733.78   1340.60 o 
   0 -18   3      380.98     -328.88   1178.97 o 
   1 -18   3     2046.60     2214.32   1202.77 o 
   2 -18   3     7793.41     8597.15   1348.33 o 
   3 -18   3     1153.45     3208.86   1314.14 o 
   4 -18   3     3593.89     3418.70   1516.00 o 
   5 -18   3    81283.89    78605.34   3398.74 o 
   6 -18   3      964.79      270.81   1599.61 o 
   7 -18   3    21429.96    24318.37   2266.84 o 
   8 -18   3    48346.78    48109.52   3287.61 o 
   9 -18   3     9108.06     8921.88   1934.08 o 
  10 -18   3      601.08    -1723.19   1723.19 o 
  11 -18   3     3765.55     4955.98   2160.12 o 
  12 -18   3     2635.15      693.93   1856.64 o 
  13 -18   3     4735.03     4838.99   2071.92 o 
 -10 -17   3     6765.30     4599.95   2295.75 o 
  -9 -17   3     2498.05     -475.27   1926.34 o 
  -8 -17   3     9184.21     9342.93   2152.21 o 
  -7 -17   3    11554.33    14526.52   1718.68 o 
  -6 -17   3    35956.04    38095.59   2171.61 o 
  -5 -17   3    21184.72    17463.22   1629.96 o 
  -4 -17   3    29681.91    29000.32   1888.07 o 
  -3 -17   3       74.48    -1567.05   1567.05 o 
  -2 -17   3      730.32      663.54   1272.08 o 
  -1 -17   3     4794.71     5082.07   1361.55 o 
   0 -17   3    13700.46    14338.40   1505.68 o 
   1 -17   3     3195.55     1900.22   1119.76 o 
   2 -17   3     9919.14     9208.29   1282.86 o 
   3 -17   3      357.40      876.51   1079.22 o 
   4 -17   3     9462.40    12504.13   1262.59 o 
   5 -17   3     3700.89     4124.81   1643.45 o 
   6 -17   3       13.91       52.04   1555.48 o 
   7 -17   3     3937.18     4455.78   1686.11 o 
   8 -17   3    10534.12    11801.46   1974.49 o 
   9 -17   3    38604.90    38791.75   2784.95 o 
  10 -17   3     1410.24      -15.60   1694.63 o 
  11 -17   3    12576.87    10992.95   2161.41 o 
  12 -17   3    12745.85    13894.12   2310.08 o 
  13 -17   3    16367.44    19974.94   2560.20 o 
 -11 -16   3     6838.92     5741.75   3069.70 o 
 -10 -16   3     4807.98     2576.03   2242.38 o 
  -9 -16   3    20037.09    20440.97   2703.36 o 
  -8 -16   3      793.58     1544.36   1839.40 o 
  -7 -16   3    15322.48    15923.30   1724.19 o 
  -6 -16   3     1694.39     2946.26   1655.96 o 
  -5 -16   3      228.56      891.37   1254.68 o 
  -4 -16   3    67585.56    69545.79   2408.88 o 
  -3 -16   3    47707.07    52281.17   2175.99 o 
  -2 -16   3    25562.08    25523.58   1719.27 o 
  -1 -16   3     1336.42     1854.50   1170.28 o 
   0 -16   3      446.84      496.19   1074.73 o 
   1 -16   3    73814.23    75491.91   2820.31 o 
   2 -16   3     4558.01     4284.95   1127.50 o 
   3 -16   3      631.04      328.77   1004.50 o 
   4 -16   3    37657.62    36355.94   1316.64 o 
   5 -16   3     4431.54     4052.49   1646.21 o 
   6 -16   3       43.53      979.10   1498.98 o 
   7 -16   3     7302.17     5118.86   1652.30 o 
   8 -16   3     6405.84     5083.47   1783.91 o 
   9 -16   3    35112.57    31131.79   2473.38 o 
  10 -16   3     3430.06     3690.00   1743.05 o 
  11 -16   3      788.35     -965.94   1571.85 o 
  12 -16   3    25990.40    28637.73   2741.25 o 
  13 -16   3     4838.60     4720.72   2048.52 o 
 -11 -15   3     2040.83     1057.70   3020.01 o 
 -10 -15   3     1807.93      771.26   2027.39 o 
  -9 -15   3     2167.35    -1585.65   1839.40 o 
  -8 -15   3     4502.77     6029.92   1947.97 o 
  -7 -15   3     1440.64     1420.81   1310.22 o 
  -6 -15   3      223.12      931.86   1226.22 o 
  -5 -15   3     4756.59     4907.68   1325.49 o 
  -4 -15   3    33987.54    33212.24   1837.80 o 
  -3 -15   3    15171.15    16142.77   1465.78 o 
  -2 -15   3    74882.49    75676.48   2395.73 o 
  -1 -15   3     3308.44     3310.74   1625.11 o 
   0 -15   3      727.94      630.18   1293.23 o 
   1 -15   3    17208.84    17000.61   1374.17 o 
   2 -15   3      790.66     -571.96    924.73 o 
   3 -15   3     5139.54     6884.21   1020.60 o 
   4 -15   3     6995.55     5831.27   1562.29 o 
   5 -15   3     6693.08     6708.33   1631.60 o 
   6 -15   3    16104.08    15982.01   1917.04 o 
   7 -15   3      137.49      627.70   1552.32 o 
   8 -15   3       14.51      292.37   1411.56 o 
   9 -15   3    17827.31    19236.76   2173.70 o 
  10 -15   3     2087.30      737.69   1588.06 o 
  11 -15   3    13930.50    15110.71   2454.84 o 
  12 -15   3     2621.79     2340.27   1807.71 o 
  13 -15   3     4113.74     6722.20   2141.15 o 
 -11 -14   3     8658.74     9291.96   2542.49 o 
 -10 -14   3     6046.40     7011.11   2270.03 o 
  -9 -14   3        9.85     1070.12   1856.17 o 
  -8 -14   3     5362.66     4947.86   1474.43 o 
  -7 -14   3      782.51      225.97   1306.59 o 
  -6 -14   3    18858.55    16912.96   1620.73 o 
  -5 -14   3     3209.73     3759.39   1242.10 o 
  -4 -14   3   114809.12   113915.73   3514.44 o 
  -3 -14   3    32594.56    31815.43   1727.01 o 
  -2 -14   3     8468.44     8868.04   1250.36 o 
  -1 -14   3    22490.74    22622.62   1462.51 o 
   0 -14   3    35399.99    33817.94   1603.78 o 
   1 -14   3     4435.10     5238.26   1193.96 o 
   2 -14   3    18309.03    17364.34   1221.69 o 
   3 -14   3     1919.95     2187.46    855.49 o 
   4 -14   3    38583.20    41034.87   2190.81 o 
   5 -14   3     2192.65      913.94   1368.92 o 
   6 -14   3    11211.59    10540.21   1703.84 o 
   7 -14   3      244.94      310.91   1398.05 o 
   8 -14   3      562.59      574.28   1554.76 o 
   9 -14   3    15870.31    16004.13   2092.06 o 
  10 -14   3      628.37      812.10   1561.99 o 
  11 -14   3    14123.17    15470.84   2827.55 o 
  12 -14   3     6133.68     2125.42   1702.20 o 
  13 -14   3     5242.29     7765.94   2137.63 o 
 -12 -13   3     2144.19     2252.27   2461.45 o 
 -11 -13   3     2515.92     -160.50   2348.15 o 
 -10 -13   3     4744.13     6951.21   3491.48 o 
  -9 -13   3      837.13     2473.43   1954.19 o 
  -8 -13   3     6431.08     6727.17   1460.82 o 
  -7 -13   3     3652.49     1638.78   1241.63 o 
  -6 -13   3    10639.59     9929.28   1422.34 o 
  -5 -13   3     4347.63     4142.27   1234.23 o 
  -4 -13   3    39471.74    40803.11   1921.92 o 
  -3 -13   3        2.17     -830.57    937.46 o 
  -2 -13   3      402.62      172.23    998.12 o 
  -1 -13   3     4493.72     4799.68   1014.61 o 
   0 -13   3    15130.64    14228.39   1172.06 o 
   1 -13   3    12634.14    13987.56   1090.18 o 
   2 -13   3    13552.88    13759.77   1091.89 o 
   3 -13   3     5342.77     5237.52    823.02 o 
   4 -13   3    58309.45    60443.81   2375.71 o 
   5 -13   3   238836.88   231912.45   6946.52 o 
   6 -13   3    57374.62    55622.35   2568.73 o 
   7 -13   3      660.83     1328.53   1446.61 o 
   8 -13   3        1.36     -383.54   1478.05 o 
   9 -13   3     4383.94     5127.87   1652.94 o 
  10 -13   3    10694.08     9252.96   1900.40 o 
  11 -13   3      882.60    -1504.25   1537.09 o 
  12 -13   3    10263.85    11861.11   2116.69 o 
  13 -13   3    34213.11    33452.27   2855.50 o 
  14 -13   3      116.78     1917.76   1936.50 o 
 -12 -12   3     6432.52     3738.34   5151.61 o 
 -11 -12   3       47.34     1404.25   2161.47 o 
 -10 -12   3     2354.23     2882.59   2037.71 o 
  -9 -12   3     9029.68    13045.81   2324.53 o 
  -8 -12   3     1557.27      411.10   1297.36 o 
  -7 -12   3     2034.39     1981.23   1273.69 o 
  -6 -12   3    13150.36    15887.58   1543.57 o 
  -5 -12   3      445.26      794.86   1110.31 o 
  -4 -12   3   143014.22   135720.27   3742.79 o 
  -3 -12   3    21875.04    23326.28   1395.03 o 
  -2 -12   3    20793.50    21455.19   1337.60 o 
  -1 -12   3    49167.89    50424.30   2175.03 o 
   0 -12   3    33492.98    33957.56   1851.80 o 
   1 -12   3    22045.54    22029.21   1204.76 o 
   2 -12   3    40227.45    44680.08   2054.17 o 
   3 -12   3       88.56      627.22    651.37 o 
   4 -12   3     3048.43     3535.67   1202.91 o 
   5 -12   3      904.80      702.70   1243.07 o 
   6 -12   3   470518.69   457421.34  11063.27 o 
   7 -12   3      474.31     -508.58   1338.35 o 
   8 -12   3    13946.98    15524.49   1990.82 o 
   9 -12   3     8237.38     8435.61   1769.01 o 
  10 -12   3       13.29     1089.81   1600.96 o 
  11 -12   3     6668.65     4928.24   1746.35 o 
  12 -12   3    13941.14    12774.01   2024.97 o 
  13 -12   3    14360.57    17912.52   2450.65 o 
  14 -12   3     1561.45     1019.99   2306.16 o 
 -12 -11   3     3336.00     4896.81   2927.17 o 
 -11 -11   3     2434.61      931.49   2093.96 o 
 -10 -11   3     2696.14     2947.93   2086.68 o 
  -9 -11   3     3525.31     1511.06   1369.34 o 
  -8 -11   3     4729.66     5513.62   1383.61 o 
  -7 -11   3        0.92     -472.00   1196.62 o 
  -6 -11   3    15364.14    15220.52   1746.85 o 
  -5 -11   3     1420.03     2116.55   1136.96 o 
  -4 -11   3     9858.88     9825.66   1174.83 o 
  -3 -11   3     2395.38     2336.54    888.92 o 
  -2 -11   3      445.94      872.58    805.43 o 
  -1 -11   3      844.89      772.14    810.18 o 
   0 -11   3     6453.28     7991.98    930.31 o 
   1 -11   3    24872.80    24278.17   1166.16 o 
   2 -11   3    12296.40    11945.49    886.96 o 
   3 -11   3   169399.83   160922.97   1911.85 o 
   4 -11   3    33620.86    31916.96   3145.10 o 
   5 -11   3   103660.66    99364.94   2668.31 o 
   6 -11   3   113649.50   110752.80   3009.12 o 
   7 -11   3    41981.83    39392.82   2302.01 o 
   8 -11   3    18909.40    19247.38   2004.28 o 
   9 -11   3    19699.00    19653.86   2115.76 o 
  10 -11   3   104149.88    99069.66   5796.85 o 
  11 -11   3      375.28    -1467.92   1467.92 o 
  12 -11   3     2150.55     2326.49   1792.60 o 
  13 -11   3     9118.93     8704.64   2086.90 o 
  14 -11   3       32.93     1722.70   1922.65 o 
 -13 -10   3     4669.29     1140.30   2851.83 o 
 -12 -10   3     8975.43     9999.45   2529.38 o 
 -11 -10   3     6442.54     7985.18   2499.41 o 
 -10 -10   3       67.46    -1213.14   1785.94 o 
  -9 -10   3      159.43     -909.37   1263.94 o 
  -8 -10   3    11555.29    11376.38   1504.56 o 
  -7 -10   3     7224.35     7309.26   1342.75 o 
  -6 -10   3    23793.63    22594.90   1566.52 o 
  -5 -10   3      292.49      685.49    985.48 o 
  -4 -10   3      106.61     1752.19    904.09 o 
  -3 -10   3      876.65       13.13    762.21 o 
  -2 -10   3    29408.47    28008.26   1296.58 o 
  -1 -10   3      313.66       98.28    707.69 o 
   0 -10   3    18329.94    18846.77   1057.04 o 
   1 -10   3     1090.40     1255.61    655.55 o 
   2 -10   3    25651.61    30123.80   1118.53 o 
   3 -10   3    15288.73    17188.62   1336.98 o 
   4 -10   3    16407.53    14726.30   1355.21 o 
   5 -10   3    31148.54    32547.48   1824.07 o 
   6 -10   3     7023.93     7820.02   1448.09 o 
   7 -10   3    15739.26    16807.46   1803.39 o 
   8 -10   3     4745.35     5062.70   1048.20 o 
   9 -10   3    77719.25    76209.87   3110.98 o 
  10 -10   3    50762.29    47086.63   2791.43 o 
  11 -10   3     1581.49     3361.13   1652.73 o 
  12 -10   3      723.10     -151.17   1572.73 o 
  13 -10   3     2974.50        2.75   1722.92 o 
  14 -10   3     1867.37     3060.90   1870.66 o 
 -13  -9   3    11886.06    16599.13   3116.31 o 
 -12  -9   3    26041.38    24834.72   3002.36 o 
 -11  -9   3    10727.16     8952.09   2326.80 o 
 -10  -9   3    10827.21    13219.03   3460.47 o 
  -9  -9   3     1381.18      -43.50   1299.58 o 
  -8  -9   3     1696.58     2857.61   1351.79 o 
  -7  -9   3       11.17     1430.32   1174.04 o 
  -6  -9   3    49339.23    48252.17   2008.83 o 
  -5  -9   3       37.60      512.57    952.53 o 
  -4  -9   3     5765.67     7419.62    959.19 o 
  -3  -9   3      633.99      224.96    700.69 o 
  -2  -9   3     2694.94     2341.16    733.10 o 
  -1  -9   3    26820.83    25433.34   1153.89 o 
   0  -9   3     4749.96     3902.27    751.35 o 
   1  -9   3     3036.65     3005.47    768.35 o 
   2  -9   3     1205.63     2045.61    632.01 o 
   3  -9   3    73146.30    69849.16   1967.77 o 
   4  -9   3        4.08      329.86    898.95 o 
   5  -9   3    15999.98    14957.97   1418.92 o 
   6  -9   3    44576.28    46323.23   1299.24 o 
   7  -9   3    18309.65    18349.00   1239.50 o 
   8  -9   3      550.88     1108.03   1101.17 o 
   9  -9   3    17643.19    18230.90   1496.46 o 
  10  -9   3    18824.45    18696.54   2167.52 o 
  11  -9   3    17837.31    17514.07   2112.61 o 
  12  -9   3    19754.77    21556.79   2329.15 o 
  13  -9   3       38.05     -887.43   1721.21 o 
  14  -9   3     4434.01     1564.07   1923.07 o 
 -13  -8   3       37.28      437.07   2365.53 o 
 -12  -8   3    25763.58    28925.88   3159.85 o 
 -11  -8   3    30411.90    29796.14   2917.75 o 
 -10  -8   3     6909.96     5930.95   1489.20 o 
  -9  -8   3    21057.14    18850.36   1731.01 o 
  -8  -8   3    14928.08    18285.68   1810.55 o 
  -7  -8   3    10897.54    11687.13   1459.68 o 
  -6  -8   3    28957.08    28382.83   1637.23 o 
  -5  -8   3     1141.08     2088.35    919.73 o 
  -4  -8   3     2458.66     2574.28    815.38 o 
  -3  -8   3    50829.66    50506.66   1413.35 o 
  -2  -8   3   416099.28   390889.50   3855.85 o 
  -1  -8   3      591.56      449.26    692.78 o 
   0  -8   3      758.46      678.70    673.65 o 
   1  -8   3     8136.54     8173.53    774.80 o 
   2  -8   3    12738.61    12380.67    757.77 o 
   3  -8   3      800.72     1552.13    859.36 o 
   4  -8   3      729.72      843.84    933.10 o 
   5  -8   3    49637.00    48472.23   1740.61 o 
   6  -8   3    33674.85    32597.68   1338.29 o 
   7  -8   3     1055.64     -593.22    940.84 o 
   8  -8   3    18017.44    17135.84   1433.36 o 
   9  -8   3    18551.15    19892.04   1598.49 o 
  10  -8   3    20486.21    20563.73   1684.99 o 
  11  -8   3    22241.32    24789.85   2367.12 o 
  12  -8   3      955.45     1767.92   1618.46 o 
  13  -8   3      408.57     1585.51   1698.85 o 
  14  -8   3     3416.31     5320.24   2039.48 o 
 -13  -7   3     7367.34     8670.73   3544.92 o 
 -12  -7   3    12926.02    10347.81   2420.38 o 
 -11  -7   3     3116.83     1371.95   2019.75 o 
 -10  -7   3      855.57     1746.42   1396.70 o 
  -9  -7   3     2891.43     2882.77   1348.35 o 
  -8  -7   3    12337.49    12079.75   1469.01 o 
  -7  -7   3      193.28    -1101.07   1101.07 o 
  -6  -7   3     6635.63     5081.40   1203.88 o 
  -5  -7   3    46813.35    46463.60   1619.63 o 
  -4  -7   3       69.83     1091.20    799.72 o 
  -3  -7   3        2.88      429.50    616.76 o 
  -2  -7   3       33.18      144.63    649.13 o 
  -1  -7   3   396977.00   394566.38   4859.47 o 
   0  -7   3       51.16       71.15    612.78 o 
   1  -7   3        0.01       85.53    601.39 o 
   2  -7   3    71990.12    70657.38   1414.21 o 
   3  -7   3      133.57     1084.73    864.49 o 
   4  -7   3    15019.72    15095.17    951.10 o 
   5  -7   3    11136.22    10169.84    991.10 o 
   6  -7   3      844.89       10.27    823.03 o 
   7  -7   3     2510.85     2778.54   1065.55 o 
   8  -7   3      183.01     -530.99   1117.84 o 
   9  -7   3     8457.14     9804.29   1438.93 o 
  10  -7   3     5883.49     6543.45   1411.05 o 
  11  -7   3      262.86      858.01   1245.66 o 
  12  -7   3     6210.14     4565.72   1799.96 o 
  13  -7   3     5317.53     6842.09   1929.34 o 
  14  -7   3      192.42      804.64   1779.40 o 
 -13  -6   3        0.31     -249.31   2996.29 o 
 -12  -6   3     3853.68     3876.58   2230.83 o 
 -11  -6   3     5676.92     3283.04   2055.88 o 
 -10  -6   3    11821.66    11836.07   1693.89 o 
  -9  -6   3     9107.52     9940.87   1531.71 o 
  -8  -6   3      661.71      -52.17   1250.12 o 
  -7  -6   3    64695.67    63972.46   2263.99 o 
  -6  -6   3    68295.24    70524.91   2008.26 o 
  -5  -6   3    14152.71    15160.37   1092.06 o 
  -4  -6   3    48108.55    46870.98   1554.69 o 
  -3  -6   3      997.62      928.82    628.61 o 
  -2  -6   3   221186.94   218186.05   2994.66 o 
  -1  -6   3     3380.75     3446.10    627.98 o 
   0  -6   3     6007.43     6762.79    629.83 o 
   1  -6   3   479832.81   495271.97   3386.48 o 
   2  -6   3    44878.65    45014.29    818.55 o 
   3  -6   3      104.93      496.23    441.68 o 
   4  -6   3     6645.44     5871.07   1085.86 o 
   5  -6   3    23193.62    20816.20   1211.46 o 
   6  -6   3    11788.98    15630.78   1173.44 o 
   7  -6   3    21330.10    21531.24   1433.76 o 
   8  -6   3     9696.44     9092.11   1378.84 o 
   9  -6   3    36325.67    34503.64   1896.98 o 
  10  -6   3      137.66      745.09   1260.97 o 
  11  -6   3    11799.66    15142.31   1687.63 o 
  12  -6   3      668.42     -557.98   1540.51 o 
  13  -6   3      619.82    -1038.48   1633.97 o 
  14  -6   3      477.65      880.27   1782.64 o 
 -14  -5   3     1569.36     -716.00   2490.88 o 
 -13  -5   3     1901.87      737.26   3516.96 o 
 -12  -5   3     1083.18     1123.10   2584.73 o 
 -11  -5   3    10269.13     6864.62   2134.62 o 
 -10  -5   3     9153.07    11296.95   1822.57 o 
  -9  -5   3    13859.76    14679.28   1654.02 o 
  -8  -5   3     1078.42       33.19   1215.14 o 
  -7  -5   3     1112.93     1741.53   1126.31 o 
  -6  -5   3     4107.64     3628.36   1226.58 o 
  -5  -5   3    51019.79    50817.79   1544.48 o 
  -4  -5   3       14.42      276.51    629.01 o 
  -3  -5   3      415.60      539.15    609.07 o 
  -2  -5   3     2092.88     3161.85    604.26 o 
  -1  -5   3   216567.78   215586.56   3284.97 o 
   0  -5   3    14448.49    14613.79    643.94 o 
   1  -5   3     9103.84     9123.74    580.87 o 
   2  -5   3   215159.38   224642.75   1998.62 o 
   3  -5   3     4591.08     6233.59    815.54 o 
   4  -5   3   111533.82   106197.66   2049.28 o 
   5  -5   3      554.30      422.09    781.64 o 
   6  -5   3      252.27     -789.30    883.59 o 
   7  -5   3    72892.44    72506.19   2455.21 o 
   8  -5   3     9162.49     7480.52   1351.75 o 
   9  -5   3    43423.35    43403.77   2448.98 o 
  10  -5   3    11045.76    13721.21   1609.15 o 
  11  -5   3     1203.69     3216.29   1396.25 o 
  12  -5   3     1394.54     1450.82   1865.35 o 
  13  -5   3    10506.49    12058.03   3419.47 o 
  14  -5   3      349.79     1796.69   1888.56 o 
 -14  -4   3       22.13    -3144.56   3507.83 o 
 -13  -4   3     1267.34     3859.30   2222.11 o 
 -12  -4   3     8403.49     8737.09   2263.52 o 
 -11  -4   3     2094.98     3149.90   1378.32 o 
 -10  -4   3     4491.37     5404.72   2043.84 o 
  -9  -4   3     1448.70     2967.48   1375.91 o 
  -8  -4   3    26909.05    24213.46   1798.78 o 
  -7  -4   3      749.29     1393.05   1099.13 o 
  -6  -4   3   179453.73   182434.84   2727.05 o 
  -5  -4   3     9432.93     8988.68    953.06 o 
  -4  -4   3    16076.12    13437.59    921.68 o 
  -3  -4   3      164.47     -580.21    580.21 o 
  -2  -4   3      109.12     -374.73    374.73 o 
  -1  -4   3    25039.61    25943.50    556.59 o 
   0  -4   3    76351.13    79224.82   1022.84 o 
   1  -4   3     3150.40     2527.84    613.94 o 
   2  -4   3    44630.37    46387.17   1647.45 o 
   3  -4   3   168930.67   155721.47   1905.31 o 
   4  -4   3    30905.52    31758.67   1295.25 o 
   5  -4   3    16654.22    16096.45   1569.34 o 
   6  -4   3     8493.42     9397.65   1401.81 o 
   7  -4   3    64471.59    64642.48   2101.70 o 
   8  -4   3    39637.97    38931.15   2189.56 o 
   9  -4   3    16500.01    15995.98   1998.75 o 
  10  -4   3    12559.68    12820.70   1992.16 o 
  11  -4   3    54973.33    58115.97   2454.19 o 
  12  -4   3      826.96     1514.75   2451.21 o 
  13  -4   3     9257.80    13023.72   2333.98 o 
  14  -4   3      347.86      977.00   1783.89 o 
 -14  -3   3     5169.31      572.70   3205.36 o 
 -13  -3   3     2626.72     5382.18   2260.26 o 
 -12  -3   3    11965.40    11715.07   2391.70 o 
 -11  -3   3      578.75     2961.66   1404.53 o 
 -10  -3   3    36231.50    39299.72   2739.93 o 
  -9  -3   3    28640.19    31347.67   2562.24 o 
  -8  -3   3     1624.48     1902.79   1250.74 o 
  -7  -3   3   110347.23   106978.44   2431.65 o 
  -6  -3   3    76366.31    75174.79   1933.94 o 
  -5  -3   3    15453.49    15337.13   1070.11 o 
  -4  -3   3      679.81     1062.17    670.56 o 
  -3  -3   3       86.56      641.09    582.67 o 
  -2  -3   3     4290.51     5270.20    636.09 o 
  -1  -3   3     2871.23     3361.50    210.49 o 
   0  -3   3      346.45      356.69    271.04 o 
   1  -3   3     4587.54     6173.77    418.97 o 
   2  -3   3    60441.77    55438.00   1060.44 o 
   3  -3   3    36658.27    36457.21   1685.90 o 
   4  -3   3   135871.22   124173.45   2280.56 o 
   5  -3   3     1590.94     1029.74    838.29 o 
   6  -3   3    14759.32    14638.29   1250.75 o 
   7  -3   3    46388.09    46183.43   2003.70 o 
   8  -3   3    43031.93    41900.68   2089.79 o 
   9  -3   3     1027.22      248.03   1526.58 o 
  10  -3   3    55723.05    57297.75   2938.43 o 
  11  -3   3     5545.07     6951.59   1681.86 o 
  12  -3   3       11.39      917.36   1368.09 o 
  13  -3   3     2020.39     3354.50   1695.02 o 
  14  -3   3    14426.52    16289.56   2403.12 o 
 -14  -2   3     4291.90     3464.93   2294.36 o 
 -13  -2   3     3157.93     6821.69   2178.94 o 
 -12  -2   3    17009.36    19426.54   2268.71 o 
 -11  -2   3      156.61     2699.69   1337.58 o 
 -10  -2   3    17280.80    20381.41   2604.69 o 
  -9  -2   3      438.93     1035.27   1216.81 o 
  -8  -2   3    39780.25    36563.73   2400.98 o 
  -7  -2   3    11862.38    12918.71   1309.37 o 
  -6  -2   3      483.06      568.11    884.64 o 
  -5  -2   3    58781.61    56731.19   1542.42 o 
  -4  -2   3      576.20     1022.16    688.37 o 
  -3  -2   3     4266.48     4826.74    645.62 o 
  -2  -2   3    10562.96    11486.16    432.17 o 
  -1  -2   3      128.93       25.75    373.21 o 
   0  -2   3   107140.60   111614.89   1011.83 o 
   1  -2   3    42094.21    40692.52    850.16 o 
   2  -2   3   194276.23   190048.75   1847.82 o 
   3  -2   3    20757.65    20625.92   1023.75 o 
   4  -2   3    29998.36    30704.81   1360.90 o 
   5  -2   3    14610.28    15126.48   1133.61 o 
   6  -2   3    55785.28    55973.04   1822.27 o 
   7  -2   3     1046.12     1893.92   1171.70 o 
   8  -2   3    48590.63    45060.83   2149.51 o 
   9  -2   3     9105.00     8952.27   1593.03 o 
  10  -2   3     7075.06     6357.71   1515.88 o 
  11  -2   3     2233.57     3098.26   1849.76 o 
  12  -2   3     3114.93     6220.90   1516.85 o 
  13  -2   3       16.23      425.67   1854.51 o 
  14  -2   3     2335.66     1426.29   5557.23 o 
 -14  -1   3     2327.17     1918.08   2087.10 o 
 -13  -1   3    23601.66    21623.65   3032.66 o 
 -12  -1   3        7.87      517.37   1326.45 o 
 -11  -1   3     1314.41     2833.51   1345.04 o 
 -10  -1   3     1123.99      -67.57   1204.86 o 
  -9  -1   3     6717.02     5970.31   1312.17 o 
  -8  -1   3      145.78     1195.21   1125.85 o 
  -7  -1   3     2785.42     3380.08   1040.67 o 
  -6  -1   3   244863.16   242671.19   3205.09 o 
  -5  -1   3     1032.30      -49.46    680.23 o 
  -4  -1   3     9880.53     7543.15    791.92 o 
  -3  -1   3    98036.56   102423.49   1456.30 o 
  -2  -1   3     1938.33     3385.74    397.63 o 
  -1  -1   3     3595.30     3020.08    201.36 o 
   0  -1   3     1542.74     2181.68    179.35 o 
   1  -1   3    18836.42    18510.08    555.50 o 
   2  -1   3     1251.92     2261.11    535.82 o 
   3  -1   3    45043.61    45350.05   1683.64 o 
   4  -1   3   129955.57   127419.15   2076.27 o 
   5  -1   3      221.66      295.29    865.43 o 
   6  -1   3     6367.03     5117.99   1080.87 o 
   7  -1   3      248.12      789.26   1145.17 o 
   8  -1   3    14249.64    12687.39   1607.68 o 
   9  -1   3    55151.88    52384.86   2313.22 o 
  10  -1   3    30853.11    30866.43   2123.47 o 
  11  -1   3     2566.76     2783.03   1535.12 o 
  12  -1   3    15803.30    12178.65   2293.29 o 
  13  -1   3     4776.46     9137.17   1676.29 o 
  14  -1   3      434.20     2233.59   2413.32 o 
 -14   0   3     7136.84     7479.52   2894.89 o 
 -13   0   3     9785.16     9434.78   2181.37 o 
 -12   0   3      449.33      383.19   1548.36 o 
 -11   0   3     6126.68     5874.72   1401.64 o 
 -10   0   3     3652.16     4893.59   1327.15 o 
  -9   0   3     1105.23     2213.33   1197.08 o 
  -8   0   3    26938.14    27906.64   1698.13 o 
  -7   0   3     3119.82     3981.47   1025.32 o 
  -6   0   3     1112.61      111.97    770.24 o 
  -5   0   3     1965.97     3208.12    958.78 o 
  -4   0   3      379.64      266.83    664.38 o 
  -3   0   3   105236.86   107038.35   1509.30 o 
  -2   0   3    63917.21    71641.30    987.10 o 
  -1   0   3    20602.33    21221.82    674.44 o 
   0   0   3      150.49      252.08    185.80 o 
   1   0   3    21152.90    21431.85    675.45 o 
   2   0   3     4804.77     5816.31    692.09 o 
   3   0   3   363975.34   353139.44   3094.31 o 
   4   0   3    27895.00    29036.17   1319.76 o 
   5   0   3      346.23      -57.89    837.93 o 
   6   0   3     2132.65     1273.12    972.98 o 
   7   0   3      989.29     1220.27   1174.26 o 
   8   0   3      227.82     -369.11   1274.27 o 
   9   0   3    34264.84    33866.93   2122.52 o 
  10   0   3   101411.51   102911.04   3031.66 o 
  11   0   3    13293.06    13873.51   1857.71 o 
  12   0   3     4191.21     4986.48   1692.73 o 
  13   0   3     1547.57     4744.26   2014.81 o 
  14   0   3    17141.26    15382.69   2101.86 o 
 -14   1   3      867.74     -347.88   2035.32 o 
 -13   1   3     7891.89     9407.53   1673.02 o 
 -12   1   3      480.79      639.61   1353.12 o 
 -11   1   3    10410.75    11160.27   1553.97 o 
 -10   1   3    13783.63    15178.82   1697.77 o 
  -9   1   3      512.43     -336.95   1691.78 o 
  -8   1   3     8629.94    10228.87   1344.50 o 
  -7   1   3    96196.00   100588.47   2271.59 o 
  -6   1   3    17749.03    17162.54   1182.21 o 
  -5   1   3     6111.04     5432.31    813.70 o 
  -4   1   3   122926.25   122686.64   1835.23 o 
  -3   1   3    21055.88    20681.59    946.06 o 
  -2   1   3      180.91      348.00    391.85 o 
  -1   1   3     4675.21     4925.08    250.27 o 
   0   1   3    19694.12    20111.45    371.81 o 
   1   1   3    26735.63    26795.98    458.32 o 
   2   1   3    56834.46    58292.11   1215.27 o 
   3   1   3   412044.69   405872.44   3376.53 o 
   4   1   3   193740.00   188469.80   2468.34 o 
   5   1   3   139081.41   139592.59   2329.18 o 
   6   1   3     2252.20     2162.94   1044.15 o 
   7   1   3    45140.73    45818.64   2163.43 o 
   8   1   3     2097.11     3364.19   1353.87 o 
   9   1   3    61699.34    60864.16   2565.13 o 
  10   1   3     4358.06     3191.33   1921.01 o 
  11   1   3    26163.31    25933.70   2130.91 o 
  12   1   3    19514.89    24320.27   2174.24 o 
  13   1   3     2813.72     4693.78   2191.14 o 
  14   1   3     7452.02     7087.10   4273.63 o 
 -14   2   3      598.88    -2697.38   2697.38 o 
 -13   2   3    32483.68    34505.70   3334.09 o 
 -12   2   3    23181.99    25707.26   2006.56 o 
 -11   2   3     1200.43      277.83   1336.88 o 
 -10   2   3     1920.21     1647.88   1264.25 o 
  -9   2   3    19572.28    22262.78   1677.78 o 
  -8   2   3    35195.57    34992.64   1764.51 o 
  -7   2   3      121.15      739.28    964.25 o 
  -6   2   3     6437.75     5185.35    885.52 o 
  -5   2   3      230.50     -243.60    681.68 o 
  -4   2   3     2537.56     3254.11    725.25 o 
  -3   2   3    10638.46    10783.39    769.28 o 
  -2   2   3   240543.67   241393.97   1963.86 o 
  -1   2   3    56377.64    53895.91    683.74 o 
   0   2   3    13670.95    16407.55    485.93 o 
   1   2   3    66653.95    68336.63    983.08 o 
   2   2   3     7643.72     9275.43    756.59 o 
   3   2   3   110060.48   107255.02   1787.00 o 
   4   2   3    39216.08    40480.57   1448.19 o 
   5   2   3      892.93      113.25    868.94 o 
   6   2   3    23946.08    25236.10   1551.07 o 
   7   2   3     2127.53     2137.06   1599.17 o 
   8   2   3     1450.56     1142.48   1375.15 o 
   9   2   3     3425.27     5193.36   1534.38 o 
  10   2   3    18126.33    17440.11   1853.11 o 
  11   2   3     1099.12     1101.43   1543.30 o 
  12   2   3     1558.89     -114.93   1592.68 o 
  13   2   3      374.71     2261.85   1786.83 o 
  14   2   3     7497.99     4824.42   2428.22 o 
 -14   3   3      704.53     2668.12   3013.53 o 
 -13   3   3      442.17     1432.83   1379.00 o 
 -12   3   3        1.95      628.46   1350.41 o 
 -11   3   3    32909.91    31904.19   2019.40 o 
 -10   3   3     5439.78     5385.02   1358.40 o 
  -9   3   3      839.29      289.10   1145.97 o 
  -8   3   3    98256.73    97552.48   2579.50 o 
  -7   3   3    85346.70    83184.41   2093.97 o 
  -6   3   3     1016.24      104.74    821.65 o 
  -5   3   3     1842.84     1836.18    737.16 o 
  -4   3   3    37487.79    30801.80   1175.41 o 
  -3   3   3    16569.92    18236.22    890.67 o 
  -2   3   3    44455.24    42127.13   1049.26 o 
  -1   3   3    64008.06    70481.38   1049.48 o 
   0   3   3    71357.12    74508.30   1077.80 o 
   1   3   3    69376.26    68723.36   1132.68 o 
   2   3   3   896914.25   892450.81  12440.04 o 
   3   3   3    16968.12    15170.49    987.81 o 
   4   3   3    17250.32    17131.10   1122.35 o 
   5   3   3   141651.77   136338.03   2440.59 o 
   6   3   3    20291.56    19251.51   1458.50 o 
   7   3   3    19364.16    18728.13   1624.85 o 
   8   3   3    16907.28    14470.94   1653.51 o 
   9   3   3     7846.75     8943.06   1621.38 o 
  10   3   3     1026.67       49.14   1420.68 o 
  11   3   3      240.25     -196.54   1546.21 o 
  12   3   3     3801.96     3520.57   2586.64 o 
  13   3   3     5734.76     6246.82   1965.60 o 
 -14   4   3    10237.29     9072.72   2136.12 o 
 -13   4   3    16551.54    20204.20   2318.38 o 
 -12   4   3      521.92     2095.66   1366.64 o 
 -11   4   3    14057.48    14930.15   1627.92 o 
 -10   4   3      305.23    -1166.51   1166.51 o 
  -9   4   3    15658.17    13570.22   1502.76 o 
  -8   4   3     6137.88     7638.63   1214.75 o 
  -7   4   3    31864.43    34149.96   1652.67 o 
  -6   4   3    36788.71    37676.25   1460.19 o 
  -5   4   3     2216.08     1999.41    732.86 o 
  -4   4   3    64777.08    61218.38   1413.05 o 
  -3   4   3   309929.53   295318.97   2627.51 o 
  -2   4   3      981.18     1775.55    659.41 o 
  -1   4   3     2394.05     2119.80    553.85 o 
   0   4   3     1826.43     1923.07    550.25 o 
   1   4   3    80919.49    83612.05   1401.29 o 
   2   4   3   199468.88   195256.22   2189.37 o 
   3   4   3   198696.56   201663.86   2692.75 o 
   4   4   3   172833.11   168458.98   2469.21 o 
   5   4   3    78540.15    82763.98   2389.58 o 
   6   4   3    84569.74    80326.02   2859.92 o 
   7   4   3    23868.04    24443.84   1781.36 o 
   8   4   3       19.40      -42.49   1364.22 o 
   9   4   3    38207.96    34077.22   2122.64 o 
  10   4   3     1391.26       50.59   1509.11 o 
  11   4   3      111.48    -1020.39   1509.22 o 
  12   4   3      221.00    -1508.13   1508.13 o 
  13   4   3     6081.65     5663.65   1926.66 o 
 -14   5   3     7622.62     4904.09   1913.16 o 
 -13   5   3      858.75      581.80   1687.03 o 
 -12   5   3    24001.64    24754.32   1946.99 o 
 -11   5   3     4396.03     4553.37   1379.55 o 
 -10   5   3    13401.26    15416.23   1575.47 o 
  -9   5   3    47780.71    44455.86   2098.45 o 
  -8   5   3    33743.38    32808.60   1732.09 o 
  -7   5   3      178.84     -577.95    944.67 o 
  -6   5   3    15149.10    15399.22   1128.66 o 
  -5   5   3    14971.35    13075.30    972.16 o 
  -4   5   3    57178.04    52390.10   1328.51 o 
  -3   5   3      985.23     1004.50    672.55 o 
  -2   5   3       28.77     -497.07   1154.31 o 
  -1   5   3   153816.58   155731.55   1835.91 o 
   0   5   3    17018.70    16856.75    871.64 o 
   1   5   3     1075.59     1407.65    668.36 o 
   2   5   3   187739.17   178811.86   2169.38 o 
   3   5   3   139408.09   131001.92   3539.62 o 
   4   5   3    24000.23    26940.05   1356.33 o 
   5   5   3    28378.80    29014.11   1546.07 o 
   6   5   3     2436.23     2356.12   1217.94 o 
   7   5   3     2585.28     1898.63   1329.74 o 
   8   5   3    40759.04    42627.73   2244.64 o 
   9   5   3    20252.00    22717.69   1952.50 o 
  10   5   3      840.89     -928.39   1695.11 o 
  11   5   3      225.44     -709.07   1570.06 o 
  12   5   3     1402.03     1345.94   1678.06 o 
  13   5   3      926.89     -172.53   2741.96 o 
 -14   6   3    15954.41    14016.76   2299.52 o 
 -13   6   3     9299.39    10404.06   2031.81 o 
 -12   6   3      425.60      798.19   1651.95 o 
 -11   6   3    24374.97    22589.98   1815.95 o 
 -10   6   3      610.83     1227.71   1198.98 o 
  -9   6   3     1947.93     4440.74   1268.07 o 
  -8   6   3    54444.66    52067.54   2049.61 o 
  -7   6   3       15.83     -156.19   1041.96 o 
  -6   6   3     1033.96     1912.73    856.36 o 
  -5   6   3    11014.76    10013.70    905.54 o 
  -4   6   3   105965.24    98666.38   1700.19 o 
  -3   6   3    39229.29    40498.17   1235.98 o 
  -2   6   3     1592.85     1389.27    673.08 o 
  -1   6   3      973.57     1008.41    661.60 o 
   0   6   3   195252.73   192746.55   2193.47 o 
   1   6   3     4148.47     4542.69    889.47 o 
   2   6   3      873.87      593.68    650.21 o 
   3   6   3     4477.55     4868.71    815.75 o 
   4   6   3     8134.98     8253.64   1018.63 o 
   5   6   3     3800.16     4729.60   1149.56 o 
   6   6   3     7820.66     8182.16   1384.86 o 
   7   6   3    15656.67    17374.99   1664.34 o 
   8   6   3    21414.55    20816.89   1874.42 o 
   9   6   3    22059.33    24978.71   2000.12 o 
  10   6   3       45.35      -17.76   1477.21 o 
  11   6   3    13415.72    11234.46   1887.78 o 
  12   6   3     2619.87      638.68   1734.61 o 
  13   6   3     1949.89     3038.69   2877.87 o 
 -14   7   3     3744.22     4731.68   1988.90 o 
 -13   7   3      628.83     2006.92   2835.44 o 
 -12   7   3      468.82    -1409.27   1546.54 o 
 -11   7   3       21.95    -1413.16   1413.16 o 
 -10   7   3      559.13     1040.78   1181.48 o 
  -9   7   3    15266.16    15487.22   1494.35 o 
  -8   7   3    25371.99    23527.37   1519.41 o 
  -7   7   3    16921.21    18096.04   1320.94 o 
  -6   7   3    38779.38    35722.94   1671.00 o 
  -5   7   3    15479.60    13803.24    997.24 o 
  -4   7   3     1834.36     1324.62    707.27 o 
  -3   7   3    45080.52    45853.59   1297.64 o 
  -2   7   3   102271.88   100796.22   1934.72 o 
  -1   7   3    11603.94    10422.00    864.43 o 
   0   7   3    17434.91    17529.79   1001.32 o 
   1   7   3    21581.08    18937.83   1062.84 o 
   2   7   3    36692.43    37986.84   1374.16 o 
   3   7   3    13958.86    13283.96   1054.25 o 
   4   7   3     5769.28     5859.99   1019.08 o 
   5   7   3    26679.40    29118.68   1677.98 o 
   6   7   3     5238.79     4995.47   1438.11 o 
   7   7   3    20957.46    21037.25   1785.15 o 
   8   7   3    17542.49    17722.27   1780.36 o 
   9   7   3    26316.57    23034.16   1981.06 o 
  10   7   3     8800.10     7133.80   1676.35 o 
  11   7   3     7947.98     9733.10   1857.82 o 
  12   7   3     5604.26     5113.87   2116.99 o 
  13   7   3        0.05     -504.30   2646.06 o 
 -14   8   3     1279.35     1740.15   3628.78 o 
 -13   8   3     4687.95     4954.69   1883.72 o 
 -12   8   3     6737.73     8740.58   1927.50 o 
 -11   8   3     6962.34     6538.27   1790.27 o 
 -10   8   3     1140.67      188.83   1198.70 o 
  -9   8   3     3433.06     4448.74   1304.97 o 
  -8   8   3      942.94     -146.85   1022.78 o 
  -7   8   3    35593.37    35730.29   2091.28 o 
  -6   8   3      473.79      193.07    845.14 o 
  -5   8   3   109525.20   104747.48   2197.82 o 
  -4   8   3    21075.49    22778.30   1141.33 o 
  -3   8   3    10784.33    11696.65    917.45 o 
  -2   8   3    11926.25    10533.06    861.06 o 
  -1   8   3       32.73      764.22    667.51 o 
   0   8   3      151.82      382.11    679.19 o 
   1   8   3     6599.33     6553.84    874.87 o 
   2   8   3    43563.38    44900.55   1615.25 o 
   3   8   3    41000.36    38396.50   1487.60 o 
   4   8   3     2159.26     3007.39   1026.35 o 
   5   8   3    20102.20    21762.78   1593.66 o 
   6   8   3     7673.76     9355.44   1459.03 o 
   7   8   3       74.81     2065.22   1341.07 o 
   8   8   3    11822.67    10943.90   1658.78 o 
   9   8   3    26098.72    24491.19   2248.33 o 
  10   8   3        9.71      730.01   2332.40 o 
  11   8   3    30120.51    29634.88   2353.51 o 
  12   8   3     1856.77     6138.98   4639.31 o 
 -14   9   3      508.51     3444.10   1953.10 o 
 -13   9   3    18330.01    18675.04   2374.55 o 
 -12   9   3     3258.09     2590.21   2686.34 o 
 -11   9   3    24477.08    23845.40   2278.22 o 
 -10   9   3     8824.32    10744.93   1865.25 o 
  -9   9   3    19293.82    22028.85   1554.26 o 
  -8   9   3     7749.53     8703.58   1211.46 o 
  -7   9   3       60.80     -181.86    948.17 o 
  -6   9   3    18407.25    19375.69   1220.54 o 
  -5   9   3     5759.28     5107.06   1281.64 o 
  -4   9   3    23735.85    26642.90   1414.78 o 
  -3   9   3    78200.95    80558.63   1688.42 o 
  -2   9   3    39469.14    41154.20   1391.17 o 
  -1   9   3     1085.27     1404.59    721.09 o 
   0   9   3    57202.59    57961.46   1594.79 o 
   1   9   3     5373.63     4682.58    879.00 o 
   2   9   3    21133.18    21953.96   1602.68 o 
   3   9   3    71703.07    69455.95   1891.70 o 
   4   9   3      608.20      671.95    974.52 o 
   5   9   3      143.20      846.00   1203.73 o 
   6   9   3     3130.81     3516.55   1340.86 o 
   7   9   3     2641.79     1546.02   1396.94 o 
   8   9   3    12276.65    12265.68   1727.64 o 
   9   9   3    22091.24    23449.96   2305.29 o 
  10   9   3     1989.38      173.53   1682.07 o 
  11   9   3     6564.15     5408.08   2064.38 o 
  12   9   3     3336.31      254.78   2931.00 o 
 -14  10   3     2158.74     2641.39   2364.16 o 
 -13  10   3      870.71     1487.70   2172.85 o 
 -12  10   3      879.49     2170.30   1681.12 o 
 -11  10   3      641.70     3147.75   1687.11 o 
 -10  10   3    15138.96    15223.05   1957.46 o 
  -9  10   3    34355.64    35425.09   2434.60 o 
  -8  10   3    88558.56    83286.39   2140.59 o 
  -7  10   3     7515.76     7271.89   1114.92 o 
  -6  10   3    20995.70    19903.79   1791.78 o 
  -5  10   3    26776.93    27173.64   1325.59 o 
  -4  10   3     2522.35     3454.90    870.98 o 
  -3  10   3    19213.50    19154.87   1247.89 o 
  -2  10   3    51323.36    56152.46   2643.80 o 
  -1  10   3       41.08      353.90    775.12 o 
   0  10   3   101010.07    98653.41   2000.39 o 
   1  10   3   175452.00   171422.95   2623.31 o 
   2  10   3    23405.61    24194.88   1390.02 o 
   3  10   3     7699.34     7846.46   1198.41 o 
   4  10   3     3004.98     2155.60   1092.91 o 
   5  10   3    10449.27    12286.53   1395.17 o 
   6  10   3      284.83     1260.71   1261.48 o 
   7  10   3      415.83       75.34   1335.85 o 
   8  10   3     2195.74     2318.12   1501.71 o 
   9  10   3    22317.16    22604.99   2069.66 o 
  10  10   3     2887.99     4885.74   2033.46 o 
  11  10   3     7665.04     7624.49   2192.10 o 
  12  10   3     4100.48     7149.50   3095.35 o 
 -14  11   3      698.91      696.53   1912.53 o 
 -13  11   3       27.76     1066.43   1821.29 o 
 -12  11   3      328.55    -1681.04   1681.04 o 
 -11  11   3     1373.94     2179.40   1768.74 o 
 -10  11   3    18167.57    19289.62   2093.57 o 
  -9  11   3        1.55     -500.12   1504.54 o 
  -8  11   3    27455.94    28794.91   2253.51 o 
  -7  11   3      833.74     -551.67   1761.33 o 
  -6  11   3    72969.64    69681.28   1832.62 o 
  -5  11   3     6017.78     6958.19   1029.08 o 
  -4  11   3    97733.77    98680.77   4260.52 o 
  -3  11   3     5673.53     5982.11    982.25 o 
  -2  11   3      513.31     1793.84    846.13 o 
  -1  11   3      161.38       25.01    788.44 o 
   0  11   3    59174.39    56249.31   1769.85 o 
   1  11   3      746.35       12.23    953.50 o 
   2  11   3        0.49     -168.39    978.61 o 
   3  11   3    40292.71    41058.34   2040.38 o 
   4  11   3    57123.82    55501.07   2095.34 o 
   5  11   3      341.97      560.68   1212.03 o 
   6  11   3     2950.97      783.33   1559.62 o 
   7  11   3    10687.04    11695.25   1611.17 o 
   8  11   3     9348.54    11775.58   1879.87 o 
   9  11   3       51.86     1205.79   1806.72 o 
  10  11   3      440.80     1043.54   2815.18 o 
  11  11   3      988.24     3166.15   4211.16 o 
  12  11   3    13979.90    11071.17   3623.82 o 
 -14  12   3     4374.54     5235.65   2106.82 o 
 -13  12   3     8709.48     6732.65   2039.15 o 
 -12  12   3     1706.49     1103.60   1650.60 o 
 -11  12   3      193.17     1467.55   2583.53 o 
 -10  12   3     4322.33     5217.29   1687.04 o 
  -9  12   3     4803.35     5258.11   1729.39 o 
  -8  12   3     9710.89    10825.38   2039.73 o 
  -7  12   3     4091.87     4295.34   1683.78 o 
  -6  12   3   107969.02   108823.34   2122.77 o 
  -5  12   3     1625.86     1887.49   1001.79 o 
  -4  12   3     1838.18     1146.32    944.03 o 
  -3  12   3     5735.65     6095.29   1068.40 o 
  -2  12   3     3712.17     3735.15   1536.45 o 
  -1  12   3     2990.13     2836.09    971.01 o 
   0  12   3   113226.26   109008.35   2326.22 o 
   1  12   3    13687.07    14429.16   1342.57 o 
   2  12   3    75132.94    76348.07   2260.69 o 
   3  12   3    24479.87    23612.12   1532.15 o 
   4  12   3    32425.84    34883.96   1839.21 o 
   5  12   3    16636.41    16211.67   1588.51 o 
   6  12   3    18229.75    19777.74   1747.15 o 
   7  12   3     5864.18     4513.44   1472.08 o 
   8  12   3     1012.72      182.51   1458.37 o 
   9  12   3    14172.39    13925.03   2259.40 o 
  10  12   3    21235.85    16929.31   2397.18 o 
  11  12   3     1157.99     3755.60   4149.64 o 
 -14  13   3      296.46     3300.70   2059.54 o 
 -13  13   3     1466.83     2441.96   1945.33 o 
 -12  13   3     1369.72     4987.19   1821.86 o 
 -11  13   3     2229.56     5475.77   1899.60 o 
 -10  13   3      127.79       90.23   2078.64 o 
  -9  13   3     9978.50     7281.93   1774.19 o 
  -8  13   3     9314.16     8397.67   1784.71 o 
  -7  13   3     8852.85     9926.29   1799.35 o 
  -6  13   3     2851.60     2192.35   1174.32 o 
  -5  13   3    21876.89    20835.49   1600.35 o 
  -4  13   3       38.53     -955.09    955.09 o 
  -3  13   3    24152.03    26721.22   1526.68 o 
  -2  13   3     8705.68     9573.91   1215.71 o 
  -1  13   3     2580.30     1117.96   1404.83 o 
   0  13   3     1826.14     1825.18   1097.14 o 
   1  13   3    11263.10    12479.98   1592.11 o 
   2  13   3    67483.35    65336.28   2281.27 o 
   3  13   3     5948.47     7845.46   1251.86 o 
   4  13   3     1199.45      667.28   1208.95 o 
   5  13   3      555.49      856.65   1233.76 o 
   6  13   3     1052.65     2036.67   1362.33 o 
   7  13   3    50738.20    48672.86   2395.61 o 
   8  13   3    29207.93    32253.50   2719.53 o 
   9  13   3     1755.68      292.05   1899.56 o 
  10  13   3      173.99        1.23   2515.62 o 
  11  13   3        1.03      -20.66   2928.00 o 
 -13  14   3    30532.10    31705.32   2951.96 o 
 -12  14   3      241.85    -1507.35   1765.75 o 
 -11  14   3    25978.23    23699.38   2667.23 o 
 -10  14   3     3560.41     3515.25   1744.70 o 
  -9  14   3    10902.14     9360.27   1897.82 o 
  -8  14   3      564.56     1260.86   1580.27 o 
  -7  14   3    38676.18    36987.35   2497.63 o 
  -6  14   3      340.27     -337.28   1449.98 o 
  -5  14   3     2015.19     1597.42   1062.36 o 
  -4  14   3     5034.35     7501.74   1215.15 o 
  -3  14   3    71222.95    69671.48   2107.81 o 
  -2  14   3    10120.83    11743.63   1305.08 o 
  -1  14   3    32325.21    32610.78   1745.45 o 
   0  14   3       55.36      863.81   1139.66 o 
   1  14   3    64512.38    64150.62   2247.74 o 
   2  14   3    34280.59    34033.77   1899.37 o 
   3  14   3    40096.61    41252.18   2476.11 o 
   4  14   3      309.27       35.74   1188.36 o 
   5  14   3    48336.19    50571.73   2263.12 o 
   6  14   3    51964.67    52352.02   2900.51 o 
   7  14   3    11842.74    12274.12   1706.70 o 
   8  14   3       11.63     1455.71   1869.26 o 
   9  14   3    26709.25    31460.42   3875.22 o 
  10  14   3      107.56    -1069.29   2945.53 o 
 -13  15   3       70.01    -2851.96   4103.21 o 
 -12  15   3      957.35    -1744.55   1744.55 o 
 -11  15   3     7115.69     6914.68   1956.63 o 
 -10  15   3      303.40      221.02   1648.07 o 
  -9  15   3    12092.12    12572.55   2023.14 o 
  -8  15   3    26562.38    25826.21   2362.67 o 
  -7  15   3      175.01     -144.53   1496.82 o 
  -6  15   3     3713.27     3723.32   2190.35 o 
  -5  15   3     1500.04     1342.38   1092.36 o 
  -4  15   3     4353.85     4771.12   1185.52 o 
  -3  15   3    69464.08    72784.26   2201.38 o 
  -2  15   3    13568.28    15452.06   1915.74 o 
  -1  15   3       41.43      538.24   1184.97 o 
   0  15   3    58329.17    55198.45   2245.03 o 
   1  15   3    26695.92    24406.72   1741.82 o 
   2  15   3     2836.47     4860.73   1334.18 o 
   3  15   3    15476.53    16180.46   1579.86 o 
   4  15   3    44189.09    42933.26   3272.20 o 
   5  15   3    14165.73    14804.51   1627.31 o 
   6  15   3     6785.60     6137.57   1854.73 o 
   7  15   3    12244.14    13748.47   3372.43 o 
   8  15   3    19490.69    19390.15   2492.92 o 
   9  15   3     9251.52     8590.63   2873.57 o 
  10  15   3     1380.83     -693.31   3028.92 o 
 -13  16   3    10061.19     9934.30   2378.68 o 
 -12  16   3      105.80     2406.31   1881.89 o 
 -11  16   3     2026.62     1489.50   1801.03 o 
 -10  16   3       33.13    -1287.86   1580.44 o 
  -9  16   3      210.03      346.14   1694.56 o 
  -8  16   3     1532.77     1147.65   1672.66 o 
  -7  16   3    12414.72    11132.94   1903.18 o 
  -6  16   3    23371.97    21232.98   3154.06 o 
  -5  16   3    17183.47    18067.29   1941.41 o 
  -4  16   3     1689.29     2660.51   1222.76 o 
  -3  16   3     4676.96     6394.04   1288.67 o 
  -2  16   3    12148.16    12625.31   1459.30 o 
  -1  16   3    20414.42    19947.44   1659.51 o 
   0  16   3    35461.34    40208.83   2068.22 o 
   1  16   3    52910.16    50945.21   2215.80 o 
   2  16   3     9383.40     8477.94   1522.73 o 
   3  16   3    59123.30    60371.85   2277.35 o 
   4  16   3      190.46    -1217.84   1357.07 o 
   5  16   3    31873.16    35768.91   2062.73 o 
   6  16   3     5822.76     6702.56   1991.17 o 
   7  16   3     3246.52     3237.39   1974.77 o 
   8  16   3    23090.46    23048.73   2908.82 o 
   9  16   3      301.58        6.57   2114.48 o 
  10  16   3     5464.75     3154.79   3258.86 o 
 -13  17   3    12708.73    13405.47   2391.23 o 
 -12  17   3     1210.34     3795.20   2022.08 o 
 -11  17   3       12.19    -1690.69   1690.69 o 
 -10  17   3    26637.14    24460.61   2560.04 o 
  -9  17   3    21464.31    20257.80   2338.82 o 
  -8  17   3       54.40    -1576.85   1586.39 o 
  -7  17   3     5461.74     3612.87   1622.68 o 
  -6  17   3   115615.16   114368.84   3526.97 o 
  -5  17   3    10404.15    11817.80   1845.17 o 
  -4  17   3     1939.59     2114.00   1247.49 o 
  -3  17   3    11285.69    13966.67   1529.62 o 
  -2  17   3    17062.66    17052.94   1597.23 o 
  -1  17   3     8265.09     9578.72   1491.22 o 
   0  17   3      309.64     1700.01   1478.98 o 
   1  17   3    51562.98    53393.89   2378.69 o 
   2  17   3     3070.43     4931.33   1468.58 o 
   3  17   3     7753.69     5085.92   1329.61 o 
   4  17   3     3441.22     1162.71   1393.28 o 
   5  17   3      271.77     3374.02   2079.06 o 
   6  17   3        9.80     1445.36   1843.42 o 
   7  17   3     5790.12     7436.61   2089.94 o 
   8  17   3     8917.83     7946.00   2676.30 o 
   9  17   3     1059.36    -1855.75   2942.17 o 
 -12  18   3     1418.98     3662.84   2063.79 o 
 -11  18   3    33187.43    33855.12   2877.10 o 
 -10  18   3     7159.66     6913.13   2271.20 o 
  -9  18   3      865.42     1433.85   1779.70 o 
  -8  18   3      407.71     1674.09   2609.23 o 
  -7  18   3     4333.21     2678.34   1781.01 o 
  -6  18   3     3648.05     4563.65   1606.90 o 
  -5  18   3    39265.16    42628.12   4131.13 o 
  -4  18   3        5.21     -800.78   1162.73 o 
  -3  18   3    19835.37    20443.28   1666.82 o 
  -2  18   3    55253.20    54518.59   2743.74 o 
  -1  18   3    55250.05    55894.19   2335.44 o 
   0  18   3    68825.61    67930.52   2500.88 o 
   1  18   3    45377.85    42435.18   2232.32 o 
   2  18   3      775.12     -145.65   1339.18 o 
   3  18   3       82.17      591.67   1165.13 o 
   4  18   3     1305.95     -864.77   1153.87 o 
   5  18   3     6387.87     7508.77   2053.45 o 
   6  18   3      230.78      485.93   1907.33 o 
   7  18   3     3676.80     2329.06   2056.57 o 
   8  18   3     1133.23     -894.26   1996.23 o 
   9  18   3     3286.36     5399.74   3218.55 o 
 -12  19   3     1783.33     1970.63   2015.06 o 
 -11  19   3     4464.28     3367.39   2041.52 o 
 -10  19   3    16094.57    16967.02   3406.29 o 
  -9  19   3     9968.24     5757.06   2435.51 o 
  -8  19   3      972.47     1382.55   1541.03 o 
  -7  19   3      290.91      -83.27   1500.72 o 
  -6  19   3    16327.91    20173.74   2216.81 o 
  -5  19   3      207.20     1052.09   1520.73 o 
  -4  19   3    19464.31    19989.36   2112.66 o 
  -3  19   3      440.54     1046.76   1281.75 o 
  -2  19   3    41225.48    42106.79   2871.13 o 
  -1  19   3    46350.34    47270.94   2259.78 o 
   0  19   3     2286.04     1048.88   1325.79 o 
   1  19   3        0.19     -499.74   1365.67 o 
   2  19   3     1263.11     1278.53   1620.41 o 
   3  19   3      784.65     -321.43   1170.21 o 
   4  19   3     1049.62     2480.71   1884.13 o 
   5  19   3        0.87      905.95   1896.21 o 
   6  19   3     2983.83     2719.92   2002.65 o 
   7  19   3       50.69    -1815.40   1815.40 o 
   8  19   3     7467.41     5575.42   3348.88 o 
 -11  20   3     6469.43     8554.61   2546.71 o 
 -10  20   3     4254.54    -1228.57   3020.31 o 
  -9  20   3     4029.50     3623.15   1802.79 o 
  -8  20   3     1090.93    -1511.47   1511.47 o 
  -7  20   3     2179.13      308.77   1539.73 o 
  -6  20   3      678.95     3071.96   1653.62 o 
  -5  20   3    11995.46    12063.44   2901.07 o 
  -4  20   3      495.54       77.83   1540.38 o 
  -3  20   3      412.68       55.23   1260.24 o 
  -2  20   3     8150.57     6317.40   1448.43 o 
  -1  20   3    22015.38    23545.32   1912.38 o 
   0  20   3     2801.04     3688.31   1463.93 o 
   1  20   3    19444.64    18906.29   2386.38 o 
   2  20   3    23153.58    25356.51   2055.21 o 
   3  20   3     1079.54     1319.28   1875.65 o 
   4  20   3      322.15    -1123.10   2250.44 o 
   5  20   3    12681.85    10778.22   3595.93 o 
   6  20   3     5494.20     7646.83   2212.82 o 
   7  20   3     3265.66    -2343.02   2343.02 o 
   8  20   3        4.98    -1266.62   2763.27 o 
 -11  21   3      743.06    -2221.90   5277.18 o 
 -10  21   3     3306.32     5630.78   1956.76 o 
  -9  21   3      364.48     3229.38   2696.01 o 
  -8  21   3    18432.19    15037.07   2206.40 o 
  -7  21   3    19467.64    20953.55   2312.90 o 
  -6  21   3      939.81     2623.75   1740.78 o 
  -5  21   3     3837.40     6369.86   1779.46 o 
  -4  21   3    33230.30    34811.63   2575.84 o 
  -3  21   3     1598.40      325.84   1602.45 o 
  -2  21   3    15493.63    13346.78   1729.00 o 
  -1  21   3     2185.63     -502.96   1346.58 o 
   0  21   3      667.20    -1798.93   1798.93 o 
   1  21   3     3111.37     4305.68   1525.38 o 
   2  21   3     1436.86     3294.46   1966.49 o 
   3  21   3    17092.94    17352.85   2379.49 o 
   4  21   3    14004.26    13629.62   2364.54 o 
   5  21   3     3325.11     1618.65   2373.85 o 
   6  21   3     1902.68     1442.46   2062.86 o 
   7  21   3     8796.68     7105.53   2412.10 o 
 -11  22   3     9808.79    11934.15   2278.08 o 
 -10  22   3     4941.18     7826.49   2046.60 o 
  -9  22   3     4746.74     4896.63   1803.42 o 
  -8  22   3     7151.00     7619.97   1914.47 o 
  -7  22   3      297.88     -272.76   2028.99 o 
  -6  22   3     1420.48     3358.68   1755.98 o 
  -5  22   3      387.59     2723.02   1780.43 o 
  -4  22   3        2.98    -1055.29   1557.12 o 
  -3  22   3     2058.52     1219.51   1807.92 o 
  -2  22   3    12499.15    13950.07   2551.55 o 
  -1  22   3    24628.05    21978.18   1994.50 o 
   0  22   3    23383.16    22923.24   2098.39 o 
   1  22   3      755.41      112.21   1482.78 o 
   2  22   3     4849.86     3505.32   2015.71 o 
   3  22   3      958.01     3413.06   2066.09 o 
   4  22   3    16081.26    12535.18   2403.66 o 
   5  22   3      317.70     -717.03   2029.51 o 
   6  22   3     9442.07    11923.37   2452.21 o 
 -10  23   3     4514.46     1909.09   2946.33 o 
  -9  23   3     5542.14     6775.15   2047.45 o 
  -8  23   3    31990.77    32055.49   2913.00 o 
  -7  23   3    20329.41    20375.47   2415.37 o 
  -6  23   3        2.26    -1884.25   1884.25 o 
  -5  23   3     9113.71     6945.73   2193.71 o 
  -4  23   3     3023.49     2087.51   2367.61 o 
  -3  23   3     1230.70      308.65   1706.23 o 
  -2  23   3     7908.20    10761.61   2113.39 o 
  -1  23   3        1.76      440.49   1479.46 o 
   0  23   3     9627.54    11040.08   1776.52 o 
   1  23   3    11135.61    10218.12   1853.60 o 
   2  23   3    11902.65    12017.07   3170.02 o 
   3  23   3     1724.76     4232.67   2133.33 o 
   4  23   3     5570.91     3256.61   2592.74 o 
   5  23   3      273.68    -2006.99   2006.99 o 
  -9  24   3     1327.84     1351.36   1945.26 o 
  -8  24   3       45.93     1064.61   2234.26 o 
  -7  24   3      132.27     2985.92   1817.71 o 
  -6  24   3    12869.00    14354.56   2265.54 o 
  -5  24   3     2791.79    -1633.96   2455.24 o 
  -4  24   3     1980.82     3707.85   1807.82 o 
  -3  24   3       40.71       72.93   1737.90 o 
  -2  24   3    28117.83    29936.45   2653.58 o 
  -1  24   3      262.17    -1453.49   1453.49 o 
   0  24   3     1971.57     2537.42   1674.56 o 
   1  24   3      628.23      178.08   1594.44 o 
   2  24   3    29680.33    30818.50   2878.43 o 
   3  24   3     1457.71     1641.36   2131.86 o 
   4  24   3     2870.63     5342.48   2311.47 o 
   5  24   3    12136.24    14052.72   2634.73 o 
  -8  25   3    28990.73    28844.46   2995.71 o 
  -7  25   3      226.65     -939.92   1818.58 o 
  -6  25   3     9204.73     9205.07   2236.87 o 
  -5  25   3     3946.19     2633.88   1934.37 o 
  -4  25   3       61.09      293.07   2272.19 o 
  -3  25   3    15624.92    14756.31   2331.57 o 
  -2  25   3      605.10     3989.00   1989.98 o 
  -1  25   3    29412.58    27393.91   2804.95 o 
   0  25   3     7381.76     4989.00   1703.61 o 
   1  25   3       60.22    -1356.31   1934.19 o 
   2  25   3     4817.24     2205.47   2404.20 o 
   3  25   3     1214.90    -1075.57   2158.28 o 
   4  25   3      957.05     2815.48   2282.07 o 
  -7  26   3      924.94    -1828.29   1828.29 o 
  -6  26   3        2.77     -957.34   1769.49 o 
  -5  26   3     8693.48    10228.88   2303.36 o 
  -4  26   3       92.96     1006.97   1982.49 o 
  -3  26   3     3280.33     2808.90   2047.92 o 
  -2  26   3      187.46    -1310.97   1961.58 o 
  -1  26   3     9305.42     9817.99   2621.46 o 
   0  26   3     5239.75     9670.75   2966.68 o 
   1  26   3        2.62    -1909.19   1909.19 o 
   2  26   3     4941.97     3188.46   2353.57 o 
  -6  27   3        0.24     4474.95   2113.55 o 
  -5  27   3     5057.02      906.40   4756.74 o 
  -4  27   3    12083.47    13960.51   2469.03 o 
  -3  27   3     4028.84     6042.57   2338.41 o 
  -2  27   3      335.31    -2586.78   2586.78 o 
  -1  27   3      126.85     -430.57   1955.85 o 
   0  27   3     1290.94      200.01   4870.77 o 
   1  27   3      226.55     -275.62   2133.59 o 
  -3  28   3     3505.44      914.17   2238.40 o 
  -2  28   3     4216.74     2239.00   2287.76 o 
   1 -30   4    20652.37    22134.38   2924.40 o 
   2 -30   4     9016.64     8763.01   2532.87 o 
   3 -30   4     9430.03    10786.45   2473.15 o 
   4 -30   4    12649.12    15120.77   2673.03 o 
  -1 -29   4     3748.59     3518.78   2266.15 o 
   0 -29   4     2542.07     1815.24   2153.19 o 
   1 -29   4     3575.82     1663.62   2931.23 o 
   2 -29   4       24.05    -1094.21   1987.02 o 
   3 -29   4     9297.03    10992.38   2520.82 o 
   4 -29   4       17.09     5352.02   2315.56 o 
   5 -29   4      764.86    -2299.61   2761.20 o 
   6 -29   4     4439.82     4613.68   2292.41 o 
  -3 -28   4      833.99      -84.84   1819.88 o 
  -2 -28   4     7256.86     8770.40   1868.95 o 
  -1 -28   4     9568.06    10363.71   2341.47 o 
   0 -28   4    11160.64    13291.99   2433.16 o 
   1 -28   4     1213.69    -1944.96   1944.96 o 
   2 -28   4      690.55     -562.16   2010.57 o 
   3 -28   4     1291.63     1013.47   1895.80 o 
   4 -28   4        8.05     -415.86   3224.77 o 
   5 -28   4      106.66     -349.23   2529.36 o 
   6 -28   4     1437.33      875.73   1934.94 o 
   7 -28   4     3071.06     4531.15   2174.92 o 
  -4 -27   4        3.88     -315.34   1881.82 o 
  -3 -27   4     7899.44     7138.90   2032.91 o 
  -2 -27   4      745.82    -1842.10   2157.38 o 
  -1 -27   4     4225.80     4788.03   1749.31 o 
   0 -27   4    17642.92    18987.72   2502.30 o 
   1 -27   4     5364.89     5231.54   2044.98 o 
   2 -27   4    10769.99     9472.51   2176.52 o 
   3 -27   4     8355.77     9357.25   2280.59 o 
   4 -27   4       11.68    -2084.71   2084.71 o 
   5 -27   4     6424.39     3515.41   2115.78 o 
   6 -27   4        0.64     1719.03   1937.45 o 
   7 -27   4     4174.40     3097.85   2022.76 o 
   8 -27   4       15.46     -834.49   1845.21 o 
  -5 -26   4     2622.94     2978.67   1905.69 o 
  -4 -26   4     4669.78     5915.08   3157.11 o 
  -3 -26   4     3216.04      636.72   1457.35 o 
  -2 -26   4    17984.66    20003.95   2491.15 o 
  -1 -26   4      187.47    -1512.27   1512.27 o 
   0 -26   4      108.35     -222.80   1438.97 o 
   1 -26   4     3636.82     3198.25   2044.97 o 
   2 -26   4      404.94     -940.46   1846.76 o 
   3 -26   4    34544.34    39712.95   3056.50 o 
   4 -26   4     4105.36     3420.46   2033.80 o 
   5 -26   4    28841.58    31870.39   2906.62 o 
   6 -26   4      113.86    -1825.31   1825.31 o 
   7 -26   4     3680.16     5013.20   1949.51 o 
   8 -26   4       46.75     2359.14   2016.75 o 
   9 -26   4     6648.17     4879.01   2086.99 o 
  -6 -25   4     5203.42    -2080.23   2080.23 o 
  -5 -25   4    12645.11    14023.99   2338.48 o 
  -4 -25   4      365.10     1026.69   1696.51 o 
  -3 -25   4     5404.12     7194.77   1623.23 o 
  -2 -25   4        2.62    -1138.52   1522.51 o 
  -1 -25   4      198.09      395.14   1490.26 o 
   0 -25   4     3869.63     3005.00   1571.29 o 
   1 -25   4    12725.73    12111.09   2197.08 o 
   2 -25   4      841.24      402.19   2687.59 o 
   3 -25   4     8265.33     8940.17   2113.30 o 
   4 -25   4     3720.47     5471.00   2057.68 o 
   5 -25   4     1526.28     2077.21   1878.84 o 
   6 -25   4     3291.98     6427.17   2048.18 o 
   7 -25   4     2987.98     2935.53   1758.06 o 
   8 -25   4     6365.94     8963.42   2477.78 o 
   9 -25   4       44.49     3450.93   1944.26 o 
  10 -25   4     4302.39     1919.43   1819.64 o 
  -7 -24   4     6764.70     5177.00   2881.15 o 
  -6 -24   4     2534.46    -2367.83   2367.83 o 
  -5 -24   4     2068.83      569.12   2184.31 o 
  -4 -24   4     2445.55     3235.61   1510.36 o 
  -3 -24   4     5027.46     2775.07   1477.11 o 
  -2 -24   4      920.44     1651.36   1499.21 o 
  -1 -24   4    16363.21    18597.17   2127.01 o 
   0 -24   4       18.76     3220.79   1445.85 o 
   1 -24   4      560.64       71.74   1356.86 o 
   2 -24   4     3724.01     5019.69   1899.04 o 
   3 -24   4        4.81     1823.15   1815.20 o 
   4 -24   4      593.22     2604.23   1748.55 o 
   5 -24   4    40504.51    39514.04   3525.49 o 
   6 -24   4     1711.72      880.77   1652.50 o 
   7 -24   4     1104.47     2112.67   1776.22 o 
   8 -24   4      349.98    -1588.74   1588.74 o 
   9 -24   4     3567.76     4813.25   2028.17 o 
  10 -24   4     2595.87     1586.65   2090.20 o 
  -7 -23   4     3308.17     3995.86   2899.23 o 
  -6 -23   4     1943.99     4500.79   1969.45 o 
  -5 -23   4      723.23     2089.42   1728.29 o 
  -4 -23   4    14276.78    14165.56   1774.63 o 
  -3 -23   4     1825.63     2096.81   1455.66 o 
  -2 -23   4     7727.46     8486.41   1685.78 o 
  -1 -23   4    12241.77    10930.32   1713.68 o 
   0 -23   4    23108.14    22457.89   1934.63 o 
   1 -23   4      524.66      558.02   1358.54 o 
   2 -23   4     1609.32     4240.74   1853.73 o 
   3 -23   4    34172.40    35342.32   2687.34 o 
   4 -23   4     7079.66     6084.20   1868.38 o 
   5 -23   4      108.28    -1531.86   1531.86 o 
   6 -23   4    28906.15    27707.72   2591.89 o 
   7 -23   4     1120.84     1083.92   1656.53 o 
   8 -23   4    16902.61    14847.11   2182.65 o 
   9 -23   4     2873.52     5137.14   2057.26 o 
  10 -23   4     1589.65     -165.14   2502.12 o 
  11 -23   4     5191.01     6396.39   2246.96 o 
  -8 -22   4      503.35    -2019.49   2019.49 o 
  -7 -22   4     5202.09     8218.94   2216.96 o 
  -6 -22   4     1418.79     5491.02   2754.13 o 
  -5 -22   4      595.61     1608.93   1716.98 o 
  -4 -22   4     5800.74     5042.49   1515.78 o 
  -3 -22   4     2660.47     3212.41   1431.01 o 
  -2 -22   4    11055.75    10548.93   1678.49 o 
  -1 -22   4    16213.92    15949.55   1771.75 o 
   0 -22   4     1881.11     3723.44   1410.71 o 
   1 -22   4    11732.50    13489.62   1611.58 o 
   2 -22   4    20436.28    21021.62   1776.01 o 
   3 -22   4     2239.53      685.27   1678.69 o 
   4 -22   4     8987.82     8760.20   1984.93 o 
   5 -22   4      664.82      141.07   1486.84 o 
   6 -22   4      910.15      536.06   1541.54 o 
   7 -22   4      154.85    -1472.68   1472.68 o 
   8 -22   4    26582.87    28200.25   2727.57 o 
   9 -22   4     2080.96     3185.43   1933.43 o 
  10 -22   4     4509.17     3635.49   2447.49 o 
  11 -22   4     4955.74     3998.23   2045.28 o 
  -9 -21   4     6841.62     2694.19   3112.97 o 
  -8 -21   4      245.73    -2313.33   2313.33 o 
  -7 -21   4     3345.09     2367.67   1874.71 o 
  -6 -21   4     2090.29     5308.22   1890.34 o 
  -5 -21   4     3713.20     4255.07   1516.30 o 
  -4 -21   4     1448.91     1199.57   1281.05 o 
  -3 -21   4     5093.96     5399.75   1440.55 o 
  -2 -21   4    23113.14    23302.13   1945.77 o 
  -1 -21   4      179.02      533.44   1287.66 o 
   0 -21   4    26756.37    26847.17   1915.53 o 
   1 -21   4     4151.55     4088.26   1347.27 o 
   2 -21   4     6429.63     7884.57   1443.26 o 
   3 -21   4    96875.73    92613.96   3477.79 o 
   4 -21   4     5412.71     6419.58   1652.71 o 
   5 -21   4     5851.36     6958.25   1939.81 o 
   6 -21   4    19509.69    17962.96   2181.89 o 
   7 -21   4     1317.48     -136.89   2388.46 o 
   8 -21   4    10172.96     7905.57   1992.33 o 
   9 -21   4     4021.39     1246.46   1791.12 o 
  10 -21   4     3158.94     2507.27   1922.02 o 
  11 -21   4    10774.87     9931.60   2568.13 o 
  12 -21   4     3903.08     2809.84   2093.59 o 
  -9 -20   4        3.98    -1869.01   1869.01 o 
  -8 -20   4     2800.58     2099.95   1969.13 o 
  -7 -20   4     7218.20     6837.16   2492.08 o 
  -6 -20   4      975.91     3925.81   3253.38 o 
  -5 -20   4       17.63     -352.55   2235.07 o 
  -4 -20   4      186.72      172.17   1252.46 o 
  -3 -20   4   112636.62   118138.77   5130.43 o 
  -2 -20   4     7232.09     8077.22   1541.85 o 
  -1 -20   4    10493.48     9737.06   1539.94 o 
   0 -20   4    11387.42    14053.47   1985.28 o 
   1 -20   4     5163.37     3490.34   1357.61 o 
   2 -20   4      125.02     1207.95   1222.69 o 
   3 -20   4     7567.50     9397.96   1326.04 o 
   4 -20   4    58266.59    62804.60   3111.61 o 
   5 -20   4     5673.86     7298.65   1738.70 o 
   6 -20   4     3084.42     4037.68   1881.62 o 
   7 -20   4    49142.97    49530.64   2972.70 o 
   8 -20   4      736.89      918.85   1654.52 o 
   9 -20   4      398.46      493.55   1744.59 o 
  10 -20   4      197.71     3787.96   1812.72 o 
  11 -20   4    17317.34    17184.62   2467.46 o 
  12 -20   4     1062.30    -1528.40   1805.74 o 
 -10 -19   4     4130.83     4008.23   3525.35 o 
  -9 -19   4        0.34     -516.63   1917.70 o 
  -8 -19   4    13869.16    16646.21   2429.71 o 
  -7 -19   4     1154.76      704.19   1770.52 o 
  -6 -19   4       49.83     2696.28   1673.21 o 
  -5 -19   4      473.01      870.72   1279.62 o 
  -4 -19   4     3610.89     2681.98   1330.81 o 
  -3 -19   4    30906.21    27858.81   2099.00 o 
  -2 -19   4    53849.06    50866.61   2402.38 o 
  -1 -19   4    12855.17    12479.27   1591.76 o 
   0 -19   4     2085.08     1910.35   1313.97 o 
   1 -19   4     9568.99    10429.37   1470.61 o 
   2 -19   4    41485.52    40332.23   1997.18 o 
   3 -19   4     8167.99     9492.12   1307.86 o 
   4 -19   4     1714.85     1445.38   1494.52 o 
   5 -19   4     1834.26     1399.95   1464.46 o 
   6 -19   4     4057.33     5616.24   1766.18 o 
   7 -19   4     1976.04      644.67   1606.02 o 
   8 -19   4    15193.09    14165.06   2143.05 o 
   9 -19   4    11737.77    11934.62   2102.77 o 
  10 -19   4     5073.61     2179.66   1764.49 o 
  11 -19   4    21293.37    23666.35   3621.07 o 
  12 -19   4     2752.56     2968.16   2295.29 o 
 -10 -18   4      976.85      157.07   2213.59 o 
  -9 -18   4       19.82    -1956.69   1956.69 o 
  -8 -18   4     7276.89     5076.53   2005.15 o 
  -7 -18   4     1362.27     1489.63   1818.55 o 
  -6 -18   4     5301.40     9572.24   1528.12 o 
  -5 -18   4      394.01      245.22   1224.35 o 
  -4 -18   4      577.04      836.93   1397.72 o 
  -3 -18   4    13744.28    12933.93   1563.32 o 
  -2 -18   4     4206.12     5087.14   1419.46 o 
  -1 -18   4    14971.67    14464.47   1576.73 o 
   0 -18   4     4439.29     3809.81   1270.95 o 
   1 -18   4     5404.29     7318.39   1325.65 o 
   2 -18   4     1892.96      393.24   1171.66 o 
   3 -18   4    13798.21    13432.26   1359.15 o 
   4 -18   4    18532.60    22822.32   2923.66 o 
   5 -18   4     7832.27     6405.80   2119.11 o 
   6 -18   4      216.82    -1485.18   1485.18 o 
   7 -18   4    23010.63    21259.30   2270.38 o 
   8 -18   4      521.06     1823.34   1858.12 o 
   9 -18   4     1178.70     2083.42   1774.48 o 
  10 -18   4    19467.81    18610.60   2300.43 o 
  11 -18   4     6810.94     5954.70   1968.80 o 
  12 -18   4    23311.45    21352.53   2576.04 o 
  13 -18   4       58.47      157.75   3511.57 o 
 -10 -17   4     5324.51     1727.36   2269.75 o 
  -9 -17   4     3096.21     2138.52   1906.58 o 
  -8 -17   4      812.83     1595.57   1909.85 o 
  -7 -17   4     8656.32    11474.45   2102.08 o 
  -6 -17   4    18743.12    18990.53   1740.18 o 
  -5 -17   4        9.36      562.14   1151.60 o 
  -4 -17   4        3.98      -27.32   1135.98 o 
  -3 -17   4      256.19      -26.91   1602.17 o 
  -2 -17   4    23893.69    23908.41   1750.38 o 
  -1 -17   4    10033.75    10748.52   1823.93 o 
   0 -17   4    54649.14    58671.77   2222.70 o 
   1 -17   4       28.36     1558.08   1119.26 o 
   2 -17   4     2634.97     2176.38   1132.34 o 
   3 -17   4    17992.35    16057.02   1350.38 o 
   4 -17   4      298.88      203.41   1473.35 o 
   5 -17   4     1207.93     1009.15   1566.99 o 
   6 -17   4     1635.56     1428.37   1557.07 o 
   7 -17   4     3590.66     2458.78   2160.54 o 
   8 -17   4     1029.04      495.41   1629.97 o 
   9 -17   4     7483.90     5393.53   1936.41 o 
  10 -17   4    11882.55    12324.30   2105.21 o 
  11 -17   4    51920.28    53143.33   3167.49 o 
  12 -17   4     4718.37     1959.16   1887.03 o 
  13 -17   4     3784.53     3890.28   2037.87 o 
 -11 -16   4        0.03    -2236.96   2236.96 o 
 -10 -16   4    41694.10    40942.45   3382.10 o 
  -9 -16   4    11632.54    13691.10   2379.21 o 
  -8 -16   4    16243.56    14867.67   2324.25 o 
  -7 -16   4    19104.99    19012.13   2266.92 o 
  -6 -16   4       90.81     -178.47   1239.96 o 
  -5 -16   4    14155.50    13941.59   1521.20 o 
  -4 -16   4    12045.39    10518.97   1413.51 o 
  -3 -16   4      123.88       85.88   1116.13 o 
  -2 -16   4     4217.82     5240.76   1325.36 o 
  -1 -16   4       60.68       13.80   1125.53 o 
   0 -16   4    71692.70    75702.90   4493.00 o 
   1 -16   4    52988.73    49876.39   1906.82 o 
   2 -16   4    14150.30    15204.41   1349.36 o 
   3 -16   4    56090.41    56800.67   2045.87 o 
   4 -16   4      399.76       75.37   1697.56 o 
   5 -16   4    23832.95    23250.56   2034.54 o 
   6 -16   4    17363.72    16617.07   1974.75 o 
   7 -16   4        3.66      579.35   1577.42 o 
   8 -16   4      235.04     1885.16   1536.45 o 
   9 -16   4     6528.80     5781.97   1721.02 o 
  10 -16   4     1611.00     2143.08   1657.60 o 
  11 -16   4     4722.95     4948.45   2140.44 o 
  12 -16   4       36.68     -683.52   1599.48 o 
  13 -16   4      284.71     2340.63   2244.08 o 
 -11 -15   4      907.94     1348.76   2289.86 o 
 -10 -15   4    33992.45    35936.43   3133.13 o 
  -9 -15   4    14817.75    15180.96   2380.46 o 
  -8 -15   4      116.41    -1006.09   1704.71 o 
  -7 -15   4      394.49      593.29   1283.22 o 
  -6 -15   4    26564.04    27437.75   1826.14 o 
  -5 -15   4    31486.99    30578.22   1826.53 o 
  -4 -15   4   127987.72   126643.19   2791.71 o 
  -3 -15   4     6424.47     8398.74   1266.03 o 
  -2 -15   4    39259.73    35201.41   1826.70 o 
  -1 -15   4    12445.51    14597.12   1369.57 o 
   0 -15   4   168168.02   169045.33   2908.87 o 
   1 -15   4   104092.38   106462.26   2340.93 o 
   2 -15   4      151.77       49.96   1129.71 o 
   3 -15   4    45517.31    45591.55   1948.40 o 
   4 -15   4      858.72      426.45   1415.28 o 
   5 -15   4     2032.36     2049.08   1465.56 o 
   6 -15   4     2084.22     2521.32   1548.57 o 
   7 -15   4    30626.21    31219.55   2379.73 o 
   8 -15   4     1004.31     1350.68   1544.23 o 
   9 -15   4     2186.45     1841.97   1602.65 o 
  10 -15   4    31100.96    28231.32   3131.00 o 
  11 -15   4     2000.46     3966.69   1818.12 o 
  12 -15   4       79.58     2257.77   1767.64 o 
  13 -15   4      231.30     1601.72   1819.88 o 
 -12 -14   4      286.08      930.37   3093.62 o 
 -11 -14   4     1029.76    -1104.73   2797.36 o 
 -10 -14   4    19728.01    17513.49   2648.39 o 
  -9 -14   4      169.35     1173.68   3282.38 o 
  -8 -14   4     5131.89     3642.64   1856.03 o 
  -7 -14   4       64.84     -309.94   1305.39 o 
  -6 -14   4    15515.15    17021.56   1598.21 o 
  -5 -14   4    15044.41    15832.42   1503.41 o 
  -4 -14   4     7119.38     5576.48   1231.09 o 
  -3 -14   4    19247.50    19437.17   2285.24 o 
  -2 -14   4    52452.29    51063.02   2015.34 o 
  -1 -14   4     6295.03     5951.83   1114.15 o 
   0 -14   4      862.41     1888.27    971.36 o 
   1 -14   4    16198.38    16671.89   1245.43 o 
   2 -14   4     7587.14     7229.85   1006.74 o 
   3 -14   4    21187.84    20586.12   1587.69 o 
   4 -14   4   137641.69   142168.34   9409.34 o 
   5 -14   4    77008.73    73119.96   2761.48 o 
   6 -14   4    13698.09    13540.46   1742.71 o 
   7 -14   4     1229.63     1866.40   1512.19 o 
   8 -14   4     3189.05     4171.75   1698.05 o 
   9 -14   4      663.20     2374.36   1707.34 o 
  10 -14   4      432.44      891.81   1517.10 o 
  11 -14   4      681.09       29.18   1611.81 o 
  12 -14   4     4062.60     5157.06   1885.41 o 
  13 -14   4     5909.00     3832.17   1911.07 o 
 -12 -13   4      685.16    -1850.12   2206.50 o 
 -11 -13   4     2235.52     -834.43   2022.74 o 
 -10 -13   4     2164.39     2915.73   2036.78 o 
  -9 -13   4      178.31     -195.43   2169.82 o 
  -8 -13   4     7347.68     8391.53   1517.66 o 
  -7 -13   4     2908.56     4396.53   1296.53 o 
  -6 -13   4      195.72      816.15   1157.75 o 
  -5 -13   4    38472.55    37665.47   1894.87 o 
  -4 -13   4       42.57      701.70   1041.24 o 
  -3 -13   4      140.05     -843.65    940.38 o 
  -2 -13   4      484.78     -239.90    967.91 o 
  -1 -13   4     1705.92     2101.50    938.22 o 
   0 -13   4    38822.77    35026.27   1494.22 o 
   1 -13   4     1072.92     1135.11    810.72 o 
   2 -13   4      717.61     -202.29    780.61 o 
   3 -13   4   203535.42   206547.48   2540.25 o 
   4 -13   4     3614.41     5075.72   1350.94 o 
   5 -13   4     2545.14     2500.20   1399.90 o 
   6 -13   4     8461.12     7226.16   1549.62 o 
   7 -13   4     3489.89     2966.96   1526.11 o 
   8 -13   4     1492.31     1705.29   1481.52 o 
   9 -13   4      383.16      540.72   1533.61 o 
  10 -13   4     1636.66     1462.01   1579.26 o 
  11 -13   4      668.37     -223.48   1562.48 o 
  12 -13   4       46.34     -210.05   1849.10 o 
  13 -13   4     2904.06     3216.50   1855.39 o 
  14 -13   4     2279.70      738.73   1943.34 o 
 -12 -12   4     1659.48     -361.61   2346.42 o 
 -11 -12   4     4022.72     2496.06   2199.77 o 
 -10 -12   4      744.87     2826.18   1969.30 o 
  -9 -12   4    14930.81    13981.35   2300.69 o 
  -8 -12   4     9300.32    10577.06   1506.90 o 
  -7 -12   4     1815.65     1732.19   1244.11 o 
  -6 -12   4      183.93      219.67   1146.20 o 
  -5 -12   4     4235.43     4826.03   1148.90 o 
  -4 -12   4     4609.53     4312.07   1077.09 o 
  -3 -12   4      460.05     1815.29    934.79 o 
  -2 -12   4    73060.11    73865.43   2294.13 o 
  -1 -12   4        6.98      195.13    826.95 o 
   0 -12   4      934.60     2098.06    816.90 o 
   1 -12   4      175.50       88.44    699.29 o 
   2 -12   4    34530.59    35079.70   1317.11 o 
   3 -12   4    17312.25    19312.96   1238.85 o 
   4 -12   4    21906.08    18422.38   1604.28 o 
   5 -12   4    58285.88    58143.11   2319.21 o 
   6 -12   4      224.97    -1518.47   1724.13 o 
   7 -12   4    36145.27    33475.38   2219.49 o 
   8 -12   4    11395.32    10149.76   1812.33 o 
   9 -12   4    27559.39    26984.18   2291.67 o 
  10 -12   4    13728.45    14268.32   1980.78 o 
  11 -12   4       11.99     -401.51   1733.16 o 
  12 -12   4    22001.25    24503.99   3484.02 o 
  13 -12   4    18822.89    23851.95   3459.75 o 
  14 -12   4       27.65     2227.62   1946.16 o 
 -12 -11   4     9226.57     9345.47   2629.46 o 
 -11 -11   4    10483.76     8672.98   2421.87 o 
 -10 -11   4       11.66    -1825.73   1825.73 o 
  -9 -11   4        8.76      -59.56   1808.31 o 
  -8 -11   4     1904.58     2302.71   1283.45 o 
  -7 -11   4    12639.28    12432.57   1438.51 o 
  -6 -11   4     7401.30     7718.48   1348.13 o 
  -5 -11   4     5379.69     6159.52   1152.99 o 
  -4 -11   4    25971.21    25726.79   1419.89 o 
  -3 -11   4     2286.05     2705.80    881.19 o 
  -2 -11   4       27.36      252.51    784.84 o 
  -1 -11   4       73.00      422.23    785.78 o 
   0 -11   4      511.78     -119.92    709.96 o 
   1 -11   4      738.82      920.01    685.36 o 
   2 -11   4     7907.70     7752.49    818.97 o 
   3 -11   4   215027.48   211201.66   2276.99 o 
   4 -11   4     2074.19      900.16   1008.35 o 
   5 -11   4   162047.17   155916.08   3239.27 o 
   6 -11   4    44092.34    44719.21   2309.47 o 
   7 -11   4     2901.54     2314.44   1375.27 o 
   8 -11   4     4091.87     4926.54   1674.82 o 
   9 -11   4       22.31       92.48   1525.99 o 
  10 -11   4    20869.66    22374.61   2216.34 o 
  11 -11   4      137.10     -649.27   1517.91 o 
  12 -11   4     5870.17     7153.96   1820.53 o 
  13 -11   4      638.00    -1118.81   2134.26 o 
  14 -11   4       50.40     4176.12   1935.93 o 
 -13 -10   4        0.19     -398.99   2385.90 o 
 -12 -10   4       24.67     1410.32   2213.63 o 
 -11 -10   4    14185.72    15084.22   2502.16 o 
 -10 -10   4     1384.23     1495.61   1884.83 o 
  -9 -10   4     5654.66     5297.51   1437.80 o 
  -8 -10   4     3897.68     3501.99   1306.94 o 
  -7 -10   4     3318.98     3818.36   1383.97 o 
  -6 -10   4    21264.47    21803.56   1510.61 o 
  -5 -10   4     2428.58     2371.10   1016.22 o 
  -4 -10   4    63039.92    61127.85   1763.93 o 
  -3 -10   4     2931.03     3793.87    832.74 o 
  -2 -10   4     6203.59     4401.29    840.88 o 
  -1 -10   4     1848.09     1634.48    740.64 o 
   0 -10   4     9189.79    11493.90    900.75 o 
   1 -10   4     1758.26     1756.18    636.37 o 
   2 -10   4      360.17      438.58    612.00 o 
   3 -10   4    48371.40    49743.03   1085.05 o 
   4 -10   4     9693.55     9011.25   1209.23 o 
   5 -10   4    11001.11    11683.91   1397.64 o 
   6 -10   4    36461.35    33443.62   2045.61 o 
   7 -10   4    36629.14    34449.69   1405.65 o 
   8 -10   4      857.91      339.99    980.95 o 
   9 -10   4    11289.30    13344.98   1925.66 o 
  10 -10   4    43945.59    42242.07   2714.66 o 
  11 -10   4     1021.55     -271.10   1477.60 o 
  12 -10   4     7583.39     7445.03   1917.61 o 
  13 -10   4        7.80    -1663.51   1663.51 o 
  14 -10   4     7160.53    10665.10   3205.83 o 
 -13  -9   4        6.03     -538.58   2421.85 o 
 -12  -9   4        1.75       27.47   2131.37 o 
 -11  -9   4     9824.60     8638.95   2324.31 o 
 -10  -9   4      502.70     1956.45   2010.68 o 
  -9  -9   4      437.40     -208.08   1257.13 o 
  -8  -9   4     3294.55     2652.34   1280.30 o 
  -7  -9   4      766.64     2073.81   1216.19 o 
  -6  -9   4      157.62      900.03   1189.26 o 
  -5  -9   4   107998.15   108914.52   2234.83 o 
  -4  -9   4     3952.76     4117.62    861.65 o 
  -3  -9   4     4779.72     5113.87    789.18 o 
  -2  -9   4     2533.71     2265.15    706.72 o 
  -1  -9   4   101984.92   101764.70   1952.92 o 
   0  -9   4     3182.45     2878.25    842.85 o 
   1  -9   4    52272.11    51940.22   1342.10 o 
   2  -9   4   111652.91   110300.07   1660.75 o 
   3  -9   4      453.55     -194.73    809.20 o 
   4  -9   4     3414.19     3101.35   1001.18 o 
   5  -9   4    18612.40    18600.51   1520.53 o 
   6  -9   4    12310.81    12793.87    997.58 o 
   7  -9   4    40516.92    38036.04   1902.10 o 
   8  -9   4       33.25     -413.56   1036.41 o 
   9  -9   4        4.54      192.88   1337.53 o 
  10  -9   4     9381.99     8599.09   1821.09 o 
  11  -9   4     2315.08     4246.17   1691.05 o 
  12  -9   4       71.20      -65.65   2202.55 o 
  13  -9   4     2566.49     4269.55   1770.06 o 
  14  -9   4     6485.60     4558.90   1947.44 o 
 -13  -8   4     3842.97     4290.23   3625.89 o 
 -12  -8   4    15120.04    18106.30   2742.22 o 
 -11  -8   4     2248.82     2054.90   2109.99 o 
 -10  -8   4     3454.08     4902.64   2038.56 o 
  -9  -8   4     6263.55     4292.66   1380.96 o 
  -8  -8   4     4157.29     4427.05   1299.80 o 
  -7  -8   4     4037.20     4338.32   1197.20 o 
  -6  -8   4     5731.48     5054.04   1115.03 o 
  -5  -8   4    13271.69    15224.32   1619.61 o 
  -4  -8   4   310778.03   307084.34   3197.11 o 
  -3  -8   4    13865.99    13984.17    904.94 o 
  -2  -8   4     6882.62     6438.31    746.70 o 
  -1  -8   4    54980.75    51074.28   1342.78 o 
   0  -8   4    45518.23    46312.38   1291.38 o 
   1  -8   4    41812.28    39178.38   1222.34 o 
   2  -8   4      196.95      182.54    571.64 o 
   3  -8   4    72205.91    73969.95   1798.02 o 
   4  -8   4    27332.44    26010.40   1159.43 o 
   5  -8   4     1520.94     2766.59    750.53 o 
   6  -8   4    37464.77    37472.32   1495.48 o 
   7  -8   4    15198.25    15585.21   1590.58 o 
   8  -8   4    40917.43    39888.54   1848.53 o 
   9  -8   4     1085.60       77.55   1196.70 o 
  10  -8   4       53.80      725.01   1282.43 o 
  11  -8   4     7898.50     9556.15   1879.48 o 
  12  -8   4      327.12     1517.27   1635.09 o 
  13  -8   4     1847.02     3102.51   1789.76 o 
  14  -8   4     2436.01     2355.13   1839.33 o 
 -13  -7   4     2525.65    -1774.71   3660.11 o 
 -12  -7   4     4285.72     2501.54   2177.39 o 
 -11  -7   4      270.08     1540.14   2064.11 o 
 -10  -7   4       40.84     -872.10   1293.65 o 
  -9  -7   4    11711.99    13357.49   1596.88 o 
  -8  -7   4     2008.40     3681.45   1241.82 o 
  -7  -7   4    35936.94    34600.51   1819.20 o 
  -6  -7   4    22658.13    24579.88   1430.91 o 
  -5  -7   4    21637.97    23230.19   1293.99 o 
  -4  -7   4    15680.33    18339.50   1598.30 o 
  -3  -7   4    15611.18    15138.21   1088.33 o 
  -2  -7   4    15217.89    16025.23    918.73 o 
  -1  -7   4       76.56     1183.81    668.76 o 
   0  -7   4     1312.08      497.20    612.46 o 
   1  -7   4   410103.47   407599.12   3456.82 o 
   2  -7   4   183251.77   183648.77   2390.18 o 
   3  -7   4    15044.40    13598.18    822.91 o 
   4  -7   4     4265.66     4149.04    688.24 o 
   5  -7   4    15629.19    15677.51   1031.75 o 
   6  -7   4    10614.24    11403.05   1096.99 o 
   7  -7   4    26103.17    24502.86   1528.52 o 
   8  -7   4    36530.16    38183.54   1894.41 o 
   9  -7   4    24675.87    25415.83   1763.66 o 
  10  -7   4     3342.51     5313.59   1751.71 o 
  11  -7   4    27421.08    25727.25   1875.46 o 
  12  -7   4     1501.49     2859.77   1597.31 o 
  13  -7   4     2362.75     3667.78   1814.51 o 
  14  -7   4      467.50     1868.02   1906.41 o 
 -14  -6   4      531.72    -2154.72   2207.00 o 
 -13  -6   4      162.59      668.92   2233.67 o 
 -12  -6   4     7315.31     7724.15   3499.97 o 
 -11  -6   4     1038.14      100.39   2014.16 o 
 -10  -6   4       91.90     -631.23   1828.27 o 
  -9  -6   4    12075.71    13486.21   1543.58 o 
  -8  -6   4     7974.71     9857.54   1386.88 o 
  -7  -6   4      775.79      909.13   1115.25 o 
  -6  -6   4      744.50     2001.31    938.40 o 
  -5  -6   4    36263.73    35528.65   1404.82 o 
  -4  -6   4   100966.73   103494.28   2698.18 o 
  -3  -6   4      204.29      620.54    581.55 o 
  -2  -6   4   160852.84   159723.73   1814.72 o 
  -1  -6   4   278293.56   268057.91   3552.38 o 
   0  -6   4     5152.99     6326.53    631.79 o 
   1  -6   4    64060.81    62626.89   1210.57 o 
   2  -6   4      335.54      510.50    838.23 o 
   3  -6   4      196.48      247.72    773.79 o 
   4  -6   4     5694.57     7355.10    906.25 o 
   5  -6   4     3279.77     3153.96    842.00 o 
   6  -6   4     1348.62      481.44   1085.29 o 
   7  -6   4     4196.89     4265.88   1380.12 o 
   8  -6   4     1053.26      -32.11   1192.84 o 
   9  -6   4    21473.61    21108.11   1670.95 o 
  10  -6   4     5798.10     6435.84   1447.83 o 
  11  -6   4    18695.98    17857.30   1755.41 o 
  12  -6   4     4744.70     9405.12   1928.83 o 
  13  -6   4       55.46    -1430.99   1430.99 o 
  14  -6   4       49.50      849.52   1801.14 o 
 -14  -5   4     5189.49     5764.09   2471.09 o 
 -13  -5   4       11.53     2564.47   2200.03 o 
 -12  -5   4      139.64      382.44   1997.69 o 
 -11  -5   4     6632.21     7257.91   2158.05 o 
 -10  -5   4    27791.61    30957.60   1993.00 o 
  -9  -5   4    23855.53    23826.09   1802.05 o 
  -8  -5   4      923.04      325.22   1240.16 o 
  -7  -5   4    19029.59    19002.71   1450.80 o 
  -6  -5   4     7999.95     8561.11   1071.59 o 
  -5  -5   4     2806.81     2508.69    780.96 o 
  -4  -5   4       35.56     -312.66    593.96 o 
  -3  -5   4    11072.26    12598.01    926.12 o 
  -2  -5   4      256.44     1245.15    393.42 o 
  -1  -5   4    76170.14    75180.34   1127.22 o 
   0  -5   4    49313.78    48913.58    999.73 o 
   1  -5   4     3265.54     4030.45    545.72 o 
   2  -5   4     8179.53     8753.23    928.64 o 
   3  -5   4    23986.40    25420.65   1072.27 o 
   4  -5   4    96046.07    93254.70   1705.33 o 
   5  -5   4     7308.28     7157.44    992.82 o 
   6  -5   4     3107.20     3714.81   1030.42 o 
   7  -5   4       44.47      375.88   1161.43 o 
   8  -5   4     7795.56     8066.73   1425.00 o 
   9  -5   4     2955.79     4917.10   1718.16 o 
  10  -5   4     3717.05     3861.69   1342.26 o 
  11  -5   4    27185.22    28615.79   1998.32 o 
  12  -5   4        8.84     2135.38   1417.97 o 
  13  -5   4      765.34      598.25   1896.66 o 
  14  -5   4      833.75     1362.82   1882.25 o 
 -14  -4   4     5253.97     6811.65   2449.02 o 
 -13  -4   4     8348.84     8852.75   3245.14 o 
 -12  -4   4     9522.38    12177.33   2381.09 o 
 -11  -4   4     8928.77     8027.09   2126.03 o 
 -10  -4   4      283.06     1368.20   1498.78 o 
  -9  -4   4     6557.86     7061.70   1276.94 o 
  -8  -4   4    21156.65    21217.37   1591.93 o 
  -7  -4   4     1342.30     1305.99   1064.32 o 
  -6  -4   4   275963.59   272513.50   4219.97 o 
  -5  -4   4    15569.79    16351.08   1016.14 o 
  -4  -4   4     3573.22     3177.27    660.89 o 
  -3  -4   4     3718.70     3072.78    486.46 o 
  -2  -4   4     4732.51     4556.14    747.06 o 
  -1  -4   4     5006.98     5421.63    351.54 o 
   0  -4   4     1542.33      836.29    385.72 o 
   1  -4   4    69628.20    72594.20   1129.71 o 
   2  -4   4   147149.70   146330.92   1726.92 o 
   3  -4   4     3880.87     3280.71    745.41 o 
   4  -4   4   233953.89   220465.94   2561.89 o 
   5  -4   4    16344.22    17509.62   1184.46 o 
   6  -4   4       23.56     -929.10    929.10 o 
   7  -4   4    12791.90    12798.95   1385.35 o 
   8  -4   4    88440.33    90585.15   2598.50 o 
   9  -4   4     4523.29     4999.86   1488.18 o 
  10  -4   4     4132.06     2334.55   1706.86 o 
  11  -4   4     2472.07     2853.46   1368.34 o 
  12  -4   4     4159.45     4725.71   1448.67 o 
  13  -4   4     2574.24      149.14   1679.17 o 
  14  -4   4     3810.31     2104.27   1916.51 o 
 -14  -3   4     5104.24     3268.95   2249.08 o 
 -13  -3   4    24888.92    24043.62   2776.49 o 
 -12  -3   4     9920.78     8344.31   2259.81 o 
 -11  -3   4     9834.80    12396.86   1583.82 o 
 -10  -3   4      347.68    -1051.55   1051.55 o 
  -9  -3   4     1223.55     1664.30   1138.94 o 
  -8  -3   4       68.66      -40.71   1034.51 o 
  -7  -3   4     3263.68     5654.32   1588.52 o 
  -6  -3   4     5467.38     4550.50    937.43 o 
  -5  -3   4     2973.04     3317.95    764.41 o 
  -4  -3   4     8832.49     7556.64    728.34 o 
  -3  -3   4    77235.97    80502.89   2257.99 o 
  -2  -3   4      582.55      424.01   1007.36 o 
  -1  -3   4   274706.03   268318.31   2343.29 o 
   0  -3   4    36467.49    35279.13    729.48 o 
   1  -3   4    11638.24    14445.78    651.02 o 
   2  -3   4     6234.27     6583.78    665.49 o 
   3  -3   4    79390.48    80645.16   1819.25 o 
   4  -3   4     1485.55      800.55    755.99 o 
   5  -3   4      296.04      646.13    838.77 o 
   6  -3   4     8727.53    10513.17   1205.41 o 
   7  -3   4     8701.40     8224.39   1311.02 o 
   8  -3   4    59578.00    58007.50   2194.00 o 
   9  -3   4     6084.38     5857.85   1477.04 o 
  10  -3   4     3654.70     3414.25   1489.79 o 
  11  -3   4     4792.33     4884.22   1927.19 o 
  12  -3   4        8.60      137.76   2123.16 o 
  13  -3   4       28.03      839.68   1430.62 o 
  14  -3   4    17904.06    16298.65   2480.75 o 
 -14  -2   4    11611.44    13535.65   2540.11 o 
 -13  -2   4    24771.47    27114.37   2846.77 o 
 -12  -2   4     1508.48     2357.60   1993.16 o 
 -11  -2   4     9192.63    14245.41   1613.04 o 
 -10  -2   4     4397.55     3527.15   2086.41 o 
  -9  -2   4    26073.88    24087.05   1700.40 o 
  -8  -2   4    56402.59    56531.13   2577.63 o 
  -7  -2   4    99903.87    97671.90   2249.99 o 
  -6  -2   4    77315.01    80882.59   1893.81 o 
  -5  -2   4    30652.06    31636.65   1274.19 o 
  -4  -2   4     9561.94     9056.95    759.72 o 
  -3  -2   4   212363.44   208962.06   3535.09 o 
  -2  -2   4    22417.94    26297.08    537.92 o 
  -1  -2   4     9673.64    10428.95    387.00 o 
   0  -2   4     5879.52     6218.77    385.73 o 
   1  -2   4    17007.62    18406.23    666.14 o 
   2  -2   4    24518.50    25333.72    999.68 o 
   3  -2   4    43966.71    42007.23   1329.32 o 
   4  -2   4    80740.29    77343.19   1743.63 o 
   5  -2   4       87.73     -166.81    862.60 o 
   6  -2   4      990.09      525.15   1022.27 o 
   7  -2   4     9921.37    10681.75   1449.10 o 
   8  -2   4      439.35     -991.64   1246.38 o 
   9  -2   4    11198.98    12955.46   1667.22 o 
  10  -2   4    30625.98    31408.88   2100.93 o 
  11  -2   4      809.83     1172.47   1514.37 o 
  12  -2   4     2516.38     6114.51   2070.17 o 
  13  -2   4     8558.43     9858.95   1773.06 o 
  14  -2   4      383.06    -1983.84   3738.75 o 
 -14  -1   4     3098.09     3498.63   2118.95 o 
 -13  -1   4     5777.02     6948.72   2173.08 o 
 -12  -1   4     1942.46     1019.10   1312.18 o 
 -11  -1   4      300.00      931.09   1321.18 o 
 -10  -1   4      276.70     -163.61   1202.81 o 
  -9  -1   4       95.11     -569.16   1589.15 o 
  -8  -1   4       19.98     -246.69   1077.86 o 
  -7  -1   4     9238.17    11381.60   1805.67 o 
  -6  -1   4    88242.56    90114.12   1944.73 o 
  -5  -1   4    13778.25    15451.01    985.15 o 
  -4  -1   4   240416.86   235542.12   2422.00 o 
  -3  -1   4     2464.77     2558.58    577.02 o 
  -2  -1   4    55598.42    54800.64   1496.85 o 
  -1  -1   4     6461.57     8309.35    314.71 o 
   0  -1   4    12731.95    14640.81    474.93 o 
   1  -1   4    24629.37    24367.96    682.49 o 
   2  -1   4    19104.50    22348.84   1344.66 o 
   3  -1   4   180642.19   179581.86   2217.91 o 
   4  -1   4   100741.62   103528.29   1909.74 o 
   5  -1   4     9288.60     8359.84   1076.00 o 
   6  -1   4     1716.34     2269.35   1069.07 o 
   7  -1   4    22074.39    20374.18   1628.50 o 
   8  -1   4     8408.84     9463.21   1552.34 o 
   9  -1   4      823.31     2184.80   1389.88 o 
  10  -1   4     8040.38     7143.22   1645.58 o 
  11  -1   4    10122.80    13380.23   1821.83 o 
  12  -1   4    13526.74    12955.15   1902.86 o 
  13  -1   4      806.47     1029.41   1495.39 o 
  14  -1   4      982.39     3114.19   1610.52 o 
 -14   0   4     5011.98     9199.87   2296.60 o 
 -13   0   4     4027.51     3938.96   2361.15 o 
 -12   0   4        8.02      812.53   1345.34 o 
 -11   0   4      636.00     1047.77   1287.72 o 
 -10   0   4    12737.42    12312.93   1569.75 o 
  -9   0   4      939.72      992.53   1193.12 o 
  -8   0   4     3519.90     2542.70   1141.48 o 
  -7   0   4    43955.94    44720.53   1788.44 o 
  -6   0   4     7424.83     6580.33    954.74 o 
  -5   0   4    16023.97    15975.30   1013.06 o 
  -4   0   4    34212.73    32489.97   1214.84 o 
  -3   0   4   352172.81   333685.03   2662.48 o 
  -2   0   4       52.13      203.73    409.32 o 
  -1   0   4     1189.10      966.47    396.25 o 
   0   0   4    96028.45    98376.16   1120.96 o 
   1   0   4    37301.97    39813.79   1099.56 o 
   2   0   4     2592.84     2862.05    699.67 o 
   3   0   4    13863.27    14062.80    986.03 o 
   4   0   4   112267.79   109461.41   1956.65 o 
   5   0   4    57342.39    58628.65   1739.24 o 
   6   0   4     3815.91     2852.84   1081.97 o 
   7   0   4    22072.56    21455.76   1675.81 o 
   8   0   4     5727.84     5708.40   1494.00 o 
   9   0   4      253.86     1085.98   1445.71 o 
  10   0   4     2222.04     1109.95   1404.10 o 
  11   0   4     1045.65     2086.48   1537.14 o 
  12   0   4     4931.10     5315.34   1894.03 o 
  13   0   4    11507.56    15662.60   2527.72 o 
  14   0   4      110.68     1966.88   1678.76 o 
 -14   1   4     3439.32     1443.02   2160.93 o 
 -13   1   4    11163.13    10709.33   2212.39 o 
 -12   1   4     4581.78     1852.60   1389.83 o 
 -11   1   4     1191.29     1255.24   1207.18 o 
 -10   1   4    12442.66    12754.12   1512.06 o 
  -9   1   4     2367.08     1040.73   1160.38 o 
  -8   1   4     2042.24     2160.87   1140.23 o 
  -7   1   4      404.49     1128.95    970.12 o 
  -6   1   4    36718.81    35184.27   1490.91 o 
  -5   1   4    38343.31    37659.25   1405.48 o 
  -4   1   4     7157.92     4883.30    952.59 o 
  -3   1   4    86764.41    87856.47   1857.96 o 
  -2   1   4     1035.97     1299.89    388.82 o 
  -1   1   4    87537.73    90369.41   1516.20 o 
   0   1   4    83530.02    87864.84    824.32 o 
   1   1   4    89394.49    93596.33   1596.48 o 
   2   1   4    18047.15    19198.41    921.17 o 
   3   1   4    28478.60    30633.75   1252.75 o 
   4   1   4      218.72      409.77    764.80 o 
   5   1   4    23845.96    23293.30   1354.16 o 
   6   1   4    55692.24    55911.31   2045.04 o 
   7   1   4    19742.25    17904.57   1579.08 o 
   8   1   4     3410.49      878.81   1319.65 o 
   9   1   4    14177.08    14908.83   1801.09 o 
  10   1   4    13372.15    12831.61   1762.10 o 
  11   1   4      470.14    -1284.71   1520.35 o 
  12   1   4     8574.85     9327.50   1865.78 o 
  13   1   4      649.12     -208.62   2316.56 o 
  14   1   4    10620.18    10798.38   2354.01 o 
 -14   2   4     2768.63     -391.98   3002.66 o 
 -13   2   4      567.58      311.03   1442.39 o 
 -12   2   4     6778.36     8055.77   1568.93 o 
 -11   2   4     2857.74     1565.76   1258.11 o 
 -10   2   4      236.86     -376.12   1200.67 o 
  -9   2   4     1674.02     3453.72   1430.10 o 
  -8   2   4     2914.93     3028.88   1173.08 o 
  -7   2   4    40069.42    42080.55   2765.83 o 
  -6   2   4      601.05     1286.05    840.48 o 
  -5   2   4      620.27     1336.65    710.03 o 
  -4   2   4    31399.24    30640.03   1191.24 o 
  -3   2   4     5478.62     6992.42    734.56 o 
  -2   2   4    32887.13    33076.90    913.78 o 
  -1   2   4    60883.67    62482.92    931.89 o 
   0   2   4    11802.36    13072.39    528.92 o 
   1   2   4     6436.98     7646.94    865.73 o 
   2   2   4   330657.66   338021.44   3823.50 o 
   3   2   4    21300.70    22061.91   1095.63 o 
   4   2   4      338.49      764.18    794.84 o 
   5   2   4    33266.50    33195.53   2300.00 o 
   6   2   4      859.96      640.93   1277.11 o 
   7   2   4    70317.96    68854.57   2325.98 o 
   8   2   4     2099.99      451.44   1312.76 o 
   9   2   4    15496.15    15994.36   1757.33 o 
  10   2   4     1570.41     2752.56   1532.18 o 
  11   2   4        7.61    -1350.62   1489.11 o 
  12   2   4     4917.07     7327.13   1811.34 o 
  13   2   4      150.21      427.30   1715.82 o 
 -14   3   4    20579.82    22095.47   3584.57 o 
 -13   3   4       19.28     -886.43   1327.78 o 
 -12   3   4     1448.20     1761.17   1361.19 o 
 -11   3   4       12.21      517.29   1319.14 o 
 -10   3   4    10768.51     9486.60   1451.08 o 
  -9   3   4        6.53     -694.59   1123.52 o 
  -8   3   4      120.31    -1023.23   1023.23 o 
  -7   3   4    10726.84    11180.93   1231.66 o 
  -6   3   4     1917.60     2234.21    850.80 o 
  -5   3   4     2433.28     2976.44    771.58 o 
  -4   3   4    31908.84    30975.94   1177.10 o 
  -3   3   4      460.40     1476.92    792.70 o 
  -2   3   4    76274.87    78703.66   1355.85 o 
  -1   3   4     5457.63     6121.17    587.34 o 
   0   3   4   145161.09   145143.81   1733.53 o 
   1   3   4     1128.33     1186.49    541.48 o 
   2   3   4    16398.10    16772.22    893.19 o 
   3   3   4   306863.84   302210.38   3073.46 o 
   4   3   4      294.07     2135.23    828.66 o 
   5   3   4    74695.00    71779.23   1994.48 o 
   6   3   4    37093.51    36100.31   1807.15 o 
   7   3   4    15096.81    14875.54   2345.00 o 
   8   3   4     2702.25     2872.80   1403.76 o 
   9   3   4     2654.53     3267.68   1526.85 o 
  10   3   4      208.08     1682.79   1486.62 o 
  11   3   4        2.55     -348.44   1464.46 o 
  12   3   4    22392.89    24803.60   2292.64 o 
  13   3   4       66.21     -172.18   1780.10 o 
 -14   4   4      973.25     -816.53   4203.72 o 
 -13   4   4     4381.42     3801.48   1869.23 o 
 -12   4   4    17079.49    19020.85   2261.43 o 
 -11   4   4    29929.94    31357.11   1996.41 o 
 -10   4   4      207.21      204.54   1225.74 o 
  -9   4   4       94.34     1522.79   1541.91 o 
  -8   4   4    42595.71    42698.11   1957.30 o 
  -7   4   4    28453.90    27841.07   1521.72 o 
  -6   4   4     1415.33     2230.11    866.98 o 
  -5   4   4      206.75       45.24    698.68 o 
  -4   4   4    70459.95    66190.84   1450.60 o 
  -3   4   4     1078.38     1206.64    676.75 o 
  -2   4   4    21187.96    20256.92   1151.16 o 
  -1   4   4   216221.45   230313.55   2186.03 o 
   0   4   4   210455.92   216363.56   2781.89 o 
   1   4   4    57535.24    58407.88   1233.87 o 
   2   4   4   129954.43   129937.51   1779.67 o 
   3   4   4    18607.83    22052.12   1112.90 o 
   4   4   4    38084.25    37350.28   1531.22 o 
   5   4   4    63765.04    60224.13   1949.68 o 
   6   4   4     2978.36     3645.14   1494.24 o 
   7   4   4    22093.11    21642.09   1741.16 o 
   8   4   4    11031.19    11828.25   1624.71 o 
   9   4   4     1470.77     1161.17   1421.03 o 
  10   4   4     6407.14     7108.03   1677.49 o 
  11   4   4    12122.06    13571.19   1935.32 o 
  12   4   4     2848.04     3502.45   1995.73 o 
  13   4   4      793.85     1876.71   2054.81 o 
 -14   5   4     7551.01     6486.79   2139.97 o 
 -13   5   4      497.06     2183.32   1835.92 o 
 -12   5   4      192.01     -650.41   1261.95 o 
 -11   5   4      664.26     1717.58   1319.84 o 
 -10   5   4    24614.98    24286.42   1777.93 o 
  -9   5   4     8618.16     8068.39   1966.18 o 
  -8   5   4    16852.59    17132.85   1468.13 o 
  -7   5   4    77125.43    74910.15   2052.43 o 
  -6   5   4    62223.74    62495.75   1705.29 o 
  -5   5   4      772.53     1669.81    736.16 o 
  -4   5   4     6208.26     6039.65    739.82 o 
  -3   5   4     2608.08     2147.54    703.19 o 
  -2   5   4     3064.23     3187.68    805.44 o 
  -1   5   4    11111.44    11846.88    874.03 o 
   0   5   4   231584.66   229490.86   2309.18 o 
   1   5   4     1651.53     1402.06    655.88 o 
   2   5   4    43515.73    41252.41   1800.31 o 
   3   5   4    28990.80    33471.11   1366.59 o 
   4   5   4     1058.11     1939.13    887.44 o 
   5   5   4     8047.01     9084.71   1242.84 o 
   6   5   4    98275.05    99092.90   2561.89 o 
   7   5   4     4519.08     4461.73   1427.85 o 
   8   5   4     5688.32     7502.88   1561.28 o 
   9   5   4      804.91    -1069.86   1693.47 o 
  10   5   4      566.68     2387.62   1608.38 o 
  11   5   4     3791.54     4661.23   1729.96 o 
  12   5   4    12117.46    12061.87   2228.04 o 
  13   5   4        4.78     -217.75   2591.60 o 
 -14   6   4      445.71    -1002.77   1697.20 o 
 -13   6   4     2833.19     4203.09   1871.99 o 
 -12   6   4     2481.19     4480.23   1755.41 o 
 -11   6   4      192.71      802.28   1243.99 o 
 -10   6   4      214.89      795.17   1204.49 o 
  -9   6   4     2399.42     2136.87   1216.41 o 
  -8   6   4    69358.30    68424.12   2200.13 o 
  -7   6   4     1747.41      864.83   1015.81 o 
  -6   6   4    32074.67    29988.88   1447.25 o 
  -5   6   4   140879.83   148112.78   2205.75 o 
  -4   6   4      638.98      758.26    673.52 o 
  -3   6   4    28883.12    27556.87   1136.10 o 
  -2   6   4    31012.13    34851.41   1203.42 o 
  -1   6   4   112043.23   106731.09   1900.58 o 
   0   6   4    15472.03    15756.88    935.19 o 
   1   6   4     5426.31     5291.23    757.72 o 
   2   6   4    96790.48    93279.30   1675.44 o 
   3   6   4    18632.15    17002.43   1094.50 o 
   4   6   4    14830.09    15088.99   1184.44 o 
   5   6   4     4574.10     4811.70   1183.58 o 
   6   6   4      229.77     -364.22   1225.74 o 
   7   6   4       88.25     -338.16   1326.16 o 
   8   6   4    15065.87    14183.91   1721.06 o 
   9   6   4    62279.20    64411.79   2710.65 o 
  10   6   4    11111.28     9689.56   1789.04 o 
  11   6   4      377.57     1303.08   1634.94 o 
  12   6   4       90.61      227.60   1978.37 o 
  13   6   4     1056.11      423.50   4131.30 o 
 -14   7   4      144.95       93.60   1769.28 o 
 -13   7   4      990.54      434.61   3397.12 o 
 -12   7   4        5.78      168.83   2100.59 o 
 -11   7   4    23732.92    26165.52   2309.23 o 
 -10   7   4    10494.72     9991.07   1434.78 o 
  -9   7   4      236.26     -397.81   1145.13 o 
  -8   7   4    11185.06    11574.79   1308.95 o 
  -7   7   4     6365.27     6843.40   1256.16 o 
  -6   7   4     3957.35     5721.01    989.12 o 
  -5   7   4   122892.36   121033.43   2083.46 o 
  -4   7   4      126.88      316.41    724.70 o 
  -3   7   4     7581.06     6684.22    813.96 o 
  -2   7   4    12125.15    11538.08    875.93 o 
  -1   7   4    35920.67    35549.72   1326.53 o 
   0   7   4    29226.20    28676.57   1396.51 o 
   1   7   4    16549.87    16451.62    990.35 o 
   2   7   4    11269.57    12983.58    955.56 o 
   3   7   4      421.49      915.41    786.92 o 
   4   7   4    40303.50    40574.93   1693.95 o 
   5   7   4    30024.92    28972.65   1668.96 o 
   6   7   4     9096.98    10701.43   1456.00 o 
   7   7   4     1772.20     4739.46   1481.43 o 
   8   7   4    39038.77    37742.77   2218.39 o 
   9   7   4     4919.02     3025.01   1971.85 o 
  10   7   4     3632.91     4521.31   1670.20 o 
  11   7   4     3424.02     3005.89   1942.58 o 
  12   7   4     2514.95     5136.15   2063.51 o 
 -14   8   4      596.18      -35.24   1792.90 o 
 -13   8   4    14106.30    13875.01   2178.03 o 
 -12   8   4    10024.40    11284.92   1998.34 o 
 -11   8   4     1241.00     -709.19   1499.99 o 
 -10   8   4    14864.25    15452.81   1585.32 o 
  -9   8   4     4938.43     4252.03   1245.95 o 
  -8   8   4     5404.75     7313.35   1416.19 o 
  -7   8   4    43237.03    43537.59   1814.29 o 
  -6   8   4    39851.19    39802.25   1655.94 o 
  -5   8   4    52522.50    49568.35   1640.50 o 
  -4   8   4       96.60       72.79    736.75 o 
  -3   8   4    66477.69    65012.64   1562.37 o 
  -2   8   4    68961.15    68977.87   1576.74 o 
  -1   8   4     2533.86     3183.81    749.32 o 
   0   8   4    24867.50    28024.69   1225.16 o 
   1   8   4   128906.07   122844.18   2539.65 o 
   2   8   4    11666.17    12129.71    976.81 o 
   3   8   4    25992.92    26013.31   1337.89 o 
   4   8   4    18792.30    18979.06   1369.86 o 
   5   8   4     4195.65     6653.73   1290.61 o 
   6   8   4      197.52     -890.73   1212.50 o 
   7   8   4    13196.35    15069.19   1692.23 o 
   8   8   4     7996.33     7513.47   1590.83 o 
   9   8   4    28982.26    33281.61   2265.99 o 
  10   8   4    13206.79    14226.93   1925.07 o 
  11   8   4     9710.52     6062.13   1994.16 o 
  12   8   4    25134.61    25096.85   2782.16 o 
 -14   9   4     1352.07     3805.52   1998.28 o 
 -13   9   4     3871.42     3171.97   1839.01 o 
 -12   9   4       89.15    -1482.02   1609.74 o 
 -11   9   4     3519.35      925.97   2295.60 o 
 -10   9   4     3135.71     2013.16   1577.72 o 
  -9   9   4    53201.11    53063.30   2167.61 o 
  -8   9   4   141789.98   136852.70   3833.84 o 
  -7   9   4    10679.40    12666.61   1249.91 o 
  -6   9   4      394.62      556.40    945.24 o 
  -5   9   4    10847.84     9853.85   1405.80 o 
  -4   9   4    44676.28    42875.52   1466.51 o 
  -3   9   4    10563.01     9137.93    938.97 o 
  -2   9   4     4553.41     4916.65    847.78 o 
  -1   9   4    32287.65    33137.08   1368.92 o 
   0   9   4     3616.59     3745.32    858.12 o 
   1   9   4   114439.78   118160.00   2199.64 o 
   2   9   4       54.01      299.37   1156.69 o 
   3   9   4    31543.87    31116.92   1476.63 o 
   4   9   4     2061.69     1915.64   1302.73 o 
   5   9   4     9460.42     8902.72   1333.30 o 
   6   9   4     4943.66     5390.10   1396.19 o 
   7   9   4     2559.45     2134.11   1409.99 o 
   8   9   4     2276.16     4541.86   1562.57 o 
   9   9   4     2027.14      437.77   1686.41 o 
  10   9   4     1846.54     2573.10   1910.06 o 
  11   9   4      702.03     1681.60   1955.38 o 
  12   9   4     3868.19     2778.86   3149.89 o 
 -14  10   4    11108.86    10668.12   2215.83 o 
 -13  10   4     1180.45    -1437.65   2334.06 o 
 -12  10   4      710.79     1699.48   1762.17 o 
 -11  10   4       13.23     2092.38   2407.33 o 
 -10  10   4     4177.22     5022.59   1634.73 o 
  -9  10   4      329.52      980.48   1590.92 o 
  -8  10   4    53599.45    55228.38   2256.28 o 
  -7  10   4    29453.21    27961.01   1637.99 o 
  -6  10   4     6083.08     6898.29   1523.64 o 
  -5  10   4    18604.08    19769.48   1263.94 o 
  -4  10   4    38535.20    36673.08   1742.30 o 
  -3  10   4     2685.86     3736.39    877.87 o 
  -2  10   4    19359.16    17433.02   1164.13 o 
  -1  10   4     4334.85     2552.43   1248.46 o 
   0  10   4   130935.23   132307.97   2323.91 o 
   1  10   4     3546.59     3585.61   1037.67 o 
   2  10   4    16974.61    16456.54   1977.23 o 
   3  10   4    72587.84    72239.13   2057.30 o 
   4  10   4     9818.91     9719.00   1308.02 o 
   5  10   4     2786.62     3227.02   1437.98 o 
   6  10   4     2279.52     2978.96   1343.65 o 
   7  10   4     4246.25     4381.02   1500.33 o 
   8  10   4      729.87      558.08   1780.37 o 
   9  10   4      418.15    -1124.73   1758.91 o 
  10  10   4       59.42     -888.54   1784.10 o 
  11  10   4      196.37      372.26   1968.02 o 
  12  10   4    31323.36    31648.58   4262.53 o 
 -14  11   4      526.15     7482.17   2135.15 o 
 -13  11   4        0.19        7.52   1737.07 o 
 -12  11   4      939.38      490.11   1686.13 o 
 -11  11   4    14425.04    12907.98   2012.57 o 
 -10  11   4      597.68     1577.19   1840.59 o 
  -9  11   4    60658.82    60980.30   4414.11 o 
  -8  11   4    23565.42    21828.68   1469.54 o 
  -7  11   4        9.78     -109.84   1461.25 o 
  -6  11   4    19553.63    17955.22   1322.08 o 
  -5  11   4    29280.83    28314.68   1716.30 o 
  -4  11   4    14376.30    14057.86   1214.08 o 
  -3  11   4    19243.39    21451.46   1285.47 o 
  -2  11   4    40995.21    43337.59   1595.69 o 
  -1  11   4     2430.13     3535.23    923.66 o 
   0  11   4   182215.61   182169.16   2794.48 o 
   1  11   4   209129.19   217521.61   3096.83 o 
   2  11   4    90794.66    90322.42   2244.46 o 
   3  11   4    73114.21    70451.33   2136.27 o 
   4  11   4    21555.86    20645.99   1565.85 o 
   5  11   4     6472.51     6846.58   1399.08 o 
   6  11   4    15905.09    16363.95   1669.35 o 
   7  11   4    50574.59    55410.10   2921.40 o 
   8  11   4     1713.79    -1474.99   1474.99 o 
   9  11   4      858.65     2291.49   1859.73 o 
  10  11   4     7512.39     6089.37   2033.79 o 
  11  11   4     2939.56     3512.51   2166.74 o 
 -14  12   4      386.02      470.95   2632.93 o 
 -13  12   4      212.41      452.04   1865.67 o 
 -12  12   4     1593.53     3350.13   2216.35 o 
 -11  12   4    25252.38    30308.29   2953.06 o 
 -10  12   4     3762.70     4093.42   1768.40 o 
  -9  12   4      137.08    -1404.45   1520.35 o 
  -8  12   4    32207.35    31657.64   2316.83 o 
  -7  12   4    54130.01    58294.02   2653.50 o 
  -6  12   4     5220.80     3984.85   1089.07 o 
  -5  12   4    14925.88    13532.76   1486.39 o 
  -4  12   4     8212.30     6081.09   1190.83 o 
  -3  12   4    15259.33    15474.15   1248.42 o 
  -2  12   4     2813.59     4080.12   1047.35 o 
  -1  12   4     6853.61     5569.46   1115.23 o 
   0  12   4   108652.96   104853.33   2367.76 o 
   1  12   4   212779.91   212549.50   3504.54 o 
   2  12   4    26984.38    26245.04   1627.30 o 
   3  12   4     3618.65     4042.65   1134.79 o 
   4  12   4    14218.78    13649.10   1936.02 o 
   5  12   4     1250.56     -997.82   1205.02 o 
   6  12   4    18912.64    18809.88   1761.20 o 
   7  12   4    14979.05    14431.82   1773.80 o 
   8  12   4    23506.49    26579.65   2696.33 o 
   9  12   4    21213.34    24118.47   2743.29 o 
  10  12   4      372.34      -55.43   1926.77 o 
  11  12   4     5122.03     4847.38   3074.53 o 
 -14  13   4      467.75    -1886.85   1886.85 o 
 -13  13   4     3734.18     2941.54   2030.83 o 
 -12  13   4     1393.98     2349.30   1798.18 o 
 -11  13   4        0.61     -211.02   1682.28 o 
 -10  13   4     7313.42     7150.83   1943.33 o 
  -9  13   4      614.83      -15.11   1630.50 o 
  -8  13   4     1391.63     3589.98   1621.93 o 
  -7  13   4    22467.77    21889.84   2091.07 o 
  -6  13   4    93599.65    91096.59   2216.57 o 
  -5  13   4      910.08      222.75   1013.27 o 
  -4  13   4      784.17      667.69   1033.77 o 
  -3  13   4       66.00     -747.53   1002.46 o 
  -2  13   4    40491.77    42140.61   2671.83 o 
  -1  13   4     2738.71     1024.51   1076.90 o 
   0  13   4    22960.03    24441.21   1577.01 o 
   1  13   4    53148.71    60861.06   2248.74 o 
   2  13   4    49533.03    53414.44   2145.62 o 
   3  13   4    14080.13    14116.82   1426.02 o 
   4  13   4     3053.93     3092.67   1230.88 o 
   5  13   4    83109.05    82494.00   3074.55 o 
   6  13   4    48785.95    45008.70   2240.64 o 
   7  13   4     6216.52     6684.23   1979.63 o 
   8  13   4     1531.83     3335.01   2531.79 o 
   9  13   4      373.56      249.07   1940.73 o 
  10  13   4        5.30      148.81   1975.86 o 
  11  13   4      131.19     -333.19   2987.84 o 
 -13  14   4      771.64      850.83   1919.28 o 
 -12  14   4     2015.78     2160.70   1852.00 o 
 -11  14   4    25331.21    26028.76   2540.27 o 
 -10  14   4     6579.26     8067.77   1988.77 o 
  -9  14   4     3342.73      998.44   1652.70 o 
  -8  14   4    23786.32    20872.39   2165.86 o 
  -7  14   4        1.27     1005.15   1565.69 o 
  -6  14   4     2488.90     2077.51   2361.54 o 
  -5  14   4    18129.18    18266.00   1444.10 o 
  -4  14   4     3741.47     3586.02   1504.01 o 
  -3  14   4    15938.73    15255.13   1423.06 o 
  -2  14   4     4637.57     5194.73   1207.24 o 
  -1  14   4     6041.01     5527.09   1255.26 o 
   0  14   4     8545.60     7448.33   1363.78 o 
   1  14   4     6791.83     8984.73   1410.95 o 
   2  14   4     5955.04     5773.68   1382.12 o 
   3  14   4      884.85      941.42   1144.50 o 
   4  14   4     1961.35     1301.93   1241.74 o 
   5  14   4     7118.48     8354.84   1429.40 o 
   6  14   4     3935.89     3645.41   1417.90 o 
   7  14   4     1341.68     3735.84   1924.76 o 
   8  14   4     3739.00     5426.64   2004.30 o 
   9  14   4     5157.79     6679.69   2204.39 o 
  10  14   4     1231.01      297.06   2764.22 o 
 -13  15   4     2103.01     1506.03   1966.74 o 
 -12  15   4      376.49    -1280.57   1804.48 o 
 -11  15   4     2763.07     2750.72   1770.62 o 
 -10  15   4     8825.81    11072.76   1985.71 o 
  -9  15   4      430.49     1052.15   1625.78 o 
  -8  15   4       85.73      715.92   1648.47 o 
  -7  15   4    79710.39    79480.46   3711.05 o 
  -6  15   4    29360.72    26858.57   2176.40 o 
  -5  15   4    16984.38    15842.15   1441.04 o 
  -4  15   4    13177.78    12632.28   1362.23 o 
  -3  15   4      757.50     -883.60   1412.82 o 
  -2  15   4      228.92     1784.79   1178.62 o 
  -1  15   4     9785.89     9991.96   1407.07 o 
   0  15   4    18856.62    19705.47   1807.50 o 
   1  15   4     5917.45     4744.94   1332.17 o 
   2  15   4     4237.43     4346.23   1352.00 o 
   3  15   4        2.58     -874.32   1091.50 o 
   4  15   4      342.76      287.85   1141.32 o 
   5  15   4     6801.73     4994.07   1398.08 o 
   6  15   4     8518.79     6582.73   2037.64 o 
   7  15   4     9943.07    10834.15   2237.72 o 
   8  15   4     1347.18     3593.55   2048.07 o 
   9  15   4    18366.44    20842.74   3721.74 o 
  10  15   4      498.85     -547.55   2896.94 o 
 -13  16   4     5538.44     5262.55   2124.54 o 
 -12  16   4     4501.84     5033.93   2057.89 o 
 -11  16   4      120.83    -1729.44   1729.44 o 
 -10  16   4     2268.76     1625.91   1784.49 o 
  -9  16   4     6241.93     5080.31   1840.47 o 
  -8  16   4     9349.69     7952.29   1859.85 o 
  -7  16   4     9269.64     8000.84   1623.47 o 
  -6  16   4        1.53    -1196.82   1196.82 o 
  -5  16   4    95704.95    96143.87   2452.06 o 
  -4  16   4     6189.26     5306.39   1298.93 o 
  -3  16   4      175.20     -743.82   1175.13 o 
  -2  16   4    70178.23    68529.05   2312.57 o 
  -1  16   4       33.81      773.55   1242.10 o 
   0  16   4    15941.94    17848.09   1658.39 o 
   1  16   4    16700.52    18167.98   1684.62 o 
   2  16   4     1801.56      912.25   1345.05 o 
   3  16   4        4.31      407.90   1045.98 o 
   4  16   4      561.06     -735.69   1532.35 o 
   5  16   4      295.87      -62.10   1773.48 o 
   6  16   4     6642.42     5867.62   2014.39 o 
   7  16   4      179.35    -1771.78   1771.78 o 
   8  16   4    10637.09    12460.54   2317.50 o 
   9  16   4     2833.47     3193.04   2155.27 o 
 -12  17   4      912.33     -580.83   1970.28 o 
 -11  17   4    14728.71    11611.43   2740.40 o 
 -10  17   4    42270.16    40791.93   2946.37 o 
  -9  17   4     1925.55     2521.36   1826.19 o 
  -8  17   4     4105.85     2427.35   2379.21 o 
  -7  17   4    13610.55    12382.13   1961.49 o 
  -6  17   4     5164.20     7799.41   1724.86 o 
  -5  17   4     6614.39     7130.04   1708.44 o 
  -4  17   4     6736.31     6760.08   1340.04 o 
  -3  17   4    41719.03    39986.11   2061.97 o 
  -2  17   4    92689.19    95594.45   2686.33 o 
  -1  17   4    32376.36    31781.23   1947.99 o 
   0  17   4    31849.13    34421.31   2037.51 o 
   1  17   4      736.19     2076.57   1370.11 o 
   2  17   4    11790.02    12596.39   1630.87 o 
   3  17   4     3751.93     1405.13   1195.93 o 
   4  17   4     3771.82     4209.66   1312.23 o 
   5  17   4     5287.85     5050.44   1995.70 o 
   6  17   4      778.43      205.31   1858.31 o 
   7  17   4     1139.82     3133.32   2032.05 o 
   8  17   4    17664.76    21146.49   2700.15 o 
   9  17   4     2009.50     4347.77   3222.59 o 
 -12  18   4      814.57    -1956.81   1956.81 o 
 -11  18   4     3068.07     5074.82   2074.43 o 
 -10  18   4     4318.13     4872.86   1922.32 o 
  -9  18   4     7711.15     7416.47   2633.10 o 
  -8  18   4     4714.08     7110.40   1721.33 o 
  -7  18   4    16005.14    19739.54   2195.67 o 
  -6  18   4     9710.33    11709.67   1814.11 o 
  -5  18   4     2049.35     4826.84   1647.97 o 
  -4  18   4      952.35      147.70   1561.48 o 
  -3  18   4      384.44    -1805.24   1805.24 o 
  -2  18   4    73225.83    74569.05   2525.62 o 
  -1  18   4    52430.10    52266.46   2573.34 o 
   0  18   4     4144.34     2654.11   1403.71 o 
   1  18   4    10242.54     9687.01   1577.60 o 
   2  18   4    30564.45    34616.23   2137.77 o 
   3  18   4     7379.79     8138.00   1400.51 o 
   4  18   4     2548.80     3597.33   2304.76 o 
   5  18   4     1320.93      551.83   2205.67 o 
   6  18   4      473.24      524.49   1941.79 o 
   7  18   4      271.67      379.38   2013.02 o 
   8  18   4      966.34      530.12   2112.43 o 
 -12  19   4    15235.56    17188.91   2516.00 o 
 -11  19   4      333.74      904.58   1928.58 o 
 -10  19   4     1294.77    -2228.42   2228.42 o 
  -9  19   4       82.85     1085.36   1667.24 o 
  -8  19   4     2720.43     1287.13   2204.99 o 
  -7  19   4     4069.76     7315.82   1842.12 o 
  -6  19   4    32228.82    36003.55   2613.16 o 
  -5  19   4       30.08    -1468.43   1468.43 o 
  -4  19   4      513.89     1595.51   1528.18 o 
  -3  19   4    13099.47    15321.25   1621.35 o 
  -2  19   4    10070.00    10394.21   1536.54 o 
  -1  19   4     6165.10     5631.78   1450.17 o 
   0  19   4      826.99     2196.26   1412.72 o 
   1  19   4    27676.84    29403.49   2088.49 o 
   2  19   4     5567.88     5468.35   1953.78 o 
   3  19   4     1299.22     2597.99   1903.90 o 
   4  19   4      524.07      -64.34   1801.60 o 
   5  19   4     2867.22     3986.70   2038.32 o 
   6  19   4     3358.74     5460.65   2167.52 o 
   7  19   4     9032.03     8626.89   2271.61 o 
   8  19   4    13523.67    15319.15   2718.90 o 
 -11  20   4    13406.13    16592.88   3325.15 o 
 -10  20   4     2132.82     2637.41   1744.36 o 
  -9  20   4     2540.16     3452.63   1821.16 o 
  -8  20   4     6185.41     3262.31   1623.96 o 
  -7  20   4      155.18     2853.79   1606.90 o 
  -6  20   4    18607.37    19813.96   2168.68 o 
  -5  20   4     5019.59     5642.28   1688.04 o 
  -4  20   4       10.71     1243.05   1556.91 o 
  -3  20   4        4.62      260.02   1304.74 o 
  -2  20   4     3569.51     5917.40   1495.88 o 
  -1  20   4     1200.71     -591.68   1394.80 o 
   0  20   4    39820.49    36998.88   2210.87 o 
   1  20   4    15460.45    17199.98   1842.50 o 
   2  20   4     1001.62     -443.22   1716.31 o 
   3  20   4        4.26    -1828.94   1828.94 o 
   4  20   4       18.27      495.68   1869.44 o 
   5  20   4    31036.99    32099.93   3189.12 o 
   6  20   4     2416.48     1694.90   2127.97 o 
   7  20   4      669.67     2268.52   2248.33 o 
 -11  21   4     3299.72     3737.48   1921.76 o 
 -10  21   4     2565.74     3784.56   1830.03 o 
  -9  21   4    44339.65    41565.88   4104.79 o 
  -8  21   4     2537.48     3964.30   1787.76 o 
  -7  21   4     7153.10     5397.13   3661.38 o 
  -6  21   4     3924.01     2944.97   2274.37 o 
  -5  21   4       45.10     -390.03   1589.73 o 
  -4  21   4     1265.43     1941.57   1635.37 o 
  -3  21   4      955.47     1134.35   1636.34 o 
  -2  21   4       34.03    -1291.34   1291.34 o 
  -1  21   4     1079.66      262.03   1423.96 o 
   0  21   4     1236.53     3413.47   1523.85 o 
   1  21   4      475.72      361.14   1438.65 o 
   2  21   4     4375.63     3639.97   1997.36 o 
   3  21   4     8753.59    12516.36   2248.18 o 
   4  21   4    11521.88    12432.84   2364.00 o 
   5  21   4      149.71    -1031.57   1915.51 o 
   6  21   4     4410.01     1803.79   2171.59 o 
   7  21   4    11104.90    13909.79   2889.91 o 
 -10  22   4    14617.38    14603.44   3879.06 o 
  -9  22   4     5091.19     4085.48   1925.63 o 
  -8  22   4     4867.33     3338.86   1908.78 o 
  -7  22   4      917.14     4093.35   1825.15 o 
  -6  22   4     1835.28     2208.41   1669.41 o 
  -5  22   4    11227.45    11627.73   2048.21 o 
  -4  22   4     9908.23    10456.61   2307.36 o 
  -3  22   4     7860.79     7756.56   1848.58 o 
  -2  22   4      229.90    -1357.81   1357.81 o 
  -1  22   4     4432.40     1440.54   1504.90 o 
   0  22   4     1126.00     2066.20   1558.79 o 
   1  22   4    32643.41    33685.64   2292.74 o 
   2  22   4    42700.59    48026.03   3167.68 o 
   3  22   4      409.72    -1051.57   1886.23 o 
   4  22   4      115.39    -2004.88   2004.88 o 
   5  22   4     1512.94     -862.33   1964.52 o 
   6  22   4     3138.09     2321.13   2205.21 o 
 -10  23   4     6261.62    10755.44   3149.97 o 
  -9  23   4     6596.17     4048.90   1921.68 o 
  -8  23   4     1718.14    -1560.88   1560.88 o 
  -7  23   4    11319.84    11988.15   2324.18 o 
  -6  23   4    21035.71    23485.16   2500.98 o 
  -5  23   4     2558.34     4554.17   1863.70 o 
  -4  23   4     6842.71     4418.66   2251.94 o 
  -3  23   4     6002.04     4298.36   1909.14 o 
  -2  23   4      621.95     1396.71   1808.86 o 
  -1  23   4    40244.41    37864.08   2422.69 o 
   0  23   4       55.51    -1502.42   1502.42 o 
   1  23   4     1378.12     2176.15   1633.13 o 
   2  23   4     4812.74     3570.82   2721.60 o 
   3  23   4    10551.31    12793.15   2797.20 o 
   4  23   4       39.90    -1953.21   1953.21 o 
   5  23   4     2665.68      -92.81   2222.78 o 
  -9  24   4        1.97     1023.16   1928.42 o 
  -8  24   4    23982.29    25281.06   2910.25 o 
  -7  24   4      651.45     2912.23   1960.36 o 
  -6  24   4      933.15     1659.47   2084.96 o 
  -5  24   4     3840.73     5276.57   1904.66 o 
  -4  24   4    20822.20    22842.93   2546.04 o 
  -3  24   4    24427.68    26824.09   2582.20 o 
  -2  24   4    14174.87    12282.29   2209.91 o 
  -1  24   4    13635.65    14934.70   2025.71 o 
   0  24   4    40265.14    40796.80   2595.91 o 
   1  24   4    11546.96    10991.81   2359.92 o 
   2  24   4      151.28     2775.68   3563.37 o 
   3  24   4     4311.53     4807.48   2245.99 o 
   4  24   4      157.75    -2151.20   2151.20 o 
  -8  25   4        8.53     -994.63   3010.42 o 
  -7  25   4    17975.91    18775.84   2545.13 o 
  -6  25   4      810.96    -1888.39   1888.39 o 
  -5  25   4    13542.72    12955.22   2324.24 o 
  -4  25   4    18350.82    17281.85   2474.72 o 
  -3  25   4     7996.28     8555.16   2143.93 o 
  -2  25   4    38611.78    38298.18   3040.06 o 
  -1  25   4    26561.67    30743.48   3006.34 o 
   0  25   4     3919.63     3710.02   2059.08 o 
   1  25   4    10711.04     9820.66   2391.52 o 
   2  25   4     1325.22     -697.63   2613.41 o 
   3  25   4      738.36      420.71   2138.46 o 
  -7  26   4      812.33     4352.66   2135.23 o 
  -6  26   4    14004.62    13595.21   2433.67 o 
  -5  26   4    20377.67    22288.47   2698.80 o 
  -4  26   4    25969.54    23958.09   3228.69 o 
  -3  26   4    12771.50    11289.93   2360.98 o 
  -2  26   4     1347.99      750.69   3853.14 o 
  -1  26   4      162.48    -2310.15   2310.15 o 
   0  26   4    16992.00    18604.53   3825.19 o 
   1  26   4     3454.64     1881.66   2199.80 o 
   2  26   4      277.72     3672.43   2335.56 o 
  -5  27   4    13902.07    18422.35   4705.64 o 
  -4  27   4     3916.43     3805.43   2182.66 o 
  -3  27   4      193.36      980.33   1955.94 o 
  -2  27   4     3675.16     1774.12   2121.79 o 
  -1  27   4     3714.56     5389.42   2890.48 o 
   0  27   4     1641.38     -831.33   2745.75 o 
   0 -30   5     7877.02     9189.59   3961.12 o 
   1 -30   5      193.61    -1005.43   2212.06 o 
   2 -30   5     8458.87     3735.57   2335.72 o 
   3 -30   5     9839.86    14660.67   2562.16 o 
   4 -30   5      903.11     1149.64   2060.36 o 
  -2 -29   5       32.19    -3453.35   3518.93 o 
  -1 -29   5    18172.69    18523.77   2773.07 o 
   0 -29   5     4586.71     2479.22   2136.30 o 
   1 -29   5     1692.78     2653.86   2133.51 o 
   2 -29   5     3066.72      734.32   2134.94 o 
   3 -29   5     5414.62     3668.50   2193.36 o 
   4 -29   5    10583.25     9783.35   2451.12 o 
   5 -29   5      708.82      190.15   2150.30 o 
   6 -29   5    13134.32    14906.97   2642.76 o 
  -3 -28   5       13.83     -225.58   1724.08 o 
  -2 -28   5    30543.34    34528.12   2494.02 o 
  -1 -28   5    12583.78    18133.44   2599.69 o 
   0 -28   5     2574.81     1046.06   2973.48 o 
   1 -28   5    20457.09    23459.91   2779.57 o 
   2 -28   5     3399.97     6049.37   2101.11 o 
   3 -28   5     6526.85     7090.19   2151.15 o 
   4 -28   5     1225.35      580.97   2020.58 o 
   5 -28   5    35377.34    40896.77   3362.97 o 
   6 -28   5      456.97    -1178.87   2523.45 o 
   7 -28   5        9.22    -1995.72   1995.72 o 
  -4 -27   5    25720.13    23849.84   2706.13 o 
  -3 -27   5     9239.25     5642.32   2017.92 o 
  -2 -27   5      831.21     1383.38   1829.04 o 
  -1 -27   5    20962.78    24896.44   2233.05 o 
   0 -27   5      176.83      495.00   1896.97 o 
   1 -27   5      205.59    -1648.67   1764.26 o 
   2 -27   5     9849.46    10729.49   2177.35 o 
   3 -27   5     4610.99     5568.70   2157.75 o 
   4 -27   5     4030.51     4175.31   2145.15 o 
   5 -27   5      138.07     -344.93   1781.54 o 
   6 -27   5    18500.42    21323.75   3720.99 o 
   7 -27   5     2881.82     1973.73   2299.84 o 
   8 -27   5     3890.17     2560.05   1955.96 o 
  -5 -26   5      701.98      980.59   2108.11 o 
  -4 -26   5     9671.64     9168.72   2066.37 o 
  -3 -26   5      932.67     -971.95   1441.98 o 
  -2 -26   5    19300.39    21241.53   2468.64 o 
  -1 -26   5     1655.63     1741.46   1550.45 o 
   0 -26   5     5791.11     6457.46   1668.96 o 
   1 -26   5     2590.23     2453.72   2029.26 o 
   2 -26   5     1532.98     2520.59   1914.82 o 
   3 -26   5     2135.04     1186.26   1837.43 o 
   4 -26   5     7249.05     6784.83   2042.47 o 
   5 -26   5    28572.23    27209.84   2699.77 o 
   6 -26   5     5451.65     6912.55   2062.19 o 
   7 -26   5     2669.97     4397.15   2060.01 o 
   8 -26   5     3964.43     4621.70   2097.74 o 
   9 -26   5      679.51     -290.88   1852.61 o 
  -6 -25   5       81.85      -52.09   1786.12 o 
  -5 -25   5      117.46     1097.71   1875.62 o 
  -4 -25   5     6662.35     5209.17   1937.31 o 
  -3 -25   5       34.95      985.08   1357.92 o 
  -2 -25   5     2141.53     2895.03   1620.42 o 
  -1 -25   5     1943.67     4644.91   1612.44 o 
   0 -25   5      304.05      462.10   1457.06 o 
   1 -25   5      168.56     1335.62   1730.28 o 
   2 -25   5      715.22     1444.85   1778.03 o 
   3 -25   5     2458.06     6153.67   1956.52 o 
   4 -25   5      247.30     1346.52   1820.60 o 
   5 -25   5     2528.23     1835.26   1896.00 o 
   6 -25   5      390.91    -1172.62   1756.14 o 
   7 -25   5    16489.36    13447.13   2228.12 o 
   8 -25   5     7394.46     6504.57   1973.90 o 
   9 -25   5        0.77    -1319.23   1624.15 o 
  10 -25   5     4136.50     1179.13   2503.50 o 
  -7 -24   5     3345.78     5859.59   2228.31 o 
  -6 -24   5       62.22     -126.06   1888.63 o 
  -5 -24   5      321.92     1658.16   1742.88 o 
  -4 -24   5    17771.67    16995.12   2296.96 o 
  -3 -24   5     6597.23     7826.23   1649.95 o 
  -2 -24   5     3274.39     1513.31   1539.35 o 
  -1 -24   5      356.17      521.03   2070.23 o 
   0 -24   5    21494.72    25211.85   2057.06 o 
   1 -24   5    27036.61    30932.19   2123.30 o 
   2 -24   5     3472.56     4692.61   3009.50 o 
   3 -24   5     2439.51     1875.00   1856.82 o 
   4 -24   5    11763.91    10847.12   2099.33 o 
   5 -24   5     9742.29     6033.12   2342.62 o 
   6 -24   5     1047.57     2527.09   1756.44 o 
   7 -24   5     7471.81     5738.52   1895.29 o 
   8 -24   5      221.04     1838.57   2918.29 o 
   9 -24   5     4304.62     3631.54   2564.65 o 
  10 -24   5     2163.43     2307.08   2078.90 o 
  -8 -23   5    17016.76    15795.98   2610.07 o 
  -7 -23   5      916.93      613.40   1995.43 o 
  -6 -23   5     7070.13     7225.90   2032.08 o 
  -5 -23   5    10855.89    11057.69   3211.30 o 
  -4 -23   5      129.31     1263.62   1356.56 o 
  -3 -23   5     1122.53     1185.16   1357.33 o 
  -2 -23   5      462.53     2684.54   1550.20 o 
  -1 -23   5     3190.49     2658.06   1475.66 o 
   0 -23   5     8750.96     7433.41   1589.37 o 
   1 -23   5     2269.24     3857.46   1361.60 o 
   2 -23   5    99130.48   105191.20   3755.04 o 
   3 -23   5      268.91    -1043.81   1997.69 o 
   4 -23   5     3998.38     4422.74   1779.88 o 
   5 -23   5    18110.31    17285.74   2812.51 o 
   6 -23   5      130.09     1467.16   1667.06 o 
   7 -23   5    14421.99    12388.42   2084.37 o 
   8 -23   5    14528.34    11289.40   2589.45 o 
   9 -23   5     4724.20     4419.29   2021.49 o 
  10 -23   5       72.21     1866.70   1943.55 o 
  11 -23   5    12778.91    13871.15   2453.81 o 
  -8 -22   5     1363.33     1115.42   2120.10 o 
  -7 -22   5     1378.62    -1806.85   1806.85 o 
  -6 -22   5       23.18     -694.68   1702.52 o 
  -5 -22   5     3080.35     2413.78   1885.49 o 
  -4 -22   5     9325.28     7760.07   1938.84 o 
  -3 -22   5      275.86    -1145.01   1289.58 o 
  -2 -22   5    22082.02    22312.64   1942.15 o 
  -1 -22   5    37099.87    37341.85   2224.06 o 
   0 -22   5      664.09      155.55   1355.51 o 
   1 -22   5     7973.90     6761.57   1442.61 o 
   2 -22   5    11339.51    13841.34   1611.94 o 
   3 -22   5      688.45     -128.67   1607.74 o 
   4 -22   5      119.53     1479.52   1602.46 o 
   5 -22   5    23479.29    21646.94   2328.01 o 
   6 -22   5     9729.95     8677.21   2305.04 o 
   7 -22   5       58.20      298.85   1760.33 o 
   8 -22   5     1562.62     2687.17   1813.25 o 
   9 -22   5     1399.89    -1637.33   1637.33 o 
  10 -22   5      344.68      -31.01   1839.66 o 
  11 -22   5       37.86    -1778.41   1778.41 o 
  -9 -21   5     6772.88     5200.71   2330.98 o 
  -8 -21   5     2236.11     1096.10   2177.80 o 
  -7 -21   5      360.95     -879.08   1776.61 o 
  -6 -21   5       73.97    -1433.46   1701.14 o 
  -5 -21   5     4457.71     3729.78   2823.84 o 
  -4 -21   5     1507.37      675.36   1466.76 o 
  -3 -21   5    11078.23    10358.72   1586.66 o 
  -2 -21   5    11260.55    11191.82   1644.69 o 
  -1 -21   5     7411.18     7179.62   1527.04 o 
   0 -21   5    21775.95    19188.95   1763.66 o 
   1 -21   5     3926.37     2394.34   1272.86 o 
   2 -21   5      506.66     1911.97   1266.59 o 
   3 -21   5    15767.77    17197.79   2099.61 o 
   4 -21   5    12054.00     9840.88   1893.33 o 
   5 -21   5      403.58     -227.63   1514.33 o 
   6 -21   5     4770.62     5557.11   1774.50 o 
   7 -21   5     1029.48    -1491.61   1672.38 o 
   8 -21   5    11762.26     9378.94   2108.65 o 
   9 -21   5        1.20     1042.06   1742.58 o 
  10 -21   5     6839.88     6060.41   1982.70 o 
  11 -21   5     2872.05     2278.17   2065.71 o 
  12 -21   5      141.18    -1978.07   3071.21 o 
  -9 -20   5      913.61      390.34   2097.13 o 
  -8 -20   5    29987.58    34570.04   3049.03 o 
  -7 -20   5       36.31    -1736.84   1810.21 o 
  -6 -20   5       24.13      527.10   1740.27 o 
  -5 -20   5    16730.45    19685.67   1792.87 o 
  -4 -20   5      476.54      255.90   1247.60 o 
  -3 -20   5      609.46     1486.63   1300.31 o 
  -2 -20   5    22035.54    26240.82   1934.11 o 
  -1 -20   5    26683.37    29104.42   2038.36 o 
   0 -20   5      765.55     -945.45   1287.52 o 
   1 -20   5     4936.46     7436.67   1826.60 o 
   2 -20   5       15.99      467.69   1277.32 o 
   3 -20   5    51400.66    55205.72   2060.00 o 
   4 -20   5      116.84      849.33   1561.94 o 
   5 -20   5    35133.46    35083.85   3144.82 o 
   6 -20   5     4873.14     4390.78   2274.30 o 
   7 -20   5     2152.90     -506.29   1636.96 o 
   8 -20   5     1595.23      -71.05   1657.43 o 
   9 -20   5     3294.80     3786.98   1802.37 o 
  10 -20   5    22846.32    21928.89   2528.20 o 
  11 -20   5     7290.08     9523.83   2188.51 o 
  12 -20   5      238.78      891.79   2010.93 o 
 -10 -19   5     2720.94     3722.26   2529.23 o 
  -9 -19   5     4186.08     3442.28   2155.56 o 
  -8 -19   5     2496.17     1419.46   1806.64 o 
  -7 -19   5     2593.49     -736.59   1734.96 o 
  -6 -19   5    35192.68    36257.69   2788.67 o 
  -5 -19   5     4120.89     4334.30   1336.55 o 
  -4 -19   5    13492.15    15091.92   1591.57 o 
  -3 -19   5    10099.99    11741.26   1522.13 o 
  -2 -19   5     7859.91     5387.21   1471.81 o 
  -1 -19   5    17693.88    18285.83   1705.47 o 
   0 -19   5      579.27     1520.18   1257.68 o 
   1 -19   5    32581.73    32808.07   1929.23 o 
   2 -19   5      918.78       78.82   1146.55 o 
   3 -19   5    66447.23    70656.91   3352.14 o 
   4 -19   5     6335.43     5897.40   1696.42 o 
   5 -19   5    14928.53    12324.88   1902.23 o 
   6 -19   5        2.13      616.74   1566.19 o 
   7 -19   5    13760.09    14742.66   2114.18 o 
   8 -19   5     1354.53     3793.24   1735.13 o 
   9 -19   5       34.37      682.80   1677.59 o 
  10 -19   5     1020.90     -394.35   1714.57 o 
  11 -19   5    59956.42    67303.63   4256.36 o 
  12 -19   5        0.21    -1594.62   1795.16 o 
 -10 -18   5     1360.81    -2033.93   2033.93 o 
  -9 -18   5     2811.91     -311.53   1933.17 o 
  -8 -18   5     6491.43     5553.39   2009.59 o 
  -7 -18   5     6787.71     5030.03   1871.76 o 
  -6 -18   5     9059.31     8995.98   1485.83 o 
  -5 -18   5     7348.29     5594.98   1385.33 o 
  -4 -18   5      615.09     1214.78   1218.11 o 
  -3 -18   5      693.20     1195.16   1189.89 o 
  -2 -18   5    40967.56    41026.83   2047.73 o 
  -1 -18   5     1456.38     2260.98   1311.21 o 
   0 -18   5    15455.89    13326.85   1479.83 o 
   1 -18   5    19905.59    19501.15   1639.41 o 
   2 -18   5     7250.33     7398.29   1332.34 o 
   3 -18   5     1213.02     2440.20   1079.53 o 
   4 -18   5     9530.74    10162.09   1742.68 o 
   5 -18   5      196.52      101.00   1536.85 o 
   6 -18   5     1008.25     -718.53   1618.67 o 
   7 -18   5      315.04      193.57   1936.43 o 
   8 -18   5    15041.42    13901.23   1996.54 o 
   9 -18   5    12453.06    10042.95   1977.60 o 
  10 -18   5     4215.00     2797.13   1812.87 o 
  11 -18   5     2785.91     4876.78   1864.75 o 
  12 -18   5      532.66     2988.49   1873.76 o 
  13 -18   5     8839.91    15385.77   2450.90 o 
 -11 -17   5      258.44    -1739.58   3176.68 o 
 -10 -17   5     2748.46     -597.86   2130.38 o 
  -9 -17   5     7092.00     7896.73   2169.98 o 
  -8 -17   5    11400.07    10060.60   2132.94 o 
  -7 -17   5     8460.46     7545.05   2138.64 o 
  -6 -17   5     4450.39     6363.16   1492.44 o 
  -5 -17   5    10123.79    10317.58   1462.35 o 
  -4 -17   5    79353.47    75204.08   2483.03 o 
  -3 -17   5    22233.09    24407.90   1763.97 o 
  -2 -17   5    21407.09    20461.30   1642.43 o 
  -1 -17   5     5093.46     4058.96   1264.01 o 
   0 -17   5    38183.68    40990.68   1908.93 o 
   1 -17   5      138.79     -587.71   1094.44 o 
   2 -17   5      776.04      -21.48   1366.83 o 
   3 -17   5      571.34      398.24    980.96 o 
   4 -17   5     5863.72     3927.99   1541.82 o 
   5 -17   5     5186.33     6014.47   1715.45 o 
   6 -17   5     4859.93     2636.39   1611.37 o 
   7 -17   5     2900.46     3361.38   1650.38 o 
   8 -17   5      106.07     1541.26   1535.85 o 
   9 -17   5    10350.85     8515.10   1875.27 o 
  10 -17   5     5012.33     3728.49   1807.66 o 
  11 -17   5        5.77      572.67   1764.93 o 
  12 -17   5      418.98     -527.71   1721.80 o 
  13 -17   5     3239.15     5068.03   2003.03 o 
 -11 -16   5     7818.72     5949.78   2458.94 o 
 -10 -16   5     3532.49     2661.73   2153.91 o 
  -9 -16   5     1590.57     1025.99   1915.55 o 
  -8 -16   5     3703.40     3301.32   1859.30 o 
  -7 -16   5    18383.39    18324.97   2769.91 o 
  -6 -16   5     2958.77     1403.01   1263.40 o 
  -5 -16   5     7246.28     6303.26   1332.99 o 
  -4 -16   5    43749.14    43201.17   2140.27 o 
  -3 -16   5   192562.33   189556.36   3983.81 o 
  -2 -16   5    44904.70    45426.60   2078.11 o 
  -1 -16   5      510.05      116.15   1292.72 o 
   0 -16   5   174105.05   174542.95   3056.84 o 
   1 -16   5    69507.42    72058.29   2155.79 o 
   2 -16   5     5030.19     6977.43   1141.68 o 
   3 -16   5     2570.73     2535.86    984.29 o 
   4 -16   5   108972.66   100075.30   4121.75 o 
   5 -16   5     3635.38     2020.11   1451.18 o 
   6 -16   5     8395.72     9794.94   1781.92 o 
   7 -16   5     3541.81     4487.72   1712.08 o 
   8 -16   5     1382.68        4.46   1504.61 o 
   9 -16   5    15978.78    17546.33   2093.94 o 
  10 -16   5    13771.95    11812.10   1992.97 o 
  11 -16   5      421.26     1507.78   1727.26 o 
  12 -16   5    20602.29    19509.42   2450.32 o 
  13 -16   5     7147.21     7930.76   2143.48 o 
 -11 -15   5     2176.93    -1132.65   2123.68 o 
 -10 -15   5     2877.68      763.69   2009.59 o 
  -9 -15   5    14139.78    13801.61   2340.90 o 
  -8 -15   5        7.87    -1283.81   1710.67 o 
  -7 -15   5     3448.50     4992.62   1814.55 o 
  -6 -15   5    47035.61    46092.80   2165.97 o 
  -5 -15   5     8287.98     6407.96   1308.09 o 
  -4 -15   5    52044.41    52793.87   2433.09 o 
  -3 -15   5     4499.83     7488.08   1251.30 o 
  -2 -15   5   128959.89   123901.04   2662.54 o 
  -1 -15   5   129031.64   126776.50   3298.09 o 
   0 -15   5      236.26      459.16    972.42 o 
   1 -15   5    37982.28    36634.11   1676.11 o 
   2 -15   5     7240.59     8998.45   1193.53 o 
   3 -15   5    76190.84    77925.41   1927.39 o 
   4 -15   5    25300.82    24503.75   1939.16 o 
   5 -15   5     3946.51     2165.01   1423.50 o 
   6 -15   5     2444.96     2675.67   1583.38 o 
   7 -15   5     1465.48     1319.04   1527.91 o 
   8 -15   5     2091.28     3064.80   1532.74 o 
   9 -15   5    24164.76    26376.46   2373.49 o 
  10 -15   5       15.86     -162.48   1583.40 o 
  11 -15   5     3275.47     2627.37   1744.55 o 
  12 -15   5      636.51    -1325.27   2018.88 o 
  13 -15   5       99.83     -251.60   1741.04 o 
 -12 -14   5     9726.76    10421.65   2728.05 o 
 -11 -14   5      936.46    -3615.33   3615.33 o 
 -10 -14   5     4752.86     5132.24   2194.49 o 
  -9 -14   5    12463.09    13682.61   2902.25 o 
  -8 -14   5    13549.51    13620.76   2196.42 o 
  -7 -14   5   104705.79   103688.13   2746.96 o 
  -6 -14   5     6518.72     7331.04   1354.06 o 
  -5 -14   5      464.92      457.86   1136.09 o 
  -4 -14   5    48557.87    47186.17   2151.47 o 
  -3 -14   5    12076.26    12916.64   1327.05 o 
  -2 -14   5    31001.31    31885.05   1639.88 o 
  -1 -14   5      377.98      531.70    963.26 o 
   0 -14   5   145495.59   139784.41   2491.66 o 
   1 -14   5     1282.08      -84.70   1202.86 o 
   2 -14   5      602.28      409.08    841.92 o 
   3 -14   5    38903.53    39310.05   1496.64 o 
   4 -14   5    41802.12    37450.56   2185.16 o 
   5 -14   5    11816.41    12202.09   1687.76 o 
   6 -14   5    11686.89    12639.02   1768.11 o 
   7 -14   5    17884.59    17161.52   2000.73 o 
   8 -14   5    33165.41    28363.95   2314.86 o 
   9 -14   5    26621.44    26781.06   2291.94 o 
  10 -14   5    21030.50    21215.64   2285.56 o 
  11 -14   5     2511.84       52.29   1646.91 o 
  12 -14   5     6072.25     4285.73   1910.88 o 
  13 -14   5     2371.50     3463.89   1845.72 o 
 -12 -13   5     1232.76    -1949.78   2515.32 o 
 -11 -13   5    14395.11    11866.75   2492.98 o 
 -10 -13   5       90.19    -1857.00   1857.00 o 
  -9 -13   5     5555.02     7585.04   2079.03 o 
  -8 -13   5     1474.51      725.96   1790.72 o 
  -7 -13   5     9963.51    10740.74   1416.69 o 
  -6 -13   5    33526.59    32798.48   1887.27 o 
  -5 -13   5    31236.95    32394.88   1778.58 o 
  -4 -13   5     9322.73     9422.54   1237.22 o 
  -3 -13   5    12988.47    11226.58   1203.77 o 
  -2 -13   5     6679.89     8625.17   1112.35 o 
  -1 -13   5     4085.38     4764.15    980.00 o 
   0 -13   5       44.03      285.05    792.38 o 
   1 -13   5       14.35      226.89    762.64 o 
   2 -13   5    34958.71    33067.39   1899.38 o 
   3 -13   5     3877.67     4674.16    801.34 o 
   4 -13   5    31625.17    29744.06   1891.52 o 
   5 -13   5   133404.55   127665.40   3202.41 o 
   6 -13   5     8938.40     7404.37   1553.08 o 
   7 -13   5    11389.74     9146.02   1678.80 o 
   8 -13   5    21185.07    20656.28   2059.56 o 
   9 -13   5    50908.04    45521.82   2762.73 o 
  10 -13   5     6195.43     6664.14   1743.63 o 
  11 -13   5    12807.78     9220.25   1949.72 o 
  12 -13   5     6883.45     4709.36   1940.85 o 
  13 -13   5       89.77    -1622.86   1622.86 o 
 -12 -12   5     5805.20     8448.25   2613.13 o 
 -11 -12   5    12041.96    14865.91   2603.64 o 
 -10 -12   5    23986.16    23702.54   2720.53 o 
  -9 -12   5     3020.14     3399.42   1913.59 o 
  -8 -12   5    39963.29    37744.99   2734.00 o 
  -7 -12   5    33143.94    31371.54   1996.37 o 
  -6 -12   5        8.91     -764.39   1086.16 o 
  -5 -12   5     3386.88     2550.76   1073.58 o 
  -4 -12   5     4336.62     3970.88   1047.82 o 
  -3 -12   5      235.10     1157.40    886.34 o 
  -2 -12   5     8859.88     8792.94   1011.80 o 
  -1 -12   5     7093.28     7060.68    980.86 o 
   0 -12   5    19117.09    17652.84   1128.27 o 
   1 -12   5    15806.38    17297.00   1095.32 o 
   2 -12   5      605.94      106.66    795.44 o 
   3 -12   5    73873.12    69051.62   1525.13 o 
   4 -12   5    11305.15     8186.46   1304.11 o 
   5 -12   5    38432.71    35347.54   2094.59 o 
   6 -12   5    24924.68    25474.48   2155.63 o 
   7 -12   5     6749.21     5023.35   1477.99 o 
   8 -12   5    56747.88    55529.91   2795.87 o 
   9 -12   5    39453.16    38043.51   2625.49 o 
  10 -12   5      448.62    -1256.80   1560.89 o 
  11 -12   5     4095.45     4803.67   1795.27 o 
  12 -12   5    24025.60    23980.30   2408.76 o 
  13 -12   5        2.67    -1916.27   1916.27 o 
  14 -12   5     6830.61     7427.16   2866.92 o 
 -13 -11   5     1577.82     1248.88   2588.26 o 
 -12 -11   5        7.13    -2074.63   2074.63 o 
 -11 -11   5     4173.85     3094.99   2112.09 o 
 -10 -11   5     2530.16     4038.47   2007.71 o 
  -9 -11   5     1564.46     1107.44   1834.24 o 
  -8 -11   5    29088.94    29727.94   2244.23 o 
  -7 -11   5    57121.28    61130.06   2464.29 o 
  -6 -11   5     3696.83     5316.78   1555.87 o 
  -5 -11   5        8.01     -960.31    960.31 o 
  -4 -11   5      654.47     1177.44    879.71 o 
  -3 -11   5    76830.81    78794.95   1885.76 o 
  -2 -11   5      133.28       19.41    784.10 o 
  -1 -11   5     4723.37     4735.06    857.92 o 
   0 -11   5     1489.30     1848.72    716.10 o 
   1 -11   5    19369.08    19267.24   1075.00 o 
   2 -11   5    53188.41    50310.30   1381.96 o 
   3 -11   5      839.88      137.30    600.36 o 
   4 -11   5      224.37     -361.84    987.88 o 
   5 -11   5    30391.94    28714.07   1825.71 o 
   6 -11   5    42548.49    42854.49   2370.89 o 
   7 -11   5     9777.41     7690.72   1647.95 o 
   8 -11   5    74079.25    69080.68   3160.64 o 
   9 -11   5    58823.65    57769.71   4212.68 o 
  10 -11   5     6575.84     3884.82   1681.66 o 
  11 -11   5     4108.60     4709.39   1713.11 o 
  12 -11   5     2514.68     3193.81   1831.01 o 
  13 -11   5        2.53     -473.44   1660.00 o 
  14 -11   5      214.38     1785.02   1925.06 o 
 -13 -10   5     7799.98     6710.55   2614.94 o 
 -12 -10   5    22648.16    21407.19   2903.50 o 
 -11 -10   5     3730.20     1862.95   2062.13 o 
 -10 -10   5     1831.29     2315.72   2053.24 o 
  -9 -10   5     1653.48     2305.39   1803.14 o 
  -8 -10   5   117269.48   119401.79   2800.67 o 
  -7 -10   5        1.16      389.03   1125.89 o 
  -6 -10   5     2286.72     1496.12   1048.15 o 
  -5 -10   5    10959.48    12531.50   1145.44 o 
  -4 -10   5    58231.31    60402.80   1700.75 o 
  -3 -10   5     2231.19     2391.00    769.56 o 
  -2 -10   5    38680.51    34120.00   1336.37 o 
  -1 -10   5    29363.49    28469.53   1226.57 o 
   0 -10   5    15139.58    14371.39    956.14 o 
   1 -10   5    25204.93    25698.51   1146.22 o 
   2 -10   5    70426.38    70727.51   1500.09 o 
   3 -10   5    48461.40    47836.39   1750.91 o 
   4 -10   5      116.86     -331.22    936.33 o 
   5 -10   5    17199.84    15788.40   1512.03 o 
   6 -10   5    51851.91    49229.35   1739.75 o 
   7 -10   5     2902.16     1454.61    954.04 o 
   8 -10   5     9813.77    11624.20   1294.88 o 
   9 -10   5    20118.03    21073.35   2076.37 o 
  10 -10   5     7775.13     8965.32   2248.55 o 
  11 -10   5     6123.49     7035.85   1867.83 o 
  12 -10   5     9906.19    12814.09   2104.34 o 
  13 -10   5     1750.72     3586.47   1779.13 o 
  14 -10   5     7371.22     6043.88   1986.26 o 
 -13  -9   5     1062.84      431.38   2718.83 o 
 -12  -9   5     9885.35     7661.10   2487.08 o 
 -11  -9   5     2202.66     2316.96   2126.88 o 
 -10  -9   5    12379.93     9836.05   2196.55 o 
  -9  -9   5      728.79    -1423.69   1423.69 o 
  -8  -9   5     5037.35     2242.75   1251.58 o 
  -7  -9   5     4679.33     3622.35   1505.88 o 
  -6  -9   5     9175.05    10750.91   1326.68 o 
  -5  -9   5     9704.97    10602.75   1344.00 o 
  -4  -9   5     4976.25     5712.82    834.29 o 
  -3  -9   5     1070.59     1533.94    705.81 o 
  -2  -9   5      377.85      609.23    745.41 o 
  -1  -9   5    60889.28    57186.80   1745.61 o 
   0  -9   5    15116.76    14185.75    902.00 o 
   1  -9   5   101057.47    98225.37   1911.83 o 
   2  -9   5    26153.93    25601.41   1077.09 o 
   3  -9   5    14235.37    13161.25    793.68 o 
   4  -9   5     1616.52     1955.26    642.74 o 
   5  -9   5       84.66      440.94    731.22 o 
   6  -9   5     4119.17     5309.23    972.31 o 
   7  -9   5    13102.21    12897.07   1253.27 o 
   8  -9   5      704.47      -64.78   1090.43 o 
   9  -9   5     1447.28     1168.68   1209.18 o 
  10  -9   5     1368.13     2099.37   1559.85 o 
  11  -9   5     6290.12     4706.09   1762.82 o 
  12  -9   5      419.56      107.63   1600.20 o 
  13  -9   5     3037.75     1566.64   1688.44 o 
  14  -9   5     4102.70     5763.58   2044.76 o 
 -13  -8   5      102.46    -1083.58   3298.74 o 
 -12  -8   5    10761.82    10584.20   3394.36 o 
 -11  -8   5     7074.04     4023.06   2195.03 o 
 -10  -8   5     2506.15     5164.52   2016.23 o 
  -9  -8   5     1465.96     2337.99   1262.82 o 
  -8  -8   5     6330.41     6529.18   1319.94 o 
  -7  -8   5     4954.64     5187.01   1221.83 o 
  -6  -8   5   129111.52   123000.93   3051.29 o 
  -5  -8   5      393.08      429.04    778.19 o 
  -4  -8   5      717.77      461.88    671.58 o 
  -3  -8   5      664.47      733.06    620.80 o 
  -2  -8   5   186437.61   171920.17   2063.51 o 
  -1  -8   5    34888.90    33807.82   1148.56 o 
   0  -8   5      639.88      662.94    652.08 o 
   1  -8   5   252304.91   245187.38   2513.32 o 
   2  -8   5   216903.09   215541.02   2307.70 o 
   3  -8   5    11053.14    11617.07    779.99 o 
   4  -8   5     8560.91     9093.55   1317.79 o 
   5  -8   5    31271.64    30234.53   1300.82 o 
   6  -8   5      363.50      901.47    922.39 o 
   7  -8   5      173.30       91.27   1015.37 o 
   8  -8   5    47743.32    48048.25   1993.30 o 
   9  -8   5    47534.13    48277.82   2137.65 o 
  10  -8   5     1158.07     2641.53   1289.15 o 
  11  -8   5      880.11     1719.69   1553.08 o 
  12  -8   5       43.25     1211.29   1586.13 o 
  13  -8   5       55.64     1317.08   1606.03 o 
  14  -8   5     4292.29     4513.02   1988.15 o 
 -13  -7   5    21094.59    23301.00   3002.06 o 
 -12  -7   5    10013.66     7914.39   2375.11 o 
 -11  -7   5      726.36      914.50   2033.71 o 
 -10  -7   5    11147.93     7439.08   2122.07 o 
  -9  -7   5      845.57     2076.58   1291.64 o 
  -8  -7   5     2592.66     2292.36   1219.44 o 
  -7  -7   5    31002.92    30463.28   1744.96 o 
  -6  -7   5        0.27     -282.34    942.77 o 
  -5  -7   5    58670.16    56942.35   1562.52 o 
  -4  -7   5     5497.65     5986.77    729.86 o 
  -3  -7   5     6629.60     7280.63    663.19 o 
  -2  -7   5    41927.45    39143.98   1124.86 o 
  -1  -7   5    46107.13    47955.35   1231.24 o 
   0  -7   5     9105.02     8787.92    750.58 o 
   1  -7   5    80546.70    79724.91   1483.29 o 
   2  -7   5   231549.89   218948.58   2277.08 o 
   3  -7   5     3221.40     3612.93    657.68 o 
   4  -7   5     1163.45     1704.80    825.35 o 
   5  -7   5      896.32     1813.69    926.98 o 
   6  -7   5     8947.09     9144.08   1258.26 o 
   7  -7   5     9652.35     9930.70   1489.72 o 
   8  -7   5    14573.90    14740.09   1479.99 o 
   9  -7   5    13794.78    14198.26   1560.06 o 
  10  -7   5    10008.05     9717.51   1498.70 o 
  11  -7   5     9972.02    11477.12   1602.70 o 
  12  -7   5    20921.12    22897.21   2399.76 o 
  13  -7   5    20950.04    22102.70   2413.51 o 
  14  -7   5    22792.77    24042.70   2586.40 o 
 -14  -6   5     1885.98      -65.96   3687.42 o 
 -13  -6   5     6226.01     7479.34   3672.48 o 
 -12  -6   5     3667.78      316.49   2161.99 o 
 -11  -6   5     2868.75     4058.70   2083.55 o 
 -10  -6   5     2427.80     2655.07   1935.09 o 
  -9  -6   5    12955.50    13838.66   2263.08 o 
  -8  -6   5     2511.39     3008.70   1223.55 o 
  -7  -6   5    15078.21    15531.13   1379.32 o 
  -6  -6   5    22725.05    23402.43   1294.04 o 
  -5  -6   5     4912.95     5031.71    808.68 o 
  -4  -6   5    23878.54    26146.07   1062.23 o 
  -3  -6   5      198.17      163.97    380.92 o 
  -2  -6   5    16373.90    17874.24    646.51 o 
  -1  -6   5      932.49      870.14    562.44 o 
   0  -6   5     1077.32     1190.65    577.28 o 
   1  -6   5   338152.25   330116.03   2726.37 o 
   2  -6   5    32471.08    29642.17   1147.07 o 
   3  -6   5     1055.67     2063.30    789.44 o 
   4  -6   5    50217.54    46217.95   1376.06 o 
   5  -6   5    12216.80    12298.47   1070.42 o 
   6  -6   5    14847.91    15027.20   1292.19 o 
   7  -6   5     1179.20      404.87   1167.64 o 
   8  -6   5    14245.44    14307.82   1529.87 o 
   9  -6   5     2690.00      -58.18   1543.04 o 
  10  -6   5    14506.55    15148.35   1635.74 o 
  11  -6   5     9263.58     9498.41   1570.94 o 
  12  -6   5     1500.92     1229.00   1668.75 o 
  13  -6   5     1535.48     1135.64   1790.05 o 
  14  -6   5        1.13      428.33   1886.49 o 
 -14  -5   5     1263.07     4072.78   2332.73 o 
 -13  -5   5     2831.48     4554.59   2239.19 o 
 -12  -5   5     6996.82     8338.33   2237.53 o 
 -11  -5   5     4403.37     6100.89   2120.10 o 
 -10  -5   5     4672.83     6205.58   2303.64 o 
  -9  -5   5    43402.07    45539.17   2075.08 o 
  -8  -5   5     1171.46      947.78   1598.03 o 
  -7  -5   5    10846.08    10221.62   1236.37 o 
  -6  -5   5    15209.39    15459.68   1176.40 o 
  -5  -5   5     3997.59     4641.24    776.94 o 
  -4  -5   5      802.06      692.80    549.08 o 
  -3  -5   5     1045.04     2434.72    859.93 o 
  -2  -5   5     6151.90     6405.47    876.89 o 
  -1  -5   5   139704.56   147745.17   1563.07 o 
   0  -5   5    43567.39    44361.00   1048.28 o 
   1  -5   5       75.88      282.32    549.16 o 
   2  -5   5      240.98      756.74    627.35 o 
   3  -5   5      134.91     -258.21    677.84 o 
   4  -5   5    21832.08    21422.78   1145.48 o 
   5  -5   5    26137.12    23790.64   1299.40 o 
   6  -5   5    16376.12    16658.69   1350.94 o 
   7  -5   5     6131.29     7207.63   1333.01 o 
   8  -5   5     7923.40     6272.57   1405.67 o 
   9  -5   5    10070.95     9699.52   1555.82 o 
  10  -5   5    48051.01    48722.79   2729.60 o 
  11  -5   5     7827.11     8450.67   1575.65 o 
  12  -5   5      369.58     -246.92   1324.33 o 
  13  -5   5     9994.92    12837.21   2121.85 o 
  14  -5   5    34590.53    27190.96   3142.53 o 
 -14  -4   5    16410.04    14211.58   2655.43 o 
 -13  -4   5      766.67     1887.98   2072.06 o 
 -12  -4   5      680.26      -61.54   1902.28 o 
 -11  -4   5      184.69     -734.63   1831.27 o 
 -10  -4   5    40056.76    43576.09   2812.99 o 
  -9  -4   5    10977.79    14695.78   2404.13 o 
  -8  -4   5    12416.83    11773.40   1308.85 o 
  -7  -4   5    73717.95    72967.88   2160.02 o 
  -6  -4   5   104542.89   102082.70   2754.28 o 
  -5  -4   5    12826.63    13776.23   1382.74 o 
  -4  -4   5    19694.93    19700.22    886.81 o 
  -3  -4   5    10251.23     7562.07   1014.28 o 
  -2  -4   5      480.80      246.94    666.74 o 
  -1  -4   5   109207.20   107932.66   1028.81 o 
   0  -4   5    30835.94    31495.55    890.72 o 
   1  -4   5    40043.09    43449.48   1049.11 o 
   2  -4   5       34.23     -618.78    618.78 o 
   3  -4   5    65726.12    66571.55   1494.55 o 
   4  -4   5     3647.62     5855.86    853.91 o 
   5  -4   5     3500.19     4050.00    931.67 o 
   6  -4   5    14279.94    13352.46   1272.88 o 
   7  -4   5    25852.49    22919.04   1679.98 o 
   8  -4   5     3907.05     4753.98   1380.89 o 
   9  -4   5      207.02     -458.40   1430.31 o 
  10  -4   5    17331.10    18250.47   1817.75 o 
  11  -4   5     8212.78     8821.14   1982.01 o 
  12  -4   5     2994.44     4807.91   1512.63 o 
  13  -4   5    13993.51    12566.60   2196.48 o 
  14  -4   5     1676.21     2090.51   1856.78 o 
 -14  -3   5     2819.84     5302.14   2267.26 o 
 -13  -3   5     9322.23    10096.09   2376.20 o 
 -12  -3   5      139.49    -1892.22   1892.22 o 
 -11  -3   5     2130.63     1783.46   1217.45 o 
 -10  -3   5    27313.72    28185.43   1855.50 o 
  -9  -3   5    11641.68    12238.73   1459.21 o 
  -8  -3   5     2685.11     3715.02   1122.87 o 
  -7  -3   5     3628.54     4504.98   1231.89 o 
  -6  -3   5   419871.72   422643.28   6029.83 o 
  -5  -3   5     1618.74     1502.07    653.65 o 
  -4  -3   5     3504.68     5120.33    630.07 o 
  -3  -3   5   216824.98   211733.12   1975.88 o 
  -2  -3   5   280775.44   281324.03   4119.29 o 
  -1  -3   5    10052.03    10990.40    423.79 o 
   0  -3   5     6553.80     7907.46    521.20 o 
   1  -3   5    27934.46    28095.86   1146.49 o 
   2  -3   5    78082.50    79271.73   1413.49 o 
   3  -3   5    49807.53    48249.22   1378.83 o 
   4  -3   5    28455.93    28842.60   1268.11 o 
   5  -3   5    48265.66    53339.34   1669.72 o 
   6  -3   5      201.27     -421.02   1003.13 o 
   7  -3   5    19757.98    20015.41   1593.99 o 
   8  -3   5    23140.95    22371.12   1756.46 o 
   9  -3   5     1311.94     2266.33   1417.11 o 
  10  -3   5    33260.33    32587.79   2131.26 o 
  11  -3   5      953.73     1074.64   1505.03 o 
  12  -3   5     9568.53     9539.14   2107.78 o 
  13  -3   5     8310.11     7911.77   1745.39 o 
  14  -3   5    13222.01    13529.90   4040.02 o 
 -14  -2   5      463.69     -114.96   2081.54 o 
 -13  -2   5     5877.04     7345.07   2204.15 o 
 -12  -2   5      144.27     -877.87   1816.68 o 
 -11  -2   5     5779.04     6980.24   1406.83 o 
 -10  -2   5    37469.82    36916.34   2243.37 o 
  -9  -2   5     2695.66     3083.16   1173.30 o 
  -8  -2   5   104690.16   104263.82   2478.67 o 
  -7  -2   5   155646.94   156029.33   2639.54 o 
  -6  -2   5     4893.58     5535.21    908.09 o 
  -5  -2   5    12138.26    14704.22   1190.03 o 
  -4  -2   5    44858.59    41250.78   1183.92 o 
  -3  -2   5     2215.68     4491.15    593.15 o 
  -2  -2   5    13662.58    15845.10    587.61 o 
  -1  -2   5    37082.86    35426.00    734.40 o 
   0  -2   5    46766.03    51567.26    886.18 o 
   1  -2   5    18390.32    18951.54    767.13 o 
   2  -2   5    49961.82    53079.64   1285.17 o 
   3  -2   5     3659.88     5030.06   1111.26 o 
   4  -2   5       63.19      530.07    777.66 o 
   5  -2   5     8932.41    10117.77   1088.97 o 
   6  -2   5     2746.97     3029.45   1051.65 o 
   7  -2   5    58605.48    60115.68   2190.97 o 
   8  -2   5    41666.64    41578.32   2654.03 o 
   9  -2   5     1936.16     1013.28   1410.35 o 
  10  -2   5     3552.78     3429.23   1543.43 o 
  11  -2   5     2329.90     2092.51   1523.75 o 
  12  -2   5      429.59    -1563.45   1563.45 o 
  13  -2   5     2747.97     3307.26   1550.33 o 
  14  -2   5       21.43      946.64   2556.73 o 
 -14  -1   5      166.13     2523.48   2035.72 o 
 -13  -1   5    25266.74    29284.79   2794.00 o 
 -12  -1   5       50.43     -457.03   1803.16 o 
 -11  -1   5     1795.30     3010.57   1312.03 o 
 -10  -1   5    19607.07    20541.15   1683.84 o 
  -9  -1   5     4952.52     5028.20   1260.64 o 
  -8  -1   5     2479.47     2830.01   1124.30 o 
  -7  -1   5    13088.74    13515.53   1226.70 o 
  -6  -1   5   294135.53   303891.88   3322.72 o 
  -5  -1   5    61989.35    60963.32   1488.16 o 
  -4  -1   5   296519.12   285078.59   2652.95 o 
  -3  -1   5  1041433.44  1053401.75   6400.07 o 
  -2  -1   5    93996.04    94693.56   1389.13 o 
  -1  -1   5    12161.29    12350.74    376.79 o 
   0  -1   5      332.47      542.32    371.71 o 
   1  -1   5   147809.05   156643.64   1957.26 o 
   2  -1   5        3.58     -111.96    637.54 o 
   3  -1   5    13763.78    12657.27    985.57 o 
   4  -1   5     8450.62     7277.15   1215.08 o 
   5  -1   5       55.47     -679.16    849.23 o 
   6  -1   5   167228.25   165726.16   2870.92 o 
   7  -1   5    61811.41    62048.10   2321.30 o 
   8  -1   5     4081.89     3425.05   1389.79 o 
   9  -1   5     7732.73     6984.36   1578.79 o 
  10  -1   5     3848.75     2005.09   1478.21 o 
  11  -1   5     2121.61      611.95   1469.38 o 
  12  -1   5     2280.60     3258.57   1624.40 o 
  13  -1   5    11666.26     7377.68   3768.84 o 
  14  -1   5     1561.83     1011.77   1680.31 o 
 -14   0   5       21.81     5500.99   2211.41 o 
 -13   0   5    20762.32    19175.31   2457.62 o 
 -12   0   5     2013.46      594.22   1318.20 o 
 -11   0   5     1909.50    -1332.56   2511.32 o 
 -10   0   5     2054.03     2781.23   1317.71 o 
  -9   0   5      247.97      994.45   1360.09 o 
  -8   0   5    28399.22    26319.48   1643.19 o 
  -7   0   5     2158.27     2108.46    952.49 o 
  -6   0   5       37.53       78.54    796.00 o 
  -5   0   5    23745.57    21723.66   1101.20 o 
  -4   0   5    16078.64    17515.22    937.67 o 
  -3   0   5    37377.91    32721.32   1128.97 o 
  -2   0   5    13987.00    13726.99    550.27 o 
  -1   0   5    20511.33    24681.47   1167.02 o 
   0   0   5    21585.50    23479.03    666.77 o 
   1   0   5    60873.48    61551.40   1112.12 o 
   2   0   5    10827.33     9485.26    796.18 o 
   3   0   5   114767.30   111532.64   1843.94 o 
   4   0   5    67967.81    67330.17   1695.27 o 
   5   0   5    23234.54    23687.13   1382.22 o 
   6   0   5    81395.63    76517.88   2198.86 o 
   7   0   5   272137.38   277350.94   3912.81 o 
   8   0   5     4200.07     3320.96   1589.79 o 
   9   0   5    29745.15    31042.63   2048.59 o 
  10   0   5     2396.45     -364.08   1454.37 o 
  11   0   5    33728.20    33122.41   2332.36 o 
  12   0   5      655.34    -1508.98   1508.98 o 
  13   0   5     1613.31     3254.27   1777.59 o 
 -14   1   5    13418.18    12390.08   2461.10 o 
 -13   1   5     5510.47     6359.45   2093.19 o 
 -12   1   5     4937.80     6303.67   1499.22 o 
 -11   1   5     5140.39     6396.13   1433.47 o 
 -10   1   5     3030.33     3266.90   1369.04 o 
  -9   1   5     4283.28     5685.22   1368.07 o 
  -8   1   5     3248.79     4720.34   1182.36 o 
  -7   1   5    36856.05    35187.83   1739.07 o 
  -6   1   5    16973.65    17995.70   1170.27 o 
  -5   1   5    15233.79    12944.71    953.36 o 
  -4   1   5    37186.25    30851.89   2271.78 o 
  -3   1   5    42215.78    41859.92   1149.86 o 
  -2   1   5    17565.54    17505.39    570.23 o 
  -1   1   5   167094.31   164210.55   1131.82 o 
   0   1   5     2887.15     3299.68    369.01 o 
   1   1   5    15476.97    14845.52    989.00 o 
   2   1   5    27668.62    27666.18   1036.28 o 
   3   1   5    53271.79    53139.01   1458.22 o 
   4   1   5    10216.68     7596.79    951.03 o 
   5   1   5    11303.35    12641.81   1193.68 o 
   6   1   5    45474.82    46280.11   1929.92 o 
   7   1   5   119090.89   114620.78   2782.41 o 
   8   1   5     1710.10     1562.00   1422.63 o 
   9   1   5     5183.24     3650.39   1461.14 o 
  10   1   5     5877.60     3738.56   1557.64 o 
  11   1   5     1160.69      366.12   1506.95 o 
  12   1   5      287.45     -226.20   1615.08 o 
  13   1   5     3114.19     4646.40   1839.04 o 
 -14   2   5     1026.45    -2143.00   3804.02 o 
 -13   2   5    33132.92    41888.00   3015.10 o 
 -12   2   5     3808.95     3776.35   1467.56 o 
 -11   2   5    21405.22    22174.07   1836.09 o 
 -10   2   5    54051.10    53558.14   2318.53 o 
  -9   2   5    55573.26    58365.04   2269.97 o 
  -8   2   5     1606.18     3874.06   1887.65 o 
  -7   2   5     6751.42     7707.96   1139.26 o 
  -6   2   5    14052.42    13618.00   1097.34 o 
  -5   2   5     9817.46    10869.51    942.53 o 
  -4   2   5     1122.23      783.00    650.16 o 
  -3   2   5     1018.42      910.40    615.03 o 
  -2   2   5   179575.20   175217.09   1484.32 o 
  -1   2   5      146.76      338.23    364.28 o 
   0   2   5     5196.46     6165.92    586.38 o 
   1   2   5    19763.51    19359.83   1135.22 o 
   2   2   5     4653.27     6600.08    525.69 o 
   3   2   5    38173.17    35169.36   1291.77 o 
   4   2   5    80292.10    78502.24   2054.79 o 
   5   2   5    18000.88    17416.59   1268.70 o 
   6   2   5    23461.93    22617.61   1571.28 o 
   7   2   5    18707.30    17664.89   1657.05 o 
   8   2   5      183.46     -275.60   1379.88 o 
   9   2   5     1434.23      316.40   1389.57 o 
  10   2   5    35724.97    34716.22   2274.65 o 
  11   2   5     2247.19     2988.44   1572.08 o 
  12   2   5      774.99    -1933.54   2063.29 o 
  13   2   5     2095.99     -248.57   1971.02 o 
 -14   3   5     6660.34    11195.26   3207.69 o 
 -13   3   5      178.31    -1933.47   2545.27 o 
 -12   3   5     1173.69      826.28   1346.51 o 
 -11   3   5    18754.26    21981.23   1811.47 o 
 -10   3   5    18989.19    19006.04   1678.92 o 
  -9   3   5      897.63      876.78   1273.79 o 
  -8   3   5    67055.91    66951.27   2201.14 o 
  -7   3   5      333.76     2293.88    998.55 o 
  -6   3   5      151.57      451.28    820.94 o 
  -5   3   5      184.64     -701.40    701.40 o 
  -4   3   5    70215.12    69352.25   1431.52 o 
  -3   3   5     1396.18     1488.74    653.60 o 
  -2   3   5    30828.69    28959.13    952.13 o 
  -1   3   5   208951.88   213304.48   3496.35 o 
   0   3   5   187547.03   195832.09   1942.61 o 
   1   3   5    29242.09    28599.71   1429.09 o 
   2   3   5   183653.11   179577.39   2506.52 o 
   3   3   5     2278.83     2169.29    747.84 o 
   4   3   5    72467.99    77753.44   1843.37 o 
   5   3   5    20780.34    21006.43   1376.73 o 
   6   3   5     4580.52     3876.84   1259.84 o 
   7   3   5     1561.58     1888.59   1334.21 o 
   8   3   5       96.84      868.41   1429.90 o 
   9   3   5      155.37      899.35   1411.50 o 
  10   3   5     8426.49     8540.45   1704.81 o 
  11   3   5     2449.95     5322.29   1684.80 o 
  12   3   5    31672.82    29602.42   2418.46 o 
  13   3   5      150.11     -310.58   1941.84 o 
 -14   4   5     1698.75     4495.02   2692.83 o 
 -13   4   5      477.19      959.72   1693.85 o 
 -12   4   5       11.79     1909.94   1394.69 o 
 -11   4   5      152.23     1021.88   1258.52 o 
 -10   4   5    15836.60    15757.19   1599.64 o 
  -9   4   5    30225.02    27786.52   1767.29 o 
  -8   4   5     1578.38     1435.66   1138.19 o 
  -7   4   5    66268.14    65271.60   1972.13 o 
  -6   4   5     9293.78    10228.64   1046.85 o 
  -5   4   5    15163.06    15124.21   1029.44 o 
  -4   4   5    25536.29    23808.47   1092.10 o 
  -3   4   5    60911.41    58307.22   1346.72 o 
  -2   4   5    36135.71    35834.93   1109.51 o 
  -1   4   5   119780.77   123006.87   2119.57 o 
   0   4   5   119413.50   119389.42   1626.77 o 
   1   4   5     6176.95     7442.07    545.44 o 
   2   4   5    51977.65    49919.99   1187.85 o 
   3   4   5    35913.58    40903.34   1554.59 o 
   4   4   5    34326.08    31944.18   1458.64 o 
   5   4   5   118949.23   115637.20   2425.62 o 
   6   4   5     5258.58     7152.68   1387.86 o 
   7   4   5     5330.96     4930.14   1384.27 o 
   8   4   5    11658.04    11363.06   1670.96 o 
   9   4   5    21623.29    22895.73   1976.95 o 
  10   4   5     5124.50     3067.55   1596.77 o 
  11   4   5       46.73      -94.81   2228.50 o 
  12   4   5    13699.84    15039.95   2383.15 o 
  13   4   5    11508.17    11340.51   2407.31 o 
 -14   5   5     7087.73    11102.89   3068.69 o 
 -13   5   5     4574.11     6572.20   1854.41 o 
 -12   5   5    12368.45    12625.55   1709.71 o 
 -11   5   5    18228.39    19005.66   1780.84 o 
 -10   5   5      385.59     1096.04   1222.56 o 
  -9   5   5    96566.75    97128.21   3457.65 o 
  -8   5   5    47993.01    46906.01   2013.65 o 
  -7   5   5     1749.30     1751.50   1048.35 o 
  -6   5   5    57555.31    58893.62   1757.70 o 
  -5   5   5    89228.55    88384.88   1810.94 o 
  -4   5   5     3244.35     2752.61    726.26 o 
  -3   5   5     9598.73     8573.31    802.20 o 
  -2   5   5    11178.01    11595.74    823.53 o 
  -1   5   5   442492.75   453332.47   3523.62 o 
   0   5   5   166809.69   169859.03   2043.26 o 
   1   5   5    11189.58    12222.83    805.05 o 
   2   5   5    15967.37    17924.11    917.37 o 
   3   5   5    20673.97    21076.03   1137.92 o 
   4   5   5     3634.26     4009.16    965.47 o 
   5   5   5      239.99     2514.91   1122.99 o 
   6   5   5    70193.65    68739.43   4581.90 o 
   7   5   5     1081.27     2149.58   1369.71 o 
   8   5   5    11977.15    10472.53   1758.72 o 
   9   5   5     2270.43      990.10   2267.45 o 
  10   5   5     9373.59     5909.94   2530.23 o 
  11   5   5      753.61      217.35   1561.65 o 
  12   5   5      345.61     3086.90   2081.92 o 
  13   5   5     2957.98     2535.14   2570.75 o 
 -14   6   5    13805.90    15735.08   3474.72 o 
 -13   6   5      219.23     3225.35   1755.95 o 
 -12   6   5     1668.28     2845.87   1630.65 o 
 -11   6   5      682.50     -499.83   1236.33 o 
 -10   6   5     1455.61     -556.87   1144.15 o 
  -9   6   5       56.40      388.15   1149.55 o 
  -8   6   5    66272.11    67986.66   2185.68 o 
  -7   6   5      932.11     1842.57   1005.24 o 
  -6   6   5     7704.35     8772.88   1064.22 o 
  -5   6   5   101971.24   102981.77   1963.70 o 
  -4   6   5     2179.04     1918.69    763.12 o 
  -3   6   5    13438.66    17384.60   1225.25 o 
  -2   6   5     4681.84     7156.27    790.50 o 
  -1   6   5    18098.90    19775.57    991.85 o 
   0   6   5    44322.18    42981.38   1255.24 o 
   1   6   5    40040.10    42432.81   1633.79 o 
   2   6   5     2831.08     3563.43    678.27 o 
   3   6   5    51859.38    47667.67   1484.01 o 
   4   6   5        5.68      -20.92    893.62 o 
   5   6   5     1166.79     1834.79   1144.60 o 
   6   6   5      181.02     -540.04   1264.75 o 
   7   6   5     7128.15     7032.62   1545.58 o 
   8   6   5     1333.27      -38.95   1423.39 o 
   9   6   5     1740.13     2288.95   1513.71 o 
  10   6   5    14188.40    12602.16   1893.73 o 
  11   6   5     2084.40     2387.99   1848.61 o 
  12   6   5       82.52     1728.01   2081.16 o 
 -14   7   5     1543.95     2935.00   1922.15 o 
 -13   7   5     4524.22     4516.28   1870.06 o 
 -12   7   5      256.76     -152.58   1538.02 o 
 -11   7   5     1345.88     3297.68   1611.11 o 
 -10   7   5    19978.00    20376.08   2411.36 o 
  -9   7   5    12039.97    12811.61   1456.31 o 
  -8   7   5     6941.53     7167.27   1249.23 o 
  -7   7   5      117.26     -641.10   1021.76 o 
  -6   7   5   226371.56   226650.28   2984.01 o 
  -5   7   5    19786.57    20530.16   1224.15 o 
  -4   7   5      978.92     2060.56    793.78 o 
  -3   7   5    35884.39    35675.06   1294.61 o 
  -2   7   5     2576.53     1494.03    702.61 o 
  -1   7   5    64708.51    61142.68   1772.43 o 
   0   7   5    49014.40    53023.68   2435.06 o 
   1   7   5    42532.93    44970.98   1404.38 o 
   2   7   5     1323.55     1490.24    672.10 o 
   3   7   5    87239.50    89673.36   1924.38 o 
   4   7   5    42717.90    43384.73   1719.28 o 
   5   7   5     3298.47     2853.62   1235.95 o 
   6   7   5     1306.05      960.42   1309.99 o 
   7   7   5       99.97    -1245.86   1295.87 o 
   8   7   5     1267.33     -998.63   1358.72 o 
   9   7   5    16579.16    15061.91   1899.42 o 
  10   7   5     2356.63     1910.79   1874.75 o 
  11   7   5     3119.93     2816.66   2053.25 o 
  12   7   5      430.30     2918.36   2132.43 o 
 -14   8   5      882.95     1480.61   1884.98 o 
 -13   8   5     1051.67    -1558.82   1730.70 o 
 -12   8   5      357.24       22.90   1684.02 o 
 -11   8   5      351.74      279.65   1551.69 o 
 -10   8   5     1567.20     1231.83   1193.48 o 
  -9   8   5     1902.90     1503.60   1219.34 o 
  -8   8   5    44583.81    43740.72   1973.41 o 
  -7   8   5    42791.26    42875.11   1785.72 o 
  -6   8   5    11956.70    12702.49   1191.83 o 
  -5   8   5    99981.38    97838.47   2180.42 o 
  -4   8   5     3511.85     3976.58    849.87 o 
  -3   8   5    18121.56    16889.91   1063.93 o 
  -2   8   5    12599.08    12364.45    967.74 o 
  -1   8   5    37164.80    38777.79   1352.57 o 
   0   8   5    15486.31    16813.11   1055.84 o 
   1   8   5     9440.18    11817.58   1661.72 o 
   2   8   5    30141.12    30276.21   1333.50 o 
   3   8   5    45739.91    44209.18   1568.54 o 
   4   8   5     9729.82    10336.79   1208.89 o 
   5   8   5    52445.74    56725.51   2162.09 o 
   6   8   5      178.62      268.66   1314.04 o 
   7   8   5      390.49     2381.20   1392.28 o 
   8   8   5    28770.94    26011.27   2116.86 o 
   9   8   5    12889.49    12591.01   2083.58 o 
  10   8   5     9779.86    11854.21   2187.03 o 
  11   8   5     1882.31     3064.57   2284.93 o 
  12   8   5      856.57     3127.33   2471.24 o 
 -14   9   5      192.89      336.52   3889.49 o 
 -13   9   5     3142.89     1285.92   1784.86 o 
 -12   9   5      142.07     -210.68   1789.76 o 
 -11   9   5      255.28     -946.83   1540.48 o 
 -10   9   5     6966.59     4819.75   1672.88 o 
  -9   9   5    51094.10    49968.67   2110.19 o 
  -8   9   5      266.66      -18.63   1088.77 o 
  -7   9   5    42495.22    42458.53   1869.95 o 
  -6   9   5    25760.46    25204.49   1449.93 o 
  -5   9   5        3.13    -1028.15   1130.66 o 
  -4   9   5    60405.18    58497.29   2735.99 o 
  -3   9   5    95277.88    97027.27   1967.36 o 
  -2   9   5   164399.23   162040.12   2414.21 o 
  -1   9   5    14756.24    13992.86   1073.74 o 
   0   9   5    49626.75    47455.10   1581.76 o 
   1   9   5    17807.49    20068.29   1241.62 o 
   2   9   5      551.14     1111.81    759.78 o 
   3   9   5    54489.78    58296.10   1839.61 o 
   4   9   5     3558.50     4854.36   1090.33 o 
   5   9   5      781.81     1557.23   1175.46 o 
   6   9   5    10432.69     8643.07   1522.67 o 
   7   9   5     1501.47      877.47   1374.45 o 
   8   9   5      363.55    -1616.66   2035.88 o 
   9   9   5     3561.69     5976.29   1954.87 o 
  10   9   5     2703.88     1975.91   2780.61 o 
  11   9   5     2378.10     3408.13   2020.59 o 
  12   9   5     2417.42     -528.42   2929.17 o 
 -14  10   5     1863.89     -440.58   1938.17 o 
 -13  10   5    11740.12     9348.67   2115.55 o 
 -12  10   5     4799.08       45.21   2049.15 o 
 -11  10   5     1280.57      860.49   1806.83 o 
 -10  10   5     4769.00     5026.27   1680.42 o 
  -9  10   5      674.03     -632.88   1473.97 o 
  -8  10   5   152203.70   151543.44   2848.32 o 
  -7  10   5     2354.76     3201.66   1106.05 o 
  -6  10   5     1325.22      117.45   1317.08 o 
  -5  10   5   132835.48   134770.91   2701.77 o 
  -4  10   5    28910.51    28889.24   1423.04 o 
  -3  10   5      583.87      950.85   1157.52 o 
  -2  10   5    20280.25    23184.91   1304.03 o 
  -1  10   5    12778.28    12273.64   1101.86 o 
   0  10   5   113323.63   117311.49   2203.93 o 
   1  10   5   196099.28   193303.92   2839.72 o 
   2  10   5      717.18     -358.91   1341.29 o 
   3  10   5    25280.18    26790.99   1527.43 o 
   4  10   5     4991.70     6083.91   1201.02 o 
   5  10   5    21866.55    22808.69   1681.67 o 
   6  10   5    11215.70    12878.88   1633.78 o 
   7  10   5     1723.31      793.77   1385.96 o 
   8  10   5     1444.25     2105.14   2141.93 o 
   9  10   5     7962.88     7139.66   2050.38 o 
  10  10   5    34356.78    32805.64   2943.10 o 
  11  10   5    14502.40    14170.36   2542.07 o 
 -14  11   5     2110.53      845.92   2407.69 o 
 -13  11   5     1770.55     2658.49   1941.79 o 
 -12  11   5     5176.41     8417.59   2771.67 o 
 -11  11   5    29448.09    27955.76   2480.73 o 
 -10  11   5       80.09      -84.37   1543.13 o 
  -9  11   5      551.89      723.74   1560.10 o 
  -8  11   5        9.53     -113.84   1091.22 o 
  -7  11   5     8529.48    10077.36   1740.01 o 
  -6  11   5    45528.42    42941.03   2068.45 o 
  -5  11   5    40285.26    41168.88   3054.28 o 
  -4  11   5   120144.18   118262.94   2350.70 o 
  -3  11   5     9267.70     7182.87   1080.12 o 
  -2  11   5     7374.09     7990.03   1049.15 o 
  -1  11   5    15211.75    16717.33   1270.83 o 
   0  11   5    13049.59    12863.98   1392.18 o 
   1  11   5      692.90      118.49   1035.99 o 
   2  11   5     2256.19     2206.23   1427.59 o 
   3  11   5    26576.62    26636.17   1577.04 o 
   4  11   5     9658.92    10028.67   1377.95 o 
   5  11   5    97823.84   100362.53   2663.96 o 
   6  11   5      395.97     1100.47   1358.11 o 
   7  11   5    19095.88    18391.25   1836.43 o 
   8  11   5      664.60     2040.22   1858.75 o 
   9  11   5    19783.85    19258.32   2496.13 o 
  10  11   5      320.71     -503.13   1995.08 o 
  11  11   5     6328.12     6796.28   2191.77 o 
 -14  12   5     4611.50     6875.35   2244.32 o 
 -13  12   5     5003.14     7132.96   2038.63 o 
 -12  12   5     4477.96     7550.93   1978.84 o 
 -11  12   5      917.54     2852.42   1745.59 o 
 -10  12   5     9115.19    10145.14   1927.39 o 
  -9  12   5      327.31      888.37   1591.25 o 
  -8  12   5     3613.54     5614.74   1732.08 o 
  -7  12   5     5394.30     4106.97   1136.38 o 
  -6  12   5    11134.33    11111.33   1286.51 o 
  -5  12   5    43502.72    44555.96   1769.09 o 
  -4  12   5     4005.50     2122.96   1018.02 o 
  -3  12   5    59258.27    56581.86   1885.12 o 
  -2  12   5    56997.23    56043.56   1927.17 o 
  -1  12   5     3220.14     3305.12   1300.57 o 
   0  12   5    28312.96    28933.83   1615.67 o 
   1  12   5    15331.28    15083.57   1395.50 o 
   2  12   5       98.66      527.36   1472.08 o 
   3  12   5     1651.22     2975.70   1038.26 o 
   4  12   5     1045.65     3073.23   1222.55 o 
   5  12   5    21829.40    22957.64   1734.87 o 
   6  12   5      556.15     -522.47   1571.91 o 
   7  12   5      522.34     -214.41   1767.55 o 
   8  12   5      125.25    -1738.20   1738.20 o 
   9  12   5     4974.40     3837.26   3758.88 o 
  10  12   5    38653.84    38943.82   3136.41 o 
  11  12   5      783.22    -2905.74   2905.74 o 
 -13  13   5     1653.31     -247.75   1866.74 o 
 -12  13   5    13974.93    13697.45   2193.18 o 
 -11  13   5    10855.54     9481.59   1982.65 o 
 -10  13   5        5.50     1282.26   1639.80 o 
  -9  13   5       28.33     1212.74   1581.67 o 
  -8  13   5     1735.69     2773.43   1607.56 o 
  -7  13   5     2085.53     3073.81   1556.49 o 
  -6  13   5    28784.90    29365.15   1951.77 o 
  -5  13   5    47509.18    47693.27   1847.85 o 
  -4  13   5    10942.74    11824.56   1294.46 o 
  -3  13   5    61949.73    64627.00   2546.99 o 
  -2  13   5      135.78     1862.51   1077.14 o 
  -1  13   5     1846.36     2193.42   1148.46 o 
   0  13   5     2205.64     3889.78   1196.27 o 
   1  13   5      692.73     -588.58   1132.34 o 
   2  13   5    15296.59    15193.06   1507.44 o 
   3  13   5      943.83     -153.53   1013.98 o 
   4  13   5    55714.82    56991.63   2247.85 o 
   5  13   5    22732.93    27559.60   2544.34 o 
   6  13   5     3859.34     2555.51   1822.25 o 
   7  13   5    39656.92    40740.34   2940.38 o 
   8  13   5    10557.22    10303.25   2152.11 o 
   9  13   5     6640.33     7401.05   2193.34 o 
  10  13   5      590.23     2217.09   2124.81 o 
 -13  14   5      490.21     2807.80   1994.66 o 
 -12  14   5       37.68     1245.47   1877.78 o 
 -11  14   5    19608.37    22306.53   2455.27 o 
 -10  14   5    17522.56    18250.61   2206.81 o 
  -9  14   5     2683.20     1314.16   1689.71 o 
  -8  14   5    16400.06    15362.26   2183.81 o 
  -7  14   5   136907.89   133543.47   3726.66 o 
  -6  14   5     4449.56     3977.22   1502.26 o 
  -5  14   5    20053.02    21396.12   1556.68 o 
  -4  14   5     4002.49     3133.85   1177.41 o 
  -3  14   5    11557.58    11721.45   1357.32 o 
  -2  14   5        1.37      121.70   1119.65 o 
  -1  14   5     2104.71     2090.21   1189.13 o 
   0  14   5    13638.63    14522.32   1492.20 o 
   1  14   5       55.60      903.70   1239.17 o 
   2  14   5    13023.65    15754.65   1594.10 o 
   3  14   5    80943.64    79835.32   2384.79 o 
   4  14   5    17267.87    14875.37   1562.25 o 
   5  14   5    31683.37    33323.42   1945.36 o 
   6  14   5      683.43      518.73   1815.36 o 
   7  14   5      587.08     -291.48   1822.20 o 
   8  14   5      498.80     -656.05   1846.42 o 
   9  14   5     6712.67     7568.67   2257.94 o 
  10  14   5     2757.72     3576.60   2248.78 o 
 -13  15   5      527.99     1390.15   1979.04 o 
 -12  15   5    23762.41    22946.43   2630.65 o 
 -11  15   5     2017.84      952.34   1789.79 o 
 -10  15   5       97.32    -1065.17   1895.68 o 
  -9  15   5     3020.19     3805.95   1731.47 o 
  -8  15   5        2.20     -417.97   1621.35 o 
  -7  15   5      481.43     -963.61   1914.40 o 
  -6  15   5    27872.88    26672.84   2109.92 o 
  -5  15   5       59.83      278.64   1039.89 o 
  -4  15   5     3518.82     2908.95   1177.45 o 
  -3  15   5     1794.37     2304.75   1485.08 o 
  -2  15   5      721.82     2277.02   1200.18 o 
  -1  15   5     6493.14     4750.89   1325.69 o 
   0  15   5    16724.65    13172.44   1529.49 o 
   1  15   5        0.79      377.47   1257.00 o 
   2  15   5     1536.96      147.32   1277.63 o 
   3  15   5    46058.65    47058.62   2094.00 o 
   4  15   5    17870.24    16343.75   1639.78 o 
   5  15   5     3735.23     4077.92   1837.18 o 
   6  15   5     3650.32     5190.60   1955.19 o 
   7  15   5      589.93    -1413.16   1887.80 o 
   8  15   5       15.97       19.63   1957.67 o 
   9  15   5     2854.26     3788.13   2264.90 o 
  10  15   5     1487.62     -743.12   3054.88 o 
 -13  16   5      802.89     1547.08   2123.00 o 
 -12  16   5     3278.55        5.36   1995.41 o 
 -11  16   5     7423.71     7576.11   2076.76 o 
 -10  16   5     5137.95     5710.03   2297.76 o 
  -9  16   5     6180.60     5727.87   1852.60 o 
  -8  16   5      170.39     1983.12   2116.55 o 
  -7  16   5       32.87      538.59   1436.42 o 
  -6  16   5      432.02     1381.70   1468.79 o 
  -5  16   5     8062.79    11522.95   1447.99 o 
  -4  16   5    16800.56    16816.22   1582.16 o 
  -3  16   5    31081.62    28758.59   1898.44 o 
  -2  16   5     6850.00     7574.96   1404.84 o 
  -1  16   5    43500.23    42832.55   2102.30 o 
   0  16   5     4996.43     5370.53   1398.56 o 
   1  16   5    40174.77    37399.63   2414.39 o 
   2  16   5     3784.74     3827.21   1797.47 o 
   3  16   5    16179.81    15085.76   1539.11 o 
   4  16   5    34593.23    33866.98   2648.01 o 
   5  16   5      979.39      681.41   1817.76 o 
   6  16   5      241.92     -235.58   1819.36 o 
   7  16   5     1315.10     1488.84   1945.41 o 
   8  16   5     7676.00     9884.29   2356.66 o 
   9  16   5    18725.22    22399.95   2809.66 o 
 -12  17   5    13123.88    14315.14   2387.64 o 
 -11  17   5     1407.27     3274.17   1942.11 o 
 -10  17   5    52560.64    64978.05   5064.24 o 
  -9  17   5     5374.43     5203.45   1859.85 o 
  -8  17   5      230.27      890.35   1548.80 o 
  -7  17   5    12667.93    15368.82   1945.65 o 
  -6  17   5    35107.77    34091.52   2814.99 o 
  -5  17   5     1866.61      304.37   2244.64 o 
  -4  17   5    18415.30    20205.49   1768.59 o 
  -3  17   5    20427.52    22155.76   1717.59 o 
  -2  17   5    45720.93    47085.86   3154.73 o 
  -1  17   5    24865.60    26012.40   1872.22 o 
   0  17   5      357.87     2007.36   1395.56 o 
   1  17   5      262.34      -47.62   1333.01 o 
   2  17   5    19708.41    16501.50   2122.75 o 
   3  17   5    12948.68    11758.99   1495.70 o 
   4  17   5     5840.70     5494.65   1943.29 o 
   5  17   5     3476.20     2919.01   2076.85 o 
   6  17   5     1345.40     1874.93   1998.62 o 
   7  17   5     5724.39     8230.43   2227.87 o 
   8  17   5      478.16     3858.43   2280.78 o 
   9  17   5     1986.39    -1597.20   2249.31 o 
 -12  18   5       17.56      -32.41   2023.92 o 
 -11  18   5    13914.64    13299.43   2330.50 o 
 -10  18   5     1660.25      566.78   1850.27 o 
  -9  18   5     2301.32     3456.86   1669.52 o 
  -8  18   5      229.18      883.94   1521.50 o 
  -7  18   5     2623.69     2605.76   1586.00 o 
  -6  18   5        7.23      415.67   1469.54 o 
  -5  18   5       27.65     -680.64   1325.20 o 
  -4  18   5    32783.26    34771.46   1964.43 o 
  -3  18   5    69460.08    66467.95   2592.53 o 
  -2  18   5    10673.93    13029.37   1604.50 o 
  -1  18   5    30111.89    30107.49   1966.00 o 
   0  18   5    14277.96    13381.40   1661.76 o 
   1  18   5     9367.03    10992.17   1609.76 o 
   2  18   5      488.63     1779.94   1808.23 o 
   3  18   5    29451.58    31197.11   2798.20 o 
   4  18   5     7397.47     7719.03   2142.72 o 
   5  18   5      131.24      965.24   1920.50 o 
   6  18   5       65.03     -801.13   2016.97 o 
   7  18   5     5045.25     4664.04   2207.19 o 
   8  18   5     1475.93      439.83   2238.03 o 
 -12  19   5     5286.47     4377.60   2790.02 o 
 -11  19   5     2035.29     2101.72   1982.88 o 
 -10  19   5    30297.62    29796.74   3662.36 o 
  -9  19   5     8889.85     8805.71   1875.75 o 
  -8  19   5     2166.20     1520.76   2363.41 o 
  -7  19   5    14290.15    16525.04   2120.87 o 
  -6  19   5      764.02      348.71   2039.32 o 
  -5  19   5     5279.75     4103.90   1718.08 o 
  -4  19   5    17036.62    15547.04   2006.31 o 
  -3  19   5    20866.40    20707.14   2012.81 o 
  -2  19   5    16394.44    16416.35   1721.61 o 
  -1  19   5    13235.12    13468.93   1676.54 o 
   0  19   5        0.05    -1326.02   1326.02 o 
   1  19   5    15023.06    15362.19   1810.82 o 
   2  19   5     2414.26     3186.24   1910.33 o 
   3  19   5     1173.88     1421.16   1926.74 o 
   4  19   5       30.49     -880.95   1880.15 o 
   5  19   5      706.30     -534.29   1961.70 o 
   6  19   5     8826.39    11005.74   2339.88 o 
   7  19   5     1231.59      943.56   2184.07 o 
   8  19   5      883.98    -1467.91   2181.32 o 
 -11  20   5      295.01     1902.25   2585.64 o 
 -10  20   5      276.62     -224.28   1560.88 o 
  -9  20   5    18217.79    17830.40   2326.70 o 
  -8  20   5     2846.02     4855.13   1770.44 o 
  -7  20   5    11181.96    13400.83   2111.54 o 
  -6  20   5     2757.84     1320.98   1943.13 o 
  -5  20   5     6995.35     6695.35   1786.13 o 
  -4  20   5     3842.15     5515.68   1690.92 o 
  -3  20   5     5687.48     5197.05   1480.14 o 
  -2  20   5     2723.10     3232.31   1449.13 o 
  -1  20   5     8905.47    11305.55   1866.83 o 
   0  20   5      714.96     -335.58   1394.00 o 
   1  20   5     2422.30     1334.14   1489.21 o 
   2  20   5     3758.05     3908.02   2142.06 o 
   3  20   5    21059.70    23695.76   2626.58 o 
   4  20   5      427.45    -1334.16   2556.58 o 
   5  20   5       94.07     -600.38   1979.43 o 
   6  20   5      457.59     1035.58   2161.97 o 
   7  20   5     6597.69     5512.91   2368.53 o 
 -11  21   5    11705.23    17946.65   4843.26 o 
 -10  21   5     3854.53     5591.35   2026.28 o 
  -9  21   5       69.42     3280.85   1861.79 o 
  -8  21   5      708.16     -327.93   1512.18 o 
  -7  21   5    12537.71    12949.48   3195.22 o 
  -6  21   5     1193.31     2437.32   1624.84 o 
  -5  21   5     3270.51     4983.49   1736.12 o 
  -4  21   5    18644.53    21071.79   2258.98 o 
  -3  21   5     1920.54     4080.67   1715.78 o 
  -2  21   5    16196.27    14553.62   1803.50 o 
  -1  21   5    13694.28    13527.04   1787.31 o 
   0  21   5      652.12     -483.38   1461.78 o 
   1  21   5     1833.86     1915.12   1577.24 o 
   2  21   5    19109.46    17478.24   2415.08 o 
   3  21   5       84.41     -608.91   1721.62 o 
   4  21   5     1871.56     3430.99   2108.95 o 
   5  21   5     3187.01     1517.13   3062.08 o 
   6  21   5     3193.16     3217.83   2311.67 o 
 -10  22   5     6289.00     9991.94   3022.74 o 
  -9  22   5       47.50    -1528.44   1528.44 o 
  -8  22   5    10528.89     9948.68   2148.69 o 
  -7  22   5     8369.34    10956.79   2101.08 o 
  -6  22   5      550.68     -263.43   1661.09 o 
  -5  22   5     4310.96     4118.75   1938.77 o 
  -4  22   5     6451.65     9832.72   1991.94 o 
  -3  22   5      396.61      189.67   1684.40 o 
  -2  22   5     8648.85     9430.67   1723.60 o 
  -1  22   5    14990.11    12236.12   1811.97 o 
   0  22   5    11402.27    11122.05   2220.62 o 
   1  22   5      487.05     2059.95   1951.16 o 
   2  22   5    10338.29    12424.25   2245.13 o 
   3  22   5        0.27    -1361.26   1970.77 o 
   4  22   5      345.22    -2034.91   2034.91 o 
   5  22   5      853.96     2093.72   2174.34 o 
  -9  23   5     4502.55     5344.95   2070.18 o 
  -8  23   5      248.69     1208.40   1795.78 o 
  -7  23   5      355.30    -1378.83   1770.83 o 
  -6  23   5     1603.26     2774.63   1767.24 o 
  -5  23   5      717.74     -116.16   1642.50 o 
  -4  23   5    39098.71    37559.95   2861.40 o 
  -3  23   5     1953.60       69.13   1745.01 o 
  -2  23   5      408.62    -1396.06   1644.74 o 
  -1  23   5     6008.54     6833.58   1740.43 o 
   0  23   5        9.56     -780.48   1834.14 o 
   1  23   5     8048.44     7941.22   2241.59 o 
   2  23   5      811.13     1770.34   2016.80 o 
   3  23   5        2.95     -754.19   2568.58 o 
   4  23   5     3616.75      757.62   2232.42 o 
   5  23   5       16.60     -584.72   2163.19 o 
  -9  24   5     4985.21     5705.00   2911.38 o 
  -8  24   5      827.02     1513.60   1986.52 o 
  -7  24   5     7169.55     8638.55   2750.69 o 
  -6  24   5     6937.60     8038.27   2151.82 o 
  -5  24   5     1689.10    -2053.61   3593.87 o 
  -4  24   5     6907.90     5013.25   1990.16 o 
  -3  24   5      520.22     -135.39   1755.12 o 
  -2  24   5     8066.10     8102.25   2145.57 o 
  -1  24   5     2848.97      842.55   1632.02 o 
   0  24   5     4954.45     3467.10   2032.56 o 
   1  24   5     2468.49     1374.73   2003.48 o 
   2  24   5     1690.18      581.92   2023.30 o 
   3  24   5      650.35     1847.80   2296.59 o 
   4  24   5        0.72     -995.27   2200.17 o 
  -8  25   5     1958.31     2621.90   4123.45 o 
  -7  25   5      904.92    -2052.58   2052.58 o 
  -6  25   5     3308.75     2781.94   1883.83 o 
  -5  25   5      482.40     -901.51   2165.45 o 
  -4  25   5     3783.94     3245.09   1966.79 o 
  -3  25   5    19233.60    19603.23   2446.17 o 
  -2  25   5     2400.69      308.48   1897.77 o 
  -1  25   5     3105.81     4436.94   2638.62 o 
   0  25   5     5334.44     5272.58   2234.61 o 
   1  25   5     1418.78     2499.85   2229.10 o 
   2  25   5     1229.26     -798.81   2123.00 o 
  -6  26   5      816.35     2552.22   3658.37 o 
  -5  26   5        1.39     1550.21   1925.42 o 
  -4  26   5       14.18     1844.95   2026.13 o 
  -3  26   5     6486.30     6424.96   2187.99 o 
  -2  26   5     3751.47     2333.07   2471.39 o 
  -1  26   5    20177.05    19553.41   3375.06 o 
   0  26   5    11525.06     8053.64   2927.58 o 
   1  26   5      250.36    -2025.79   2025.79 o 
  -4  27   5      847.75      569.27   2066.14 o 
  -3  27   5     1681.30     1763.24   2137.45 o 
  -2  27   5     2107.36      909.45   2661.84 o 
   0 -30   6     1053.19      806.23   2210.41 o 
   1 -30   6     1174.88    -1129.02   2838.83 o 
   2 -30   6     2490.05      486.39   3483.20 o 
   3 -30   6    13451.85    16302.99   2981.50 o 
   4 -30   6     9078.04     7196.12   3153.87 o 
   5 -30   6     1847.24     2688.51   2258.03 o 
  -2 -29   6     3974.17     6896.31   2030.77 o 
  -1 -29   6     1128.36     2891.17   2268.53 o 
   0 -29   6    15951.27    21285.34   2789.58 o 
   1 -29   6      534.29    -1956.31   2106.36 o 
   2 -29   6     1903.89    -1360.09   3913.25 o 
   3 -29   6     3362.11      719.65   2069.44 o 
   4 -29   6     1079.38     1109.03   2688.55 o 
   5 -29   6      849.16     2701.10   2478.88 o 
   6 -29   6      575.37    -1840.09   1840.09 o 
  -3 -28   6      228.54     1182.90   1866.32 o 
  -2 -28   6      209.21     1092.92   2167.52 o 
  -1 -28   6      194.75     -960.32   2933.87 o 
   0 -28   6     1143.68      819.11   1988.71 o 
   1 -28   6     1912.34      709.50   2008.86 o 
   2 -28   6     5754.71     3952.61   2097.62 o 
   3 -28   6    32184.60    28719.80   2892.49 o 
   4 -28   6      515.51     1479.69   1941.10 o 
   5 -28   6     3090.26     5296.19   2132.98 o 
   6 -28   6      197.88     -280.17   1954.53 o 
   7 -28   6        5.05    -1949.61   1949.61 o 
  -5 -27   6     3061.69     4685.36   2071.35 o 
  -4 -27   6       30.12     1914.44   1912.82 o 
  -3 -27   6     4993.08     6740.47   1973.94 o 
  -2 -27   6     3084.70     1918.03   1802.82 o 
  -1 -27   6     4414.85     6294.44   1772.62 o 
   0 -27   6    13138.49    14805.11   2461.27 o 
   1 -27   6     3188.66     2904.64   2054.24 o 
   2 -27   6    33606.65    37196.33   3003.28 o 
   3 -27   6     6008.81     5614.64   2123.78 o 
   4 -27   6    16373.27    18109.70   2545.52 o 
   5 -27   6      150.00      623.14   2651.62 o 
   6 -27   6       82.55     -740.14   1750.44 o 
   7 -27   6     4740.79     5644.52   2010.03 o 
   8 -27   6     9646.65    10863.86   2305.69 o 
  -5 -26   6    20532.91    19815.20   3692.83 o 
  -4 -26   6     3610.24     2860.53   1894.40 o 
  -3 -26   6      370.18     3004.41   1948.38 o 
  -2 -26   6     2585.12     2061.09   1848.79 o 
  -1 -26   6     6441.86     5051.34   1658.97 o 
   0 -26   6     1329.36     3212.48   1553.32 o 
   1 -26   6     2695.07     2322.89   2125.39 o 
   2 -26   6    15107.11    12351.14   2250.41 o 
   3 -26   6    40192.28    36607.90   2974.02 o 
   4 -26   6     4153.63     6018.27   1919.47 o 
   5 -26   6     2657.82      424.33   1719.82 o 
   6 -26   6    30910.25    29186.25   2850.51 o 
   7 -26   6      307.95      157.22   1897.41 o 
   8 -26   6    10815.56     9580.92   2279.66 o 
   9 -26   6    10817.05    11154.57   2303.69 o 
  -6 -25   6    10724.92     9976.32   2335.04 o 
  -5 -25   6     1507.95     -965.10   3280.62 o 
  -4 -25   6      145.19      950.61   2012.67 o 
  -3 -25   6    14145.91    16297.04   1893.40 o 
  -2 -25   6     1256.53      521.09   1467.63 o 
  -1 -25   6    10117.25    10351.62   1739.94 o 
   0 -25   6     9178.10    11990.87   1866.28 o 
   1 -25   6     2140.93      -87.42   1806.49 o 
   2 -25   6     2437.56     -890.39   1890.99 o 
   3 -25   6       84.18    -1213.15   1761.10 o 
   4 -25   6      131.31      -71.32   1904.47 o 
   5 -25   6     6651.33     4531.05   2445.84 o 
   6 -25   6       58.06      760.58   1728.43 o 
   7 -25   6    16318.58    13698.07   2227.39 o 
   8 -25   6     1177.03      847.82   1712.84 o 
   9 -25   6        2.27     -386.97   1827.75 o 
  10 -25   6     4276.61     3645.50   2289.82 o 
  -7 -24   6     3098.02     2727.38   2443.45 o 
  -6 -24   6     8058.65     6594.26   2791.05 o 
  -5 -24   6      612.53      342.49   2418.16 o 
  -4 -24   6      239.44     1890.54   1972.26 o 
  -3 -24   6     1281.80     1636.71   1424.45 o 
  -2 -24   6     3237.38     2429.00   1563.78 o 
  -1 -24   6    12816.35    13119.70   1779.29 o 
   0 -24   6      934.08     2087.45   1439.04 o 
   1 -24   6     2680.66     4270.55   1461.91 o 
   2 -24   6     8897.60     9323.59   2051.82 o 
   3 -24   6    10262.74     5805.53   1964.08 o 
   4 -24   6     2948.49     1608.62   1746.81 o 
   5 -24   6      286.07     2014.81   1734.58 o 
   6 -24   6      426.43    -1228.15   1624.00 o 
   7 -24   6     9449.58     9823.61   2036.17 o 
   8 -24   6     3542.58     3773.12   1820.62 o 
   9 -24   6       24.76      208.75   1963.46 o 
  10 -24   6    14036.04    12435.67   2366.78 o 
  -8 -23   6      951.08      423.59   2412.75 o 
  -7 -23   6       56.82     3396.01   2389.91 o 
  -6 -23   6       97.07     1515.25   1865.00 o 
  -5 -23   6    25153.54    31290.69   3138.65 o 
  -4 -23   6    29180.38    27949.72   2505.46 o 
  -3 -23   6      494.11     1205.76   1350.73 o 
  -2 -23   6     2581.76     2526.12   1455.35 o 
  -1 -23   6     1438.58       13.32   1405.10 o 
   0 -23   6     9098.25     9064.23   1567.35 o 
   1 -23   6      311.34     1966.30   1377.45 o 
   2 -23   6     8543.56    12187.12   2008.76 o 
   3 -23   6     6163.01     7806.97   1903.94 o 
   4 -23   6     8507.12     5061.31   1808.62 o 
   5 -23   6    26359.25    27141.91   2518.57 o 
   6 -23   6    20732.77    20842.58   2413.56 o 
   7 -23   6       44.15     1115.80   1645.95 o 
   8 -23   6       14.00    -1674.59   1674.59 o 
   9 -23   6     9277.71     6815.60   2061.96 o 
  10 -23   6     1442.34     4653.44   2186.45 o 
  11 -23   6     3691.24     1058.71   3356.81 o 
  -8 -22   6     5655.05     2482.00   2041.72 o 
  -7 -22   6     9925.92    11553.45   2320.19 o 
  -6 -22   6    24284.59    22670.84   2546.99 o 
  -5 -22   6        0.05    -1748.79   1748.79 o 
  -4 -22   6     4810.26     3180.94   1380.11 o 
  -3 -22   6      201.07     -626.17   1309.44 o 
  -2 -22   6      141.30     1204.37   1420.00 o 
  -1 -22   6    10379.05    11579.69   1616.91 o 
   0 -22   6     2732.93     2985.56   1948.32 o 
   1 -22   6    41768.01    45749.94   2234.35 o 
   2 -22   6     2013.51     4903.06   1361.80 o 
   3 -22   6      946.18      532.35   1572.80 o 
   4 -22   6    15029.36    14162.34   2068.28 o 
   5 -22   6     5920.32     7567.49   1864.84 o 
   6 -22   6      756.94     -169.98   1537.74 o 
   7 -22   6     5152.94     3575.96   2300.72 o 
   8 -22   6     1658.88     2825.80   1890.44 o 
   9 -22   6     6315.90     5802.13   2003.05 o 
  10 -22   6      395.69     3138.80   1909.62 o 
  11 -22   6    18613.58    13245.10   2467.91 o 
  -9 -21   6     1049.83     -550.58   2176.29 o 
  -8 -21   6     4383.66     4488.07   2119.42 o 
  -7 -21   6     2039.03      356.12   1734.36 o 
  -6 -21   6     7511.41     7646.66   2056.38 o 
  -5 -21   6    14234.19    11889.09   2041.28 o 
  -4 -21   6     1480.92     1274.79   1298.62 o 
  -3 -21   6       40.74     -798.02   1534.66 o 
  -2 -21   6      497.06      684.25   1732.38 o 
  -1 -21   6        3.54    -1203.25   1203.25 o 
   0 -21   6       69.87       -0.98   1199.14 o 
   1 -21   6       21.77      778.00   1270.71 o 
   2 -21   6      958.71     4247.44   1672.35 o 
   3 -21   6    68189.38    72001.78   3210.70 o 
   4 -21   6     4780.50     5419.98   1727.67 o 
   5 -21   6      590.81     -552.14   1489.34 o 
   6 -21   6    15112.22    13623.52   2672.82 o 
   7 -21   6     6104.10     8060.98   1976.98 o 
   8 -21   6       44.39    -1562.41   1562.41 o 
   9 -21   6       66.65       34.24   1680.19 o 
  10 -21   6     9294.51     9126.41   2318.02 o 
  11 -21   6    13416.23    10117.47   2197.90 o 
  12 -21   6    11442.66    12938.39   2717.32 o 
  -9 -20   6     6884.90     5579.09   2307.12 o 
  -8 -20   6    10224.35     8726.88   2234.71 o 
  -7 -20   6    26035.20    25968.39   2607.56 o 
  -6 -20   6    33727.49    29870.87   2688.88 o 
  -5 -20   6     7648.92     8833.04   1489.77 o 
  -4 -20   6     3443.77     2787.25   1340.13 o 
  -3 -20   6    82565.51    84788.07   2736.91 o 
  -2 -20   6     2420.29     2513.13   1348.96 o 
  -1 -20   6     4070.33     3424.69   1377.72 o 
   0 -20   6    34201.61    35791.41   2060.30 o 
   1 -20   6     2905.86     3090.27   1296.22 o 
   2 -20   6     3627.48     6690.19   1367.33 o 
   3 -20   6    11470.89    11906.79   1384.71 o 
   4 -20   6   142255.44   142250.14   3885.97 o 
   5 -20   6     7707.28     6449.77   1893.89 o 
   6 -20   6      931.19    -1456.48   1574.68 o 
   7 -20   6      954.75     1914.79   1711.82 o 
   8 -20   6    24831.40    22279.19   2334.47 o 
   9 -20   6    13472.83    13959.40   2200.27 o 
  10 -20   6     3275.69     3265.60   1876.10 o 
  11 -20   6     8710.89     9529.69   2213.97 o 
  12 -20   6     8539.55    10207.63   2315.78 o 
 -10 -19   6     2498.88     2183.40   2248.78 o 
  -9 -19   6     2352.86     2533.04   2024.68 o 
  -8 -19   6    54968.13    55867.03   7090.89 o 
  -7 -19   6     6348.90     4609.51   1909.21 o 
  -6 -19   6     3026.64     4306.02   1831.31 o 
  -5 -19   6    22525.08    23951.47   2515.04 o 
  -4 -19   6    22698.35    24287.79   1803.63 o 
  -3 -19   6      833.42      448.70   1229.24 o 
  -2 -19   6      980.88     1406.39   1323.82 o 
  -1 -19   6       11.52      815.78   1296.17 o 
   0 -19   6      408.19     1080.27   1227.57 o 
   1 -19   6    80983.95    81964.21   2500.17 o 
   2 -19   6    44932.15    43982.43   1989.42 o 
   3 -19   6    37285.38    39421.29   1898.00 o 
   4 -19   6    35180.08    36214.80   2443.43 o 
   5 -19   6    30343.76    28243.07   2930.13 o 
   6 -19   6      972.02       -5.84   1512.91 o 
   7 -19   6     1625.72     2486.60   1659.07 o 
   8 -19   6     9512.24     9708.37   2005.96 o 
   9 -19   6     1056.08     1384.19   1627.38 o 
  10 -19   6     4039.66     4403.86   1801.67 o 
  11 -19   6     1249.60      956.91   1744.98 o 
  12 -19   6    10105.27     9939.98   2281.97 o 
 -10 -18   6     7037.82     4097.61   2280.86 o 
  -9 -18   6     1338.76     3546.56   2082.81 o 
  -8 -18   6     5603.37     6334.90   2071.97 o 
  -7 -18   6     6102.24     4670.40   1866.03 o 
  -6 -18   6     8490.46     5439.60   1762.06 o 
  -5 -18   6      492.22      552.37   1183.49 o 
  -4 -18   6    13718.11    12862.66   1519.59 o 
  -3 -18   6     2848.24     3502.48   1277.25 o 
  -2 -18   6      820.07    -1077.17   1229.06 o 
  -1 -18   6     4761.85     5661.52   1346.98 o 
   0 -18   6      721.88      504.43   1166.20 o 
   1 -18   6     2894.97     2749.00   1180.58 o 
   2 -18   6     5191.25     4496.89   1310.79 o 
   3 -18   6      171.38       39.58    969.10 o 
   4 -18   6    11363.30     9872.76   1818.19 o 
   5 -18   6     4151.18     5058.45   1712.72 o 
   6 -18   6    29133.51    32930.25   2482.99 o 
   7 -18   6    16202.48    16758.55   2771.04 o 
   8 -18   6    24186.24    23792.16   2306.95 o 
   9 -18   6     3270.02     5520.89   1813.93 o 
  10 -18   6     6461.16     7833.91   1989.92 o 
  11 -18   6       20.96     1752.26   1711.54 o 
  12 -18   6     1223.47    -1610.48   1610.48 o 
 -11 -17   6      654.76    -1040.77   4854.13 o 
 -10 -17   6        0.91     -513.14   2099.89 o 
  -9 -17   6      879.09      695.78   1888.08 o 
  -8 -17   6    13711.35    11784.38   2216.55 o 
  -7 -17   6      160.05     2636.94   1741.33 o 
  -6 -17   6    41278.36    45811.20   2855.27 o 
  -5 -17   6      176.64     -181.60   1160.00 o 
  -4 -17   6     6069.17     7267.84   1345.58 o 
  -3 -17   6     2612.53     1465.61   1185.45 o 
  -2 -17   6    39604.28    40904.14   2001.52 o 
  -1 -17   6     9113.87     8935.23   1354.57 o 
   0 -17   6    30117.83    30143.63   1769.65 o 
   1 -17   6     7337.00     8191.00   1275.74 o 
   2 -17   6     1708.34     2795.64   1111.90 o 
   3 -17   6     5556.55     4760.85   1103.94 o 
   4 -17   6    50357.38    50574.27   2588.27 o 
   5 -17   6     1279.46     2847.14   1586.41 o 
   6 -17   6     3712.65     3913.95   1640.23 o 
   7 -17   6      748.27      385.41   1546.01 o 
   8 -17   6    29139.58    27540.86   2489.71 o 
   9 -17   6     1952.82      378.83   1897.28 o 
  10 -17   6     8171.15     6411.34   1934.08 o 
  11 -17   6       29.89      906.30   1713.60 o 
  12 -17   6    21175.86    22620.49   2579.66 o 
  13 -17   6     2788.68      499.05   1857.13 o 
 -11 -16   6     2532.98     3839.46   3434.77 o 
 -10 -16   6     5714.36     3638.70   3019.52 o 
  -9 -16   6     1929.49     1220.29   1884.70 o 
  -8 -16   6        5.36    -2110.24   2350.55 o 
  -7 -16   6    10856.91     9725.22   2022.26 o 
  -6 -16   6     7144.98     8069.53   1511.86 o 
  -5 -16   6    31281.35    32308.14   1843.27 o 
  -4 -16   6    25367.73    25169.55   1695.93 o 
  -3 -16   6       66.51      499.77   1119.09 o 
  -2 -16   6     3725.62     3580.65   1243.33 o 
  -1 -16   6    20891.62    21906.45   1568.53 o 
   0 -16   6   131562.53   130050.69   2709.67 o 
   1 -16   6      497.13     1100.48   1000.72 o 
   2 -16   6       22.77     -197.58    965.48 o 
   3 -16   6     5973.32     4910.57   1013.42 o 
   4 -16   6      129.15     1031.58   1508.08 o 
   5 -16   6     5211.13     4825.19   1571.92 o 
   6 -16   6     3809.01     3000.33   1539.21 o 
   7 -16   6    30509.17    29950.23   2345.22 o 
   8 -16   6     8066.52     5199.12   1697.81 o 
   9 -16   6     3024.36      278.85   1556.05 o 
  10 -16   6      440.29     -541.41   1592.35 o 
  11 -16   6     4413.84     4755.57   3526.32 o 
  12 -16   6        1.84    -1421.44   1821.01 o 
  13 -16   6      229.01     2127.71   1883.20 o 
 -11 -15   6     6938.44     5446.09   2363.41 o 
 -10 -15   6        1.72      -57.42   2036.16 o 
  -9 -15   6      363.09      861.36   1819.27 o 
  -8 -15   6     9310.75     8565.72   2010.11 o 
  -7 -15   6    17816.54    19839.38   2291.54 o 
  -6 -15   6    25763.85    27356.40   2087.41 o 
  -5 -15   6     1802.55     1013.91   1088.38 o 
  -4 -15   6    46769.44    44845.54   2004.18 o 
  -3 -15   6    24307.87    25112.87   1604.07 o 
  -2 -15   6     6940.27     5526.20   1213.52 o 
  -1 -15   6    90843.34    86720.16   2261.88 o 
   0 -15   6       55.38     -433.86    968.30 o 
   1 -15   6    38586.80    40451.18   1690.02 o 
   2 -15   6      867.64     1578.23    971.89 o 
   3 -15   6    27806.70    26668.02   1594.59 o 
   4 -15   6    18841.02    17229.56   1811.78 o 
   5 -15   6     1237.81     -383.10   1415.71 o 
   6 -15   6      659.84      146.33   1391.59 o 
   7 -15   6    29578.90    26947.35   2208.00 o 
   8 -15   6     5876.69     7449.64   1813.66 o 
   9 -15   6     2779.58      805.02   1535.80 o 
  10 -15   6    37483.78    35617.75   2655.74 o 
  11 -15   6     1626.68     2014.23   1688.62 o 
  12 -15   6     7229.05     6736.79   2991.48 o 
  13 -15   6    24886.86    23024.88   2640.84 o 
 -12 -14   6     1930.83      106.69   2297.68 o 
 -11 -14   6     1257.70     2155.22   2217.39 o 
 -10 -14   6      390.40      357.66   2036.86 o 
  -9 -14   6     2114.50      955.42   1918.25 o 
  -8 -14   6     3605.44     3226.95   1873.99 o 
  -7 -14   6       22.07     1026.44   1580.22 o 
  -6 -14   6    16897.48    17415.27   1511.58 o 
  -5 -14   6     6990.89     6694.49   1242.36 o 
  -4 -14   6    34068.17    33635.77   1704.14 o 
  -3 -14   6       81.36      -95.38    989.45 o 
  -2 -14   6     1763.32     1703.65   1046.51 o 
  -1 -14   6    95275.48    94254.84   2237.38 o 
   0 -14   6       30.27      588.15    898.67 o 
   1 -14   6      142.84      845.76    871.75 o 
   2 -14   6     4391.44     4223.10    926.97 o 
   3 -14   6      742.96      433.13    830.95 o 
   4 -14   6    18901.04    18513.22   1765.93 o 
   5 -14   6    17146.38    15482.56   1717.38 o 
   6 -14   6     1849.88      571.26   2978.69 o 
   7 -14   6    24811.43    23319.32   2099.52 o 
   8 -14   6     2288.80     2028.07   1490.84 o 
   9 -14   6    15210.95    11632.69   1927.67 o 
  10 -14   6    20474.96    18801.38   2198.01 o 
  11 -14   6    15842.41    13987.71   3315.17 o 
  12 -14   6        2.06    -1704.55   1732.96 o 
  13 -14   6     6315.55     4009.16   1873.58 o 
 -12 -13   6     2221.65    -1011.92   2252.86 o 
 -11 -13   6       61.50     -193.87   3358.57 o 
 -10 -13   6    26534.36    24437.46   2747.18 o 
  -9 -13   6     2651.76     3444.95   1946.99 o 
  -8 -13   6     2083.42     2495.57   1795.43 o 
  -7 -13   6    55572.45    53850.20   2084.47 o 
  -6 -13   6     6426.67     6574.70   1250.00 o 
  -5 -13   6        0.93    -1178.43   1178.43 o 
  -4 -13   6    10506.92    11303.63   1255.49 o 
  -3 -13   6    25803.87    26492.96   1455.32 o 
  -2 -13   6     3012.13     2952.42   1380.00 o 
  -1 -13   6    12209.63    10307.39   1085.39 o 
   0 -13   6    40617.37    40999.23   1524.89 o 
   1 -13   6     4253.12     4545.46    875.66 o 
   2 -13   6     9207.75     8486.46    949.98 o 
   3 -13   6     2822.37     3834.41    805.79 o 
   4 -13   6    15003.93    12583.16   1506.69 o 
   5 -13   6     1415.27     1474.94   1298.94 o 
   6 -13   6    22462.27    22758.37   1971.52 o 
   7 -13   6     4282.52     5396.29   1603.96 o 
   8 -13   6     9306.31     8151.18   1707.73 o 
   9 -13   6       10.21      234.56   1477.83 o 
  10 -13   6       15.39     1918.13   1688.42 o 
  11 -13   6     9796.79     9306.01   2010.60 o 
  12 -13   6     4368.28     5646.97   1848.54 o 
  13 -13   6      753.01    -1149.79   1691.52 o 
 -12 -12   6      236.33    -1355.51   2233.17 o 
 -11 -12   6      514.08     2695.66   2360.13 o 
 -10 -12   6    12950.53    15640.98   3760.50 o 
  -9 -12   6    16031.49    15860.46   2933.22 o 
  -8 -12   6    19754.09    20713.07   2311.48 o 
  -7 -12   6       53.74     1006.19   1119.63 o 
  -6 -12   6    21674.30    20812.30   1437.44 o 
  -5 -12   6     9688.50     8886.41   1175.12 o 
  -4 -12   6    17255.56    16278.84   1259.42 o 
  -3 -12   6     1367.70     1550.42    877.29 o 
  -2 -12   6    25682.16    26023.88   1402.24 o 
  -1 -12   6     3101.82     3606.47    880.35 o 
   0 -12   6    46986.26    43132.29   1526.64 o 
   1 -12   6     1842.75     1539.57    768.26 o 
   2 -12   6      387.02     -216.05    739.80 o 
   3 -12   6      120.24     -281.56    680.35 o 
   4 -12   6    14536.82    14311.28   1476.08 o 
   5 -12   6     3153.72     4169.01   1422.90 o 
   6 -12   6      485.69      474.33   1333.86 o 
   7 -12   6     3296.40     2717.27   1477.59 o 
   8 -12   6     4930.65     5365.96   1718.77 o 
   9 -12   6    88451.15    83666.84   3187.40 o 
  10 -12   6     5164.32     5855.04   1719.32 o 
  11 -12   6     6870.99     7294.14   1877.82 o 
  12 -12   6     1220.62     1228.72   1696.15 o 
  13 -12   6      842.93      284.31   1709.08 o 
 -13 -11   6     4117.86      996.48   2378.83 o 
 -12 -11   6     5516.94     4339.80   3005.24 o 
 -11 -11   6        4.96      -47.72   2080.04 o 
 -10 -11   6     2253.10     1698.63   1944.26 o 
  -9 -11   6     8426.17     8325.86   2065.07 o 
  -8 -11   6     6115.84     7235.57   1959.94 o 
  -7 -11   6    62289.78    61250.73   2104.17 o 
  -6 -11   6     2627.76     2421.76   1077.77 o 
  -5 -11   6       38.35     1050.77    943.70 o 
  -4 -11   6    36871.93    35866.95   1504.98 o 
  -3 -11   6      437.51      671.37    753.79 o 
  -2 -11   6     1684.04     1412.00    786.13 o 
  -1 -11   6     6304.03     7078.41    886.32 o 
   0 -11   6     8831.77     9934.07    937.18 o 
   1 -11   6     3973.72     4795.82    769.50 o 
   2 -11   6     1909.03      905.80    690.59 o 
   3 -11   6     1491.53     1942.60    667.27 o 
   4 -11   6      157.05      -55.30    630.04 o 
   5 -11   6     1307.16      591.46   1149.13 o 
   6 -11   6     7153.27     8540.27   1565.65 o 
   7 -11   6     9072.21    10646.46   1119.94 o 
   8 -11   6     5489.66     5353.22   1106.16 o 
   9 -11   6      522.95     1844.89   1602.08 o 
  10 -11   6       81.21     1254.33   1524.46 o 
  11 -11   6     1539.25     1597.96   1731.06 o 
  12 -11   6     1695.26     2771.75   1665.66 o 
  13 -11   6    17031.54    19779.01   2816.59 o 
  14 -11   6     2032.35      231.10   2063.50 o 
 -13 -10   6      441.56      782.07   2314.12 o 
 -12 -10   6     4952.49     6378.86   3151.80 o 
 -11 -10   6      454.03      674.60   1985.36 o 
 -10 -10   6    30486.39    32352.62   2866.11 o 
  -9 -10   6       82.01     -333.80   1816.80 o 
  -8 -10   6    24891.53    27072.77   1681.13 o 
  -7 -10   6    15888.24    16462.01   1376.94 o 
  -6 -10   6    19054.51    20360.49   1357.62 o 
  -5 -10   6    10130.16    11387.56   1062.59 o 
  -4 -10   6    58330.68    59009.19   1615.56 o 
  -3 -10   6        9.41      291.42    714.34 o 
  -2 -10   6     2372.18     1847.84    739.10 o 
  -1 -10   6    16338.79    17360.51   1005.30 o 
   0 -10   6    42388.30    42189.84   1350.06 o 
   1 -10   6    31656.69    33490.02   1433.09 o 
   2 -10   6     1514.79     2329.35    687.55 o 
   3 -10   6       40.50      179.44    621.43 o 
   4 -10   6      748.76     1201.55    686.21 o 
   5 -10   6     2740.17     2754.69    799.22 o 
   6 -10   6    23461.70    21284.27   1473.95 o 
   7 -10   6        1.15      743.29   1000.08 o 
   8 -10   6      535.74      476.26   1089.19 o 
   9 -10   6     6574.91     6464.30   1294.63 o 
  10 -10   6    10188.42    11718.92   1914.54 o 
  11 -10   6      114.25     2171.47   1589.97 o 
  12 -10   6     2220.09     2326.03   1773.27 o 
  13 -10   6     3798.91     2695.53   3187.40 o 
  14 -10   6      788.00     -278.61   2917.69 o 
 -13  -9   6      205.55     -306.76   2285.03 o 
 -12  -9   6      416.19    -1620.67   2534.91 o 
 -11  -9   6     3973.90     3131.85   2105.92 o 
 -10  -9   6     1581.33     2533.78   2054.57 o 
  -9  -9   6    28509.14    30576.09   2714.83 o 
  -8  -9   6     6379.77     6015.79   1308.08 o 
  -7  -9   6      134.68     1177.71   1205.40 o 
  -6  -9   6    12141.66    13808.12   1183.21 o 
  -5  -9   6    22665.32    22916.11   1295.56 o 
  -4  -9   6    21493.83    21404.05   1148.94 o 
  -3  -9   6      371.58     -534.13    607.79 o 
  -2  -9   6   137722.73   124851.27   2031.26 o 
  -1  -9   6      690.35     1644.32    631.53 o 
   0  -9   6      409.49      231.64    641.93 o 
   1  -9   6    64609.73    65275.82   1461.70 o 
   2  -9   6   213079.56   216471.66   2430.27 o 
   3  -9   6       50.19     -362.67    614.93 o 
   4  -9   6        9.50     -377.84    671.42 o 
   5  -9   6     3755.16     2599.12    849.10 o 
   6  -9   6      105.45       73.72    907.62 o 
   7  -9   6    36068.83    34796.77   1753.21 o 
   8  -9   6    55305.98    58834.54   3014.55 o 
   9  -9   6     4729.99     5297.48   1303.37 o 
  10  -9   6    18793.54    20297.43   2151.80 o 
  11  -9   6      137.47      898.03   1584.01 o 
  12  -9   6     5548.58     5679.50   1790.45 o 
  13  -9   6     3020.91     5116.54   1868.52 o 
  14  -9   6    28709.71    29111.93   2791.70 o 
 -13  -8   6    20528.91    23486.37   3506.16 o 
 -12  -8   6     5840.30     2208.54   2143.17 o 
 -11  -8   6     3838.37     4226.44   2151.62 o 
 -10  -8   6      322.78     -818.51   1770.92 o 
  -9  -8   6    13540.90    16419.35   2291.76 o 
  -8  -8   6    18414.14    17927.66   1496.74 o 
  -7  -8   6      155.30     -254.28    997.34 o 
  -6  -8   6     7652.43     7590.88   1029.97 o 
  -5  -8   6      969.90      895.38    745.98 o 
  -4  -8   6    55289.36    53659.04   1299.24 o 
  -3  -8   6      995.06      513.95    565.66 o 
  -2  -8   6    10771.45    10676.23    749.62 o 
  -1  -8   6   148610.06   138096.50   1882.57 o 
   0  -8   6      985.93      713.89    628.83 o 
   1  -8   6   119435.21   119240.84   1792.01 o 
   2  -8   6     1519.39     1278.39    647.56 o 
   3  -8   6    18328.59    17221.98    953.94 o 
   4  -8   6     9688.68    10411.24    914.59 o 
   5  -8   6     6326.35     6761.56   1090.75 o 
   6  -8   6     9486.64    10203.33   1330.38 o 
   7  -8   6    17931.21    16752.09   1430.68 o 
   8  -8   6   206698.31   200866.67   4102.98 o 
   9  -8   6    22894.57    21380.91   1695.70 o 
  10  -8   6        3.53      385.20   1235.55 o 
  11  -8   6     4740.20     4200.79   1860.50 o 
  12  -8   6    11977.84    15669.53   2248.05 o 
  13  -8   6      157.49      110.93   1679.45 o 
  14  -8   6      977.75     -607.68   1804.00 o 
 -13  -7   6     3242.33     5031.08   2321.49 o 
 -12  -7   6    13720.14    14497.72   2553.30 o 
 -11  -7   6      665.44     -964.19   1905.60 o 
 -10  -7   6      280.36     1221.11   1789.41 o 
  -9  -7   6    85293.38    94225.71   5847.30 o 
  -8  -7   6      916.68     1032.58   1777.30 o 
  -7  -7   6    27233.63    26805.39   1528.18 o 
  -6  -7   6     7170.80     7739.31   1022.71 o 
  -5  -7   6     8485.75     7940.75    911.70 o 
  -4  -7   6     3610.10     2770.33    579.53 o 
  -3  -7   6     8775.07    10499.60    734.93 o 
  -2  -7   6    62536.27    57096.95   1159.49 o 
  -1  -7   6    21564.39    22614.71   1372.34 o 
   0  -7   6    12459.01    12671.31    837.21 o 
   1  -7   6   196489.27   187833.66   2178.74 o 
   2  -7   6    65003.52    63587.07   1440.76 o 
   3  -7   6     1067.84      841.09    645.58 o 
   4  -7   6       93.90     -224.39    728.60 o 
   5  -7   6   161434.25   164130.64   2485.64 o 
   6  -7   6     3444.30     2090.79   1039.80 o 
   7  -7   6    35532.99    35746.00   1828.12 o 
   8  -7   6    43192.78    44631.84   2087.26 o 
   9  -7   6    80778.40    76939.30   2922.58 o 
  10  -7   6        1.41      312.49   1222.27 o 
  11  -7   6        0.02     1340.53   1378.52 o 
  12  -7   6    26264.59    24726.09   2473.84 o 
  13  -7   6      572.96     1264.03   1614.57 o 
  14  -7   6     6069.22     3090.85   2010.36 o 
 -14  -6   6    10135.05     9185.28   2561.97 o 
 -13  -6   6     3127.11      524.45   2111.63 o 
 -12  -6   6       53.09     1130.97   2062.70 o 
 -11  -6   6    16722.34    17005.11   2922.66 o 
 -10  -6   6     7315.75     7958.15   2108.47 o 
  -9  -6   6     1865.26     1289.76   1077.23 o 
  -8  -6   6    31642.21    33044.54   1698.85 o 
  -7  -6   6      107.32     2603.18   1557.68 o 
  -6  -6   6     2656.04     1847.09   1295.67 o 
  -5  -6   6     2141.53     2702.43    691.18 o 
  -4  -6   6    48339.27    48489.87   1029.70 o 
  -3  -6   6     5105.12     3857.34    895.59 o 
  -2  -6   6      306.14      344.60    363.21 o 
  -1  -6   6    96497.96    96318.41   1423.32 o 
   0  -6   6     2580.27     2328.24   1047.60 o 
   1  -6   6    69887.15    73719.14   1414.91 o 
   2  -6   6    14173.01    14201.35    901.39 o 
   3  -6   6     8582.83     7233.37    821.29 o 
   4  -6   6     2928.84     4966.44    829.29 o 
   5  -6   6    34916.15    34597.25   1468.70 o 
   6  -6   6    15279.58    16291.51   1324.11 o 
   7  -6   6      507.98      185.50   1165.23 o 
   8  -6   6    35249.51    36207.11   1945.11 o 
   9  -6   6     3039.45     3561.96   1401.39 o 
  10  -6   6     1400.09      989.93   1593.59 o 
  11  -6   6     6579.97     6295.08   1493.68 o 
  12  -6   6    20689.60    19016.67   2289.09 o 
  13  -6   6     7787.74     6909.45   1883.16 o 
  14  -6   6        6.06    -1681.47   1681.47 o 
 -14  -5   6     2179.09    -1042.94   3462.68 o 
 -13  -5   6    26713.95    28999.31   2993.23 o 
 -12  -5   6     4092.97     2834.55   2034.39 o 
 -11  -5   6     1343.35     3465.74   2014.67 o 
 -10  -5   6     7713.40     9656.76   2133.88 o 
  -9  -5   6    82949.66    82507.21   2708.62 o 
  -8  -5   6     4687.36     3592.58   1097.00 o 
  -7  -5   6     1934.90     2713.66    978.03 o 
  -6  -5   6    49227.75    50093.80   1887.27 o 
  -5  -5   6      753.64       45.27    561.33 o 
  -4  -5   6    11283.21    11666.09    572.61 o 
  -3  -5   6    37911.82    41439.80   1562.35 o 
  -2  -5   6      615.77     1759.21    741.82 o 
  -1  -5   6    20553.70    20966.92    841.72 o 
   0  -5   6   133525.23   131092.14   1651.11 o 
   1  -5   6    81517.78    84653.91   1479.06 o 
   2  -5   6     9558.03     8610.48    834.53 o 
   3  -5   6    10049.73    11699.73    917.20 o 
   4  -5   6     3335.79     2940.45    817.53 o 
   5  -5   6    10823.13    13289.16   1133.30 o 
   6  -5   6    13444.73    14610.28   1311.77 o 
   7  -5   6     5437.66     4670.13   1323.90 o 
   8  -5   6      131.17      434.47   1273.76 o 
   9  -5   6      525.17     -594.60   1389.40 o 
  10  -5   6     5356.09     4649.19   1496.17 o 
  11  -5   6     4648.71     4469.40   1835.42 o 
  12  -5   6    37151.50    35741.49   2305.71 o 
  13  -5   6      237.62      134.57   1785.60 o 
  14  -5   6     1795.70     1736.18   1871.43 o 
 -14  -4   6      737.04     4628.19   2307.75 o 
 -13  -4   6      174.02     2620.81   2154.01 o 
 -12  -4   6     6401.30     5122.43   2199.09 o 
 -11  -4   6    15389.18    14588.53   2250.86 o 
 -10  -4   6     6984.43     7434.98   1639.09 o 
  -9  -4   6    96864.14    98820.30   2548.15 o 
  -8  -4   6      972.33      695.90   1306.67 o 
  -7  -4   6    12802.40    12116.60   1184.10 o 
  -6  -4   6   120878.95   120200.40   2291.90 o 
  -5  -4   6    57657.62    56870.44   1453.22 o 
  -4  -4   6     3377.05     2691.60    492.10 o 
  -3  -4   6       20.03      420.07    821.64 o 
  -2  -4   6    37455.28    37603.69   1328.99 o 
  -1  -4   6    12197.44    13195.36    656.82 o 
   0  -4   6    52205.77    52125.34   1129.98 o 
   1  -4   6   225418.52   228441.56   2205.49 o 
   2  -4   6    21301.06    20943.38    979.83 o 
   3  -4   6    17882.99    15034.28    977.88 o 
   4  -4   6    10196.78     9831.62    999.21 o 
   5  -4   6    11986.98    10369.18   1088.88 o 
   6  -4   6     9616.40     9481.35   1228.75 o 
   7  -4   6     3310.62     4098.43   1335.51 o 
   8  -4   6    27376.85    25224.60   1811.06 o 
   9  -4   6     1787.07      581.60   1385.31 o 
  10  -4   6     8842.10    10067.78   1610.57 o 
  11  -4   6     4570.53     5247.24   1615.93 o 
  12  -4   6     2850.72     5538.35   2290.62 o 
  13  -4   6     1483.94     2837.36   1749.11 o 
  14  -4   6        2.31    -2786.93   3426.92 o 
 -14  -3   6     7383.49     7690.47   2924.45 o 
 -13  -3   6      587.62     1159.04   2122.22 o 
 -12  -3   6     1300.31     1336.68   1946.80 o 
 -11  -3   6     4449.40     1750.94   1877.68 o 
 -10  -3   6    36561.72    37886.76   2047.34 o 
  -9  -3   6    10599.68    11170.60   1465.26 o 
  -8  -3   6       84.09     2015.27   1108.38 o 
  -7  -3   6       36.88      576.58    908.81 o 
  -6  -3   6    25278.27    24988.62   1284.90 o 
  -5  -3   6    13991.01    12724.60    883.28 o 
  -4  -3   6    50594.61    49508.09   1217.52 o 
  -3  -3   6   250417.64   249381.02   2149.38 o 
  -2  -3   6    13237.27    14488.98    923.08 o 
  -1  -3   6    50900.76    51238.73    956.40 o 
   0  -3   6   188732.20   183969.92   1775.29 o 
   1  -3   6    40340.71    38612.27   1265.06 o 
   2  -3   6     1176.09      439.70    660.38 o 
   3  -3   6    19731.54    19597.08   1043.26 o 
   4  -3   6    49328.84    51647.32   1512.22 o 
   5  -3   6       45.38      -68.72    885.22 o 
   6  -3   6      887.55     1605.51   1193.67 o 
   7  -3   6     1058.33     1538.35   1310.80 o 
   8  -3   6     6930.49     4299.90   1429.03 o 
   9  -3   6     8892.22     8776.89   1591.48 o 
  10  -3   6      229.31     1335.87   1411.65 o 
  11  -3   6     2137.61     4492.96   1578.72 o 
  12  -3   6      174.50      439.38   1517.10 o 
  13  -3   6     1180.75     4349.79   1575.34 o 
  14  -3   6    20553.65    23439.08   2698.86 o 
 -14  -2   6      902.55     2006.98   2058.54 o 
 -13  -2   6      139.67      -38.55   1913.29 o 
 -12  -2   6     9511.46     4834.89   2013.00 o 
 -11  -2   6     7227.80    10669.73   1533.93 o 
 -10  -2   6     9796.48    11628.92   1506.59 o 
  -9  -2   6    34946.39    35126.01   1941.33 o 
  -8  -2   6     3366.16     3690.15   1128.93 o 
  -7  -2   6    34378.70    32419.63   1717.64 o 
  -6  -2   6      300.39     1515.46    783.98 o 
  -5  -2   6     7023.52    10245.75    853.39 o 
  -4  -2   6    56772.41    50645.39   1920.39 o 
  -3  -2   6     1633.15     2820.11    617.00 o 
  -2  -2   6   361753.78   383407.22   4414.86 o 
  -1  -2   6     4181.38     4125.41    456.72 o 
   0  -2   6     4094.67     4976.95    542.43 o 
   1  -2   6     1003.17      831.81    569.43 o 
   2  -2   6      784.92       70.57    653.15 o 
   3  -2   6     1248.16     1611.69    779.30 o 
   4  -2   6    45474.91    46816.62   1533.06 o 
   5  -2   6    65187.82    64781.39   1865.44 o 
   6  -2   6    43986.46    41574.80   1854.31 o 
   7  -2   6    52137.08    48755.02   2101.27 o 
   8  -2   6     6463.31     7441.23   1517.39 o 
   9  -2   6    36096.23    40839.64   2976.37 o 
  10  -2   6     2494.08     1879.49   1442.01 o 
  11  -2   6      300.10       69.14   1555.69 o 
  12  -2   6     6592.65     6191.89   1741.93 o 
  13  -2   6     8598.09     5701.33   2263.22 o 
  14  -2   6        4.62     -450.54   1761.81 o 
 -14  -1   6      599.71      365.37   1996.00 o 
 -13  -1   6      734.47     -257.66   2048.31 o 
 -12  -1   6      288.21    -1080.41   1797.00 o 
 -11  -1   6     1418.95     -359.41   1190.52 o 
 -10  -1   6      892.00      199.85   1189.95 o 
  -9  -1   6    17253.48    18351.52   1562.92 o 
  -8  -1   6     2046.48     3056.72   1125.75 o 
  -7  -1   6     1354.00     2023.31    956.21 o 
  -6  -1   6       30.45     -800.29    800.29 o 
  -5  -1   6     5546.64     5662.67    786.49 o 
  -4  -1   6   168052.61   178645.22   4254.12 o 
  -3  -1   6     4825.07     7841.33    779.61 o 
  -2  -1   6    11967.95    13225.24   1077.00 o 
  -1  -1   6   193328.14   202293.75   1653.90 o 
   0  -1   6    66614.03    64460.20   1041.65 o 
   1  -1   6   126794.51   128873.64   1569.57 o 
   2  -1   6    15785.30    16031.69    928.08 o 
   3  -1   6    42637.82    44503.95   1405.95 o 
   4  -1   6       72.96     1075.93    787.32 o 
   5  -1   6    10532.28    10327.63   1121.72 o 
   6  -1   6     4166.50     6481.85   1265.05 o 
   7  -1   6    30065.74    30239.60   1884.30 o 
   8  -1   6     3334.74     1337.12   1394.51 o 
   9  -1   6       37.91    -1044.52   1344.50 o 
  10  -1   6     2490.94     1717.09   2299.89 o 
  11  -1   6     7154.02     8292.71   1702.80 o 
  12  -1   6     5205.60     5111.80   2013.47 o 
  13  -1   6     4356.64     4468.00   1849.41 o 
 -14   0   6     1495.99     4993.68   2224.17 o 
 -13   0   6     3727.98     4578.32   2014.75 o 
 -12   0   6     2059.65      662.11   1867.04 o 
 -11   0   6      752.34     1535.91   1436.76 o 
 -10   0   6    27070.30    28049.71   1844.92 o 
  -9   0   6     7690.61     6147.89   1282.99 o 
  -8   0   6     6314.83     6827.62   1605.13 o 
  -7   0   6     4370.80     5066.17   1078.12 o 
  -6   0   6     1688.64     1844.19    821.51 o 
  -5   0   6      781.02     -388.21    696.12 o 
  -4   0   6    90392.67    88001.57   1590.87 o 
  -3   0   6     2960.95     4015.75    694.93 o 
  -2   0   6      442.42     1053.21    362.96 o 
  -1   0   6    14626.79    14244.59    869.90 o 
   0   0   6   195122.75   192632.39   2642.75 o 
   1   0   6     7820.33     8019.28    589.37 o 
   2   0   6     7475.48     7031.68    719.68 o 
   3   0   6    14893.75    15127.90    992.26 o 
   4   0   6    25636.31    25175.59   1352.07 o 
   5   0   6     2429.25     1833.32    960.40 o 
   6   0   6    71295.71    73812.50   2582.73 o 
   7   0   6       28.71     1000.45   1287.23 o 
   8   0   6        8.69     1450.68   1353.20 o 
   9   0   6    26000.17    24380.41   1955.73 o 
  10   0   6    10992.23     7893.47   1637.21 o 
  11   0   6     2669.22     3468.55   1591.23 o 
  12   0   6    22871.46    23544.41   2590.52 o 
  13   0   6     1593.96      538.89   1729.10 o 
 -14   1   6     4601.16     5548.28   2141.16 o 
 -13   1   6      557.13     2386.06   1959.84 o 
 -12   1   6     6039.05     4858.32   1509.41 o 
 -11   1   6    15378.75    18207.30   1728.96 o 
 -10   1   6    15872.64    14820.20   1568.67 o 
  -9   1   6     3666.22     4821.58   1246.78 o 
  -8   1   6     3439.36     3205.20   1187.10 o 
  -7   1   6     3849.79     3160.94    993.27 o 
  -6   1   6    13121.27    15887.58   1136.37 o 
  -5   1   6    20072.69    20737.25   1126.35 o 
  -4   1   6     6667.65     7321.71    769.30 o 
  -3   1   6     1526.78     1410.43    636.66 o 
  -2   1   6     5345.36     6435.44   1108.37 o 
  -1   1   6    63318.22    65026.59    787.02 o 
   0   1   6    25200.21    26671.16    973.24 o 
   1   1   6    11221.46    10362.76   1052.33 o 
   2   1   6      503.48     1211.41    612.78 o 
   3   1   6    20262.74    18970.14   1232.71 o 
   4   1   6     1096.95      959.18    834.59 o 
   5   1   6     1813.73      593.21   1024.58 o 
   6   1   6   143084.52   147395.05   2822.12 o 
   7   1   6    16106.65    16305.82   1644.77 o 
   8   1   6     4583.31     5297.72   1504.61 o
[truncated: 1,080,002 more chars]
